# Supplementary material for: Combination of In Silico and In Vitro Screening to Identify Novel Glutamate Carboxypeptidase II Inhibitors
Source: J Chem Inf Model. 2023 Feb 17;63(4):1249–59. doi: 10.1021/acs.jcim.2c01269 (PMC9976286; doi:10.1021/acs.jcim.2c01269)
Supplement: Supplementary file 2 — ci2c01269_si_002.zip [file ci2c01269_si_002.zip]

Archive with 4 entries (4 files):
- 2700_Decoys.sdf
- 50_tested_compounds.sdf
- 54-GCP2-ligands.sdf
- SMILES_GCPII_submission version.csv
