# Supplementary material for: Combination of In Silico and In Vitro Screening to Identify Novel Glutamate Carboxypeptidase II Inhibitors
Source: J Chem Inf Model. 2023 Feb 17;63(4):1249–59. doi: 10.1021/acs.jcim.2c01269 (PMC9976286; doi:10.1021/acs.jcim.2c01269)
Supplement: Supplementary file 2 — ci2c01269_si_002.zip [file ci2c01269_si_002.zip › 2700_Decoys.sdf]

  SciTegic12092011192D

 33 36  0  0  0  0            999 V2000
    6.5711   -4.3666    0.0000 O   0  0
    7.3877   -4.3850    0.0000 C   0  0
    6.1816   -3.6463    0.0000 C   0  0
    6.6010   -2.9421    0.0000 C   0  0
    6.2056   -2.2284    0.0000 C   0  0
    5.3829   -2.2129    0.0000 C   0  0
    4.9622   -2.9201    0.0000 C   0  0
    5.3653   -3.6336    0.0000 C   0  0
    7.4236   -2.9674    0.0000 N   0  0
    7.8182   -3.6850    0.0000 C   0  0  2  0  0  0
    8.6220   -3.5256    0.0000 C   0  0  1  0  0  0
    8.7208   -2.7171    0.0000 O   0  0
    7.9823   -2.3712    0.0000 C   0  0
    4.1429   -2.9129    0.0000 C   0  0
    3.7438   -2.1964    0.0000 C   0  0
    2.9261   -2.1871    0.0000 C   0  0
    2.5024   -2.8918    0.0000 N   0  0
    2.9015   -3.6083    0.0000 C   0  0
    3.7285   -3.6202    0.0000 C   0  0
    7.8260   -1.5621    0.0000 O   0  0
    9.2222   -4.0880    0.0000 C   0  0
    8.2268   -4.3941    0.0000 H   0  0
   10.0043   -3.8510    0.0000 N   0  0
   10.1900   -3.0552    0.0000 C   0  0
   10.9721   -2.8182    0.0000 C   0  0
    9.5937   -2.4964    0.0000 O   0  0
    4.9857   -1.4987    0.0000 F   0  0
    1.6853   -2.8782    0.0000 C   0  0
    1.2885   -2.1638    0.0000 O   0  0
    1.2650   -3.5791    0.0000 C   0  0  1  0  0  0
    0.4479   -3.5655    0.0000 O   0  0
    1.6618   -4.2934    0.0000 C   0  0
    1.2415   -4.9943    0.0000 O   0  0
  3  1  1  0
  1  2  1  0
 10  2  1  0
  9  4  1  0
  3  4  2  0
  4  5  1  0
  5  6  2  0
  6  7  1  0
  7  8  2  0
  8  3  1  0
  9 10  1  0
 10 11  1  0
 11 12  1  0
 12 13  1  0
 13  9  1  0
 14 15  2  0
 14 19  1  0
 15 16  1  0
 16 17  1  0
 17 18  1  0
 18 19  1  0
  7 14  1  0
 13 20  2  0
 11 21  1  1
 10 22  1  1
 21 23  1  0
 23 24  1  0
 24 25  1  0
 24 26  2  0
  6 27  1  0
 17 28  1  0
 28 29  2  0
 28 30  1  0
 30 31  1  6
 30 32  1  0
 32 33  1  0
M  END
$$$$

  SciTegic12092011192D

 40 47  0  0  0  0            999 V2000
    4.7562  -24.0355    0.0000 N   0  0
    4.7562  -24.8623    0.0000 C   0  0  1  0  0  0
    5.4697  -25.2716    0.0000 C   0  0
    6.1833  -24.8623    0.0000 C   0  0  2  0  0  0
    6.1833  -24.0355    0.0000 C   0  0
    5.4697  -23.6180    0.0000 C   0  0  2  0  0  0
    4.0389  -23.6243    0.0000 C   0  0
    4.0365  -22.7975    0.0000 O   0  0
    3.3241  -24.0398    0.0000 C   0  0
    2.5662  -23.7101    0.0000 N   0  0
    2.0148  -24.3261    0.0000 N   0  0
    2.4303  -25.0409    0.0000 C   0  0
    3.2385  -24.8666    0.0000 N   0  0
    6.8982  -25.2756    0.0000 C   0  0
    7.6127  -24.8622    0.0000 N   0  0
    8.3287  -25.2812    0.0000 C   0  0
    8.3278  -26.1054    0.0000 N   0  0
    9.1115  -26.3608    0.0000 N   0  0
    9.5966  -25.6945    0.0000 C   0  0
    9.1128  -25.0274    0.0000 C   0  0
    7.6064  -26.5178    0.0000 C   0  0
    6.8956  -26.1048    0.0000 C   0  0
    6.2831  -26.6531    0.0000 C   0  0
    6.6154  -27.4052    0.0000 C   0  0
    7.4333  -27.3214    0.0000 N   0  0
    9.3679  -24.2415    0.0000 C   0  0
   10.1782  -24.0716    0.0000 C   0  0
   10.4346  -23.2863    0.0000 C   0  0
    9.8817  -22.6704    0.0000 C   0  0
    9.0692  -22.8450    0.0000 N   0  0
    8.8166  -23.6300    0.0000 C   0  0
   10.1346  -21.8884    0.0000 C   0  0
    5.5830  -24.8623    0.0000 C   0  0
    5.8753  -24.3321    0.0000 C   0  0
   10.9147  -21.6300    0.0000 N   0  0
   10.9136  -20.8080    0.0000 C   0  0
   10.1315  -20.5551    0.0000 C   0  0
    9.6494  -21.2207    0.0000 N   0  0
    6.1723  -24.3296    0.0000 H   0  0
    5.7225  -25.1198    0.0000 H   0  0
  2  1  1  0
  6  1  1  0
  2  3  1  0
  3  4  1  0
  4  5  1  0
  5  6  1  0
  1  7  1  0
  7  8  2  0
  7  9  1  0
  9 10  2  0
 10 11  1  0
 11 12  2  0
 12 13  1  0
 13  9  1  0
 14 22  1  0
 14 15  2  0
 21 17  1  0
 16 15  1  0
  4 14  1  6
 16 17  1  0
 17 18  1  0
 18 19  2  0
 19 20  1  0
 20 16  2  0
 21 22  2  0
 22 23  1  0
 23 24  2  0
 24 25  1  0
 25 21  1  0
 26 27  2  0
 27 28  1  0
 28 29  2  0
 29 30  1  0
 30 31  2  0
 31 26  1  0
 20 26  1  0
 29 32  1  0
  2 33  1  0
  6 34  1  0
 34 33  1  0
 32 35  1  0
 35 36  1  0
 36 37  2  0
 37 38  1  0
 38 32  2  0
  6 39  1  1
  2 40  1  1
M  END
$$$$

  SciTegic12092011192D

 36 40  0  0  0  0            999 V2000
   21.6360   -4.0054    0.0000 C   0  0
   22.4424   -4.3610    0.0000 C   0  0
   20.8958   -4.4072    0.0000 C   0  0
   22.6489   -5.2003    0.0000 C   0  0
   20.7243   -5.2310    0.0000 C   0  0
   21.2870   -4.8268    0.0000 C   0  0
   22.0776   -4.7873    0.0000 C   0  0
   21.2780   -3.2612    0.0000 N   0  0
   19.1530   -2.0347    0.0000 C   0  0
   19.1519   -2.8542    0.0000 C   0  0
   19.8599   -3.2632    0.0000 N   0  0
   20.5696   -2.8537    0.0000 C   0  0
   20.5668   -2.0311    0.0000 C   0  0
   19.8582   -1.6258    0.0000 C   0  0
   22.6420   -6.0134    0.0000 N   0  0
   23.3462   -6.4279    0.0000 C   0  0
   23.3393   -7.2451    0.0000 O   0  0
   24.0573   -6.0254    0.0000 C   0  0
   24.7580   -6.4407    0.0000 C   0  0
   25.4687   -6.0388    0.0000 C   0  0
   25.4760   -5.2208    0.0000 C   0  0
   24.7668   -4.8063    0.0000 C   0  0
   24.0591   -5.2106    0.0000 C   0  0
   26.1866   -4.8172    0.0000 C   0  0
   26.8914   -5.2309    0.0000 N   0  0
   26.1925   -4.0001    0.0000 O   0  0
   26.1727   -6.4537    0.0000 N   0  0
   18.4452   -1.6263    0.0000 C   0  0
   18.4450   -0.8091    0.0000 O   0  0
   17.7376   -2.0350    0.0000 N   0  0
   17.0298   -1.6266    0.0000 C   0  0
   16.3222   -2.0354    0.0000 C   0  0
   26.1654   -7.2709    0.0000 C   0  0
   26.8694   -7.6858    0.0000 C   0  0
   27.2719   -8.3956    0.0000 C   0  0
   27.6868   -7.6915    0.0000 C   0  0
  1  2  1  0
  1  3  1  0
  2  4  1  0
  3  5  1  0
  4  7  1  0
  5  6  1  0
  6  7  1  0
  6  8  1  0
  1  8  1  0
  9 10  2  0
 10 11  1  0
 11 12  2  0
 12 13  1  0
 13 14  2  0
 14  9  1  0
 12  8  1  0
  4 15  1  0
 15 16  1  0
 16 17  2  0
 16 18  1  0
 18 19  2  0
 19 20  1  0
 20 21  2  0
 21 22  1  0
 22 23  2  0
 23 18  1  0
 21 24  1  0
 24 25  1  0
 24 26  2  0
 20 27  1  0
  9 28  1  0
 28 29  2  0
 28 30  1  0
 30 31  1  0
 31 32  1  0
 27 33  1  0
 33 34  1  0
 35 34  1  0
 36 35  1  0
 34 36  1  0
M  END
$$$$

  SciTegic12092011192D

 30 33  0  0  0  0            999 V2000
    5.0219   -6.0535    0.0000 C   0  0
    4.3054   -6.4639    0.0000 N   0  0
    3.5889   -6.0535    0.0000 C   0  0
    3.5889   -5.2284    0.0000 C   0  0
    4.3054   -4.8137    0.0000 C   0  0
    5.0219   -5.2284    0.0000 N   0  0
    2.3217   -5.6388    0.0000 N   0  0
    2.8040   -6.3051    0.0000 N   0  0
    2.8040   -4.9684    0.0000 C   0  0
    4.3054   -3.9887    0.0000 O   0  0
    2.5524   -7.0900    0.0000 C   0  0
    3.1027   -7.7035    0.0000 C   0  0
    2.8468   -8.4884    0.0000 C   0  0
    2.0406   -8.6599    0.0000 C   0  0
    1.4904   -8.0466    0.0000 C   0  0
    1.7462   -7.2616    0.0000 C   0  0
    2.5524   -4.1835    0.0000 S   0  0
    1.7572   -3.9735    0.0000 C   0  0
    5.7342   -6.4639    0.0000 C   0  0
    6.4507   -6.0535    0.0000 N   0  0
    7.1630   -6.4639    0.0000 C   0  0
    7.8753   -6.0535    0.0000 C   0  0
    8.5918   -6.4639    0.0000 C   0  0
    8.5918   -7.2889    0.0000 C   0  0
    7.8753   -7.7036    0.0000 C   0  0
    7.1630   -7.2890    0.0000 C   0  0
    9.3065   -7.7010    0.0000 S   0  0
    9.5167   -6.9000    0.0000 O   0  0
   10.1000   -7.9125    0.0000 O   0  0
    9.3000   -8.5250    0.0000 N   0  0
  4  5  1  0
  5  6  1  0
  1  6  1  0
  7  8  1  0
  7  9  2  0
  3  8  1  0
  4  9  1  0
  5 10  2  0
 11 12  1  0
 12 13  2  0
 13 14  1  0
 14 15  2  0
 15 16  1  0
 11 16  2  0
  8 11  1  0
 17 18  1  0
  9 17  1  0
 20 21  1  0
 21 22  1  0
 22 23  2  0
 23 24  1  0
 24 25  2  0
 25 26  1  0
 21 26  2  0
 19 20  1  0
  1 19  1  0
 24 27  1  0
  1  2  2  0
 27 28  2  0
  2  3  1  0
 27 29  2  0
  3  4  2  0
 27 30  1  0
M  END
$$$$

  SciTegic12092011192D

 33 37  0  0  0  0            999 V2000
   10.5291  -22.4936    0.0000 C   0  0
    5.3702  -20.6307    0.0000 C   0  0
    6.0867  -20.2173    0.0000 C   0  0
    6.0838  -19.3869    0.0000 C   0  0
    5.3684  -18.9778    0.0000 C   0  0
    4.6555  -20.2178    0.0000 N   0  0
    4.6521  -19.3890    0.0000 C   0  0
    3.8627  -19.1360    0.0000 N   0  0
    3.3783  -19.8086    0.0000 C   0  0
    3.8682  -20.4771    0.0000 N   0  0
    6.8016  -20.6290    0.0000 C   0  0
    6.7970  -21.4515    0.0000 C   0  0
    7.5798  -21.7117    0.0000 N   0  0
    8.0692  -21.0474    0.0000 C   0  0
    7.5887  -20.3769    0.0000 N   0  0
    6.0885  -21.8746    0.0000 C   0  0
    5.3695  -21.4683    0.0000 C   0  0
    4.6618  -21.8906    0.0000 C   0  0
    4.6736  -22.7163    0.0000 C   0  0
    5.3991  -23.1179    0.0000 C   0  0
    6.1038  -22.6933    0.0000 N   0  0
    5.4142  -23.9428    0.0000 C   0  0
    8.8941  -21.0529    0.0000 C   0  0
    9.3113  -20.3412    0.0000 N   0  0
   10.1363  -20.3465    0.0000 C   0  0
   10.5418  -21.0640    0.0000 C   0  0
   11.3659  -21.0697    0.0000 C   0  0
   11.7840  -20.3575    0.0000 C   0  0
   11.3718  -19.6381    0.0000 C   0  0
   10.5490  -19.6358    0.0000 C   0  0
   10.1236  -21.7751    0.0000 N   0  0
   10.1120  -23.2039    0.0000 C   0  0
   11.3619  -22.5008    0.0000 O   0  0
  6  2  1  0
  2  3  2  0
  3  4  1  0
  4  5  2  0
  5  7  1  0
  6  7  1  0
  7  8  2  0
  8  9  1  0
  9 10  2  0
 10  6  1  0
  3 11  1  0
 11 12  2  0
 12 13  1  0
 13 14  1  0
 14 15  2  0
 15 11  1  0
 12 16  1  0
 16 17  2  0
 17 18  1  0
 18 19  2  0
 19 20  1  0
 20 21  2  0
 21 16  1  0
 20 22  1  0
 14 23  1  0
 23 24  1  0
 24 25  1  0
 25 26  2  0
 26 27  1  0
 27 28  2  0
 28 29  1  0
 29 30  2  0
 30 25  1  0
 26 31  1  0
 31  1  1  0
  1 32  1  0
  1 33  2  0
M  END
$$$$

  SciTegic12092011192D

 35 39  0  0  0  0            999 V2000
    7.5291    1.3672    0.0000 F   0  0
    6.4920    0.7636    0.0000 C   0  0
    6.4972   -0.7364    0.0000 C   0  0
    5.2007   -1.4909    0.0000 C   0  0
    3.8990   -0.7455    0.0000 C   0  0
    2.6003   -1.4977    0.0000 C   0  0
    1.2990   -0.7500    0.0000 C   0  0
    1.2990    0.7500    0.0000 N   0  0
    0.0000    1.5000    0.0000 N   0  0
   -1.2990    0.7500    0.0000 C   0  0
   -2.3383    1.3500    0.0000 O   0  0
   -1.2990   -0.7500    0.0000 C   0  0
    0.0000   -1.5000    0.0000 C   0  0
    0.0000   -3.0000    0.0000 N   0  0
   -1.2990   -3.7500    0.0000 C   0  0
   -2.5981   -3.0000    0.0000 C   0  0
   -2.5981   -1.5000    0.0000 C   0  0
    3.8939    0.7546    0.0000 C   0  0
    5.1903    1.5091    0.0000 C   0  0
    5.1821    3.0099    0.0000 C   0  0
    6.2182    3.6153    0.0000 O   0  0
    3.8787    3.7539    0.0000 N   0  0
    3.8704    5.2547    0.0000 C   0  0
    2.5688    6.0003    0.0000 C   0  0
    2.5635    7.5003    0.0000 C   0  0
    3.8599    8.2548    0.0000 N   0  0
    5.1616    7.5093    0.0000 C   0  0
    5.1668    6.0094    0.0000 C   0  0
    3.8578    9.7557    0.0000 C   0  0
    2.8175   10.3538    0.0000 O   0  0
    5.1560   10.5087    0.0000 C   0  0
    5.2939   11.9896    0.0000 C   0  0
    6.7611   12.3015    0.0000 S   0  0
    7.5111   11.0024    0.0000 C   0  0
    6.5074    9.8877    0.0000 N   0  0
  1  2  1  0
  2  3  2  0
  3  4  1  0
  4  5  2  0
  5  6  1  0
  6  7  1  0
  7  8  2  0
  8  9  1  0
  9 10  1  0
 10 11  2  0
 10 12  1  0
 12 13  2  0
 13  7  1  0
 13 14  1  0
 14 15  1  0
 15 16  1  0
 16 17  1  0
 17 12  1  0
  5 18  1  0
 18 19  2  0
 19  2  1  0
 19 20  1  0
 20 21  2  0
 20 22  1  0
 22 23  1  0
 23 24  1  0
 24 25  1  0
 25 26  1  0
 26 27  1  0
 27 28  1  0
 28 23  1  0
 26 29  1  0
 29 30  2  0
 29 31  1  0
 31 32  2  0
 32 33  1  0
 33 34  1  0
 34 35  2  0
 35 31  1  0
M  END
$$$$

  SciTegic12092011192D

 39 43  0  0  0  0            999 V2000
    4.1332  -22.3496    0.0000 C   0  0
    3.4599  -22.8363    0.0000 C   0  0
    3.7166  -23.6245    0.0000 C   0  0
    5.6310  -22.8379    0.0000 N   0  0
    4.8025  -22.8363    0.0000 C   0  0
    4.5457  -23.6245    0.0000 C   0  0
    5.2171  -24.1113    0.0000 C   0  0
    5.8866  -23.6222    0.0000 N   0  0
    6.0591  -22.1326    0.0000 C   0  0
    6.8839  -22.1508    0.0000 C   0  0
    7.2774  -22.8727    0.0000 C   0  0
    8.1014  -22.8912    0.0000 C   0  0
    8.5304  -22.1855    0.0000 C   0  0
    8.1294  -21.4597    0.0000 C   0  0
    7.3066  -21.4447    0.0000 C   0  0
    6.9064  -20.7233    0.0000 F   0  0
    5.2199  -24.9315    0.0000 C   0  0
    4.5045  -25.3447    0.0000 N   0  0
    4.5058  -26.1689    0.0000 C   0  0
    5.2215  -26.5809    0.0000 C   0  0
    5.9376  -26.1626    0.0000 C   0  0
    5.9328  -25.3398    0.0000 N   0  0
    5.2241  -27.4058    0.0000 O   0  0
    6.6542  -26.5712    0.0000 N   0  0
    7.3665  -26.1549    0.0000 C   0  0
    8.0815  -26.5658    0.0000 C   0  0
    8.7933  -26.1502    0.0000 C   0  0
    8.7893  -25.3244    0.0000 N   0  0
    8.0676  -24.9159    0.0000 C   0  0
    7.3588  -25.3339    0.0000 C   0  0
    4.5110  -27.8206    0.0000 C   0  0
    3.7952  -27.4104    0.0000 C   0  0
    3.0821  -27.8252    0.0000 O   0  0
    6.6587  -27.3962    0.0000 C   0  0
    5.9465  -27.8126    0.0000 C   0  0
    5.9509  -28.6376    0.0000 O   0  0
    8.0845  -27.3908    0.0000 C   0  0
    7.3714  -27.8058    0.0000 O   0  0
    8.8004  -27.8008    0.0000 N   0  0
  2  3  1  0
  1  2  1  0
  3  6  1  0
  5  1  1  0
  5  6  2  0
  4  5  1  0
  6  7  1  0
  7  8  2  0
  8  4  1  0
  4  9  1  0
  9 10  1  0
 10 11  2  0
 11 12  1  0
 12 13  2  0
 13 14  1  0
 14 15  2  0
 15 10  1  0
 15 16  1  0
 17 18  2  0
 18 19  1  0
 19 20  2  0
 20 21  1  0
 21 22  2  0
 22 17  1  0
  7 17  1  0
 20 23  1  0
 21 24  1  0
 24 25  1  0
 25 26  2  0
 26 27  1  0
 27 28  2  0
 28 29  1  0
 29 30  2  0
 30 25  1  0
 23 31  1  0
 31 32  1  0
 32 33  1  0
 24 34  1  0
 34 35  1  0
 35 36  1  0
 26 37  1  0
 37 38  2  0
 37 39  1  0
M  END
$$$$

  SciTegic12092011192D

 30 34  0  0  0  0            999 V2000
    7.0661  -15.6254    0.0000 C   0  0
    7.4985  -14.9341    0.0000 N   0  0
    7.1160  -14.2161    0.0000 C   0  0
    6.3013  -14.1881    0.0000 N   0  0
    5.8706  -14.8842    0.0000 C   0  0
    6.2555  -15.5994    0.0000 N   0  0
    7.5454  -13.5203    0.0000 C   0  0
    7.5353  -12.1985    0.0000 N   0  0
    7.0612  -12.8664    0.0000 C   0  0
    8.3159  -12.4444    0.0000 C   0  0
    8.3180  -13.2586    0.0000 N   0  0
    9.0231  -13.6621    0.0000 C   0  0
    9.7262  -13.2522    0.0000 C   0  0
    9.7204  -12.4352    0.0000 C   0  0
    9.0148  -12.0353    0.0000 C   0  0
    5.0538  -14.8595    0.0000 C   0  0
    7.4506  -16.3465    0.0000 N   0  0
    6.2446  -12.8813    0.0000 N   0  0
    5.7635  -12.2210    0.0000 C   0  0
    6.0172  -11.4415    0.0000 N   0  0
    5.3547  -10.9614    0.0000 N   0  0
    4.6941  -11.4445    0.0000 C   0  0
    4.9506  -12.2214    0.0000 C   0  0
   10.4284  -13.6664    0.0000 C   0  0
   10.4163  -14.4846    0.0000 C   0  0
   11.1178  -14.9024    0.0000 C   0  0
   11.8318  -14.5030    0.0000 N   0  0
   11.8399  -13.6816    0.0000 C   0  0
   11.1378  -13.2676    0.0000 C   0  0
   12.5515  -13.2798    0.0000 C   0  0
  1  2  2  0
  2  3  1  0
  3  4  2  0
  4  5  1  0
  5  6  2  0
  6  1  1  0
  7 11  1  0
 10  8  2  0
  8  9  1  0
  9  7  2  0
  3  7  1  0
 10 11  1  0
 11 12  1  0
 12 13  2  0
 13 14  1  0
 14 15  2  0
 15 10  1  0
  5 16  1  0
  1 17  1  0
  9 18  1  0
 18 19  1  0
 20 21  1  0
 19 20  2  0
 21 22  1  0
 22 23  2  0
 23 19  1  0
 24 25  2  0
 25 26  1  0
 26 27  2  0
 27 28  1  0
 28 29  2  0
 29 24  1  0
 13 24  1  0
 28 30  1  0
M  END
$$$$

  SciTegic12092011192D

 32 35  0  0  0  0            999 V2000
   25.2898  -15.9248    0.0000 O   0  0
   25.2940  -16.7489    0.0000 S   0  0
   26.0056  -16.3332    0.0000 O   0  0
   17.6688  -16.1620    0.0000 C   0  0
   18.0850  -16.8779    0.0000 C   0  0
   18.4968  -16.1595    0.0000 C   0  0
   18.0918  -18.5262    0.0000 C   0  0
   18.0907  -19.3526    0.0000 C   0  0
   18.8047  -19.7651    0.0000 C   0  0
   18.8030  -18.1138    0.0000 C   0  0
   19.5176  -18.5226    0.0000 C   0  0
   19.5225  -19.3481    0.0000 C   0  0
   20.3091  -19.5986    0.0000 N   0  0
   20.7905  -18.9279    0.0000 C   0  0
   20.3013  -18.2629    0.0000 C   0  0
   21.6127  -18.9225    0.0000 C   0  0
   22.0283  -19.6354    0.0000 N   0  0
   22.8516  -19.6309    0.0000 C   0  0
   23.2603  -18.9143    0.0000 C   0  0
   22.8396  -18.2007    0.0000 C   0  0
   22.0177  -18.2086    0.0000 N   0  0
   23.2433  -17.4832    0.0000 C   0  0
   24.0685  -17.4769    0.0000 C   0  0
   24.4737  -16.7601    0.0000 C   0  0
   24.0549  -16.0493    0.0000 C   0  0
   23.2265  -16.0597    0.0000 N   0  0
   22.8251  -16.7771    0.0000 C   0  0
   18.8005  -17.2897    0.0000 O   0  0
   17.3731  -17.2939    0.0000 C   0  0
   16.6582  -16.8841    0.0000 O   0  0
   17.3755  -18.1181    0.0000 O   0  0
   25.7163  -17.4627    0.0000 N   0  0
  2  1  2  0
  3  2  2  0
  5  4  1  0
  6  5  1  0
  7  8  2  0
  8  9  1  0
  9 12  2  0
 11 10  2  0
 10  7  1  0
 11 12  1  0
 12 13  1  0
 13 14  1  0
 14 15  2  0
 15 11  1  0
 16 17  2  0
 17 18  1  0
 18 19  2  0
 19 20  1  0
 20 21  2  0
 21 16  1  0
 14 16  1  0
 22 23  2  0
 23 24  1  0
 24 25  2  0
 25 26  1  0
 26 27  2  0
 27 22  1  0
 20 22  1  0
 10 28  1  0
 28  5  1  0
  5 29  1  0
 29 30  2  0
 29 31  1  0
 24  2  1  0
  2 32  1  0
M  END
$$$$

  SciTegic12092011192D

 38 44  0  0  0  0            999 V2000
   -0.6208    0.4583    0.0000 C   0  0  1  0  0  0
    0.5042    1.3708    0.0000 C   0  0
   -0.3083    1.2333    0.0000 C   0  0
   -1.4458    0.5083    0.0000 C   0  0
    1.0292    0.7083    0.0000 N   0  0
    0.7292   -0.0667    0.0000 C   0  0
   -0.0958   -0.1917    0.0000 C   0  0
    1.3167    1.4458    0.0000 C   0  0
   -0.9583    1.7708    0.0000 O   0  0
   -1.6583    1.3208    0.0000 C   0  0
   -1.0333   -0.2542    0.0000 N   0  0
    1.2417   -0.7167    0.0000 C   0  0
    1.5667    2.2333    0.0000 C   0  0
   -2.1458    0.0583    0.0000 O   0  0
    0.9042    2.7208    0.0000 O   0  0
    1.9792    0.9708    0.0000 O   0  0
   -0.6708   -1.6292    0.0000 C   0  0
    0.2417    2.2333    0.0000 C   0  0
   -1.2583   -1.0417    0.0000 C   0  0
    1.9542   -1.1292    0.0000 C   0  0
   -0.0958   -2.2042    0.0000 C   0  0
   -2.4958    1.3583    0.0000 C   0  0  1  0  0  0
    2.3917    2.2333    0.0000 C   0  0  1  0  0  0
   -2.7958    0.5833    0.0000 C   0  0
    2.6542    1.4458    0.0000 C   0  0
    2.0667   -1.9417    0.0000 O   0  0
    0.7292   -2.2042    0.0000 O   0  0
    2.5917   -0.6167    0.0000 O   0  0
   -0.1333   -3.0292    0.0000 O   0  0
   -0.4083   -0.9542    0.0000 C   0  0
    0.9417   -1.4917    0.0000 C   0  0
   -2.9333    2.0583    0.0000 O   0  0
    2.8792    2.8958    0.0000 O   0  0
   -0.8958   -2.4167    0.0000 C   0  0
   -2.0583   -1.2542    0.0000 C   0  0
    0.1042   -1.6167    0.0000 C   0  0
   -1.6958   -2.6292    0.0000 C   0  0
   -2.2708   -2.0417    0.0000 C   0  0
  2  3  1  0
  3  1  1  0
  4  1  1  0
  5  6  1  0
  6  7  2  0
  7  1  1  0
  8  2  1  0
  9  3  1  0
 10  4  1  0
  1 11  1  1
 12  6  1  0
 13  8  1  0
 14  4  1  0
 15 18  1  0
 16  8  1  0
 17 19  1  0
 18  2  1  0
 19 11  1  0
 20 12  1  0
 21 17  1  0
 22 10  1  0
 23 13  1  0
 24 14  1  0
 25 16  1  0
 26 20  1  0
 27 21  1  0
 28 20  2  0
 29 21  2  0
 30  7  1  0
 31 36  1  0
 22 32  1  1
 23 33  1  6
 34 17  2  0
 35 19  2  0
 36 30  2  0
 37 38  2  0
 38 35  1  0
 10  9  1  0
  5  2  1  0
 24 22  1  0
 31 12  2  0
 15 13  1  0
 37 34  1  0
 25 23  1  0
M  END
$$$$

  SciTegic12092011192D

 31 34  0  0  0  0            999 V2000
    7.7568  -24.0829    0.0000 C   0  0
    7.7556  -24.9103    0.0000 C   0  0
    8.4704  -25.3231    0.0000 C   0  0
    8.4686  -23.6702    0.0000 N   0  0
    9.1840  -24.0793    0.0000 C   0  0
    9.1828  -24.9123    0.0000 C   0  0
    9.8997  -25.3277    0.0000 N   0  0
   10.6224  -24.9144    0.0000 C   0  0
   10.6235  -24.0814    0.0000 C   0  0
    9.9021  -23.6615    0.0000 C   0  0
   11.3356  -25.3290    0.0000 O   0  0
    9.9021  -22.8365    0.0000 O   0  0
   11.3391  -23.6706    0.0000 C   0  0
   12.0525  -24.0849    0.0000 N   0  0
   11.3411  -22.8456    0.0000 O   0  0
   12.7680  -23.6741    0.0000 C   0  0
    7.0408  -25.3222    0.0000 C   0  0
    6.3267  -24.9092    0.0000 C   0  0
    6.3319  -24.0843    0.0000 C   0  0
    5.6187  -23.6713    0.0000 C   0  0
    4.9028  -24.0833    0.0000 C   0  0
    4.9049  -24.9125    0.0000 C   0  0
    5.6188  -25.3218    0.0000 C   0  0
    4.1882  -23.6712    0.0000 F   0  0
   13.4770  -24.0900    0.0000 C   0  0
   14.1903  -23.6827    0.0000 C   0  0
   14.1966  -22.8574    0.0000 S   0  0
   13.4833  -22.4410    0.0000 C   0  0
   12.7637  -22.8498    0.0000 C   0  0
   14.4082  -22.0538    0.0000 O   0  0
   14.9915  -23.0663    0.0000 O   0  0
  1  2  2  0
  2  3  1  0
  3  6  2  0
  5  4  2  0
  4  1  1  0
  5  6  1  0
  5 10  1  0
  6  7  1  0
  7  8  1  0
  8  9  1  0
  9 10  2  0
  8 11  2  0
 10 12  1  0
  9 13  1  0
 13 14  1  0
 13 15  2  0
 14 16  1  0
  2 17  1  0
 17 18  1  0
 18 19  2  0
 19 20  1  0
 20 21  2  0
 21 22  1  0
 22 23  2  0
 23 18  1  0
 21 24  1  0
 16 25  1  0
 16 29  1  0
 25 26  1  0
 26 27  1  0
 27 28  1  0
 28 29  1  0
 27 30  2  0
 27 31  2  0
M  END
$$$$

  SciTegic12092011192D

 26 28  0  0  0  0            999 V2000
   -4.4554   -9.4754    0.0000 C   0  0
   -3.5892   -8.6449    0.0000 N   0  0
   -3.9462   -7.1872    0.0000 C   0  0
   -5.0984   -6.8519    0.0000 O   0  0
   -2.8628   -6.1485    0.0000 C   0  0
   -1.4233   -6.5700    0.0000 C   0  0
   -0.3384   -5.5341    0.0000 N   0  0
   -0.6928   -4.0817    0.0000 C   0  0
   -2.1327   -3.6551    0.0000 C   0  0
   -3.2175   -4.6910    0.0000 C   0  0
   -4.6570   -4.2663    0.0000 N   0  0
   -5.0098   -2.8075    0.0000 C   0  0
   -6.1608   -2.4679    0.0000 C   0  0
   -4.1405   -1.9803    0.0000 C   0  0
    0.3114   -2.9665    0.0000 N   0  0
    1.8032   -3.1233    0.0000 N   0  0
    2.4133   -1.7530    0.0000 C   0  0
    1.2990   -0.7500    0.0000 C   0  0
    1.2990    0.7500    0.0000 C   0  0
    0.0000    1.5000    0.0000 C   0  0
    0.0000    3.0008    0.0000 C   0  0
    0.0000    4.2008    0.0000 N   0  0
   -1.2990    0.7500    0.0000 C   0  0
   -2.3383    1.3500    0.0000 N   0  0
   -1.2990   -0.7500    0.0000 N   0  0
    0.0000   -1.5000    0.0000 C   0  0
  1  2  1  0
  2  3  1  0
  3  4  2  0
  3  5  1  0
  5  6  2  0
  6  7  1  0
  7  8  2  0
  8  9  1  0
  9 10  2  0
 10  5  1  0
 10 11  1  0
 11 12  1  0
 12 13  1  0
 12 14  1  0
  8 15  1  0
 15 16  1  0
 16 17  2  0
 17 18  1  0
 18 19  2  0
 19 20  1  0
 20 21  1  0
 21 22  3  0
 20 23  2  0
 23 24  1  0
 23 25  1  0
 25 26  2  0
 26 15  1  0
 26 18  1  0
M  END
$$$$

  SciTegic12092011192D

 37 38  0  0  0  0            999 V2000
    5.4281    3.5372    0.0000 O   0  0
    5.4281    2.3372    0.0000 C   0  0
    4.3887    1.7376    0.0000 O   0  0
    6.7281    1.5872    0.0000 C   0  0
    8.0281    2.3372    0.0000 C   0  0
    9.0670    1.7366    0.0000 O   0  0
    8.0295    3.8380    0.0000 C   0  0
    9.3295    4.5880    0.0000 C   0  0
    9.3307    5.7880    0.0000 O   0  0
   10.3684    3.9874    0.0000 O   0  0
    8.0293    0.8073    0.0000 C   0  0
    9.0686    0.2074    0.0000 O   0  0
    7.1635    0.3068    0.0000 O   0  0
    2.8219   -2.1240    0.0000 C   0  0
    1.6281   -2.2462    0.0000 C   0  0
    0.7500   -1.0323    0.0000 C   0  0
    1.2135    0.3943    0.0000 O   0  0
    0.0000    1.2760    0.0000 C   0  0
   -0.0031    2.7742    0.0000 C   0  0
   -1.3040    3.5228    0.0000 N   0  0
   -1.3071    5.0236    0.0000 C   0  0
   -2.6079    5.7721    0.0000 C   0  0
   -2.6111    7.2729    0.0000 C   0  0
   -3.9119    8.0215    0.0000 N   0  0
   -4.0549    9.5018    0.0000 C   0  0
   -5.5233    9.8085    0.0000 C   0  0
   -6.2687    8.5069    0.0000 N   0  0
   -5.2611    7.3957    0.0000 C   0  0
   -2.6039    2.7727    0.0000 C   0  0
   -3.9040    3.5227    0.0000 C   0  0
   -5.2564    2.9040    0.0000 C   0  0
   -6.2582    4.0204    0.0000 C   0  0
   -5.5060    5.3182    0.0000 C   0  0
   -5.9922    6.4153    0.0000 C   0  0
   -4.0393    5.0038    0.0000 S   0  0
   -1.2135    0.3943    0.0000 C   0  0
   -0.7500   -1.0323    0.0000 C   0  0
  1  2  1  0
  2  3  2  0
  2  4  1  0
  4  5  1  0
  5  6  1  0
  5  7  1  0
  7  8  1  0
  8  9  2  0
  8 10  1  0
  5 11  1  0
 11 12  2  0
 11 13  1  0
 14 15  1  0
 15 16  1  0
 16 17  1  0
 17 18  1  0
 18 19  1  0
 19 20  1  0
 20 21  1  0
 21 22  1  0
 22 23  1  0
 23 24  1  0
 24 25  1  0
 25 26  2  0
 26 27  1  0
 27 28  2  0
 28 24  1  0
 20 29  1  0
 29 30  1  0
 30 31  2  0
 31 32  1  0
 32 33  2  0
 33 34  1  0
 33 35  1  0
 35 30  1  0
 18 36  2  0
 36 37  1  0
 37 16  2  0
M  END
$$$$

  SciTegic12092011192D

 21 23  0  0  0  0            999 V2000
   14.5562   -6.0381    0.0000 N   0  0
   15.2697   -5.6290    0.0000 C   0  0
   15.2697   -4.8022    0.0000 N   0  0
   14.5562   -4.3845    0.0000 C   0  0
   14.5548   -3.5577    0.0000 O   0  0
   15.9852   -6.0434    0.0000 S   0  0
   15.9840   -6.8702    0.0000 C   0  0
   16.6995   -7.2846    0.0000 C   0  0
   15.2673   -7.2826    0.0000 C   0  0
   16.7017   -8.1113    0.0000 O   0  0
   17.4195   -6.8722    0.0000 O   0  0
   13.8426   -5.6290    0.0000 C   0  0
   13.8452   -4.8040    0.0000 C   0  0
   13.0613   -4.5466    0.0000 N   0  0
   15.9870   -4.3909    0.0000 N   0  0
   13.0572   -5.8814    0.0000 C   0  0
   12.5791   -5.2128    0.0000 C   0  0
   11.7629   -5.2935    0.0000 C   0  0
   11.4240   -6.0421    0.0000 C   0  0
   11.9072   -6.7108    0.0000 C   0  0
   12.7217   -6.6268    0.0000 C   0  0
  8 10  1  0
  8 11  2  0
 12 13  2  0
  4  5  2  0
 13  4  1  0
  2  6  1  0
 13 14  1  0
 14 17  1  0
 16 12  1  0
 12  1  1  0
  3 15  1  0
  6  7  1  0
  1  2  2  0
 16 17  2  0
  7  8  1  0
 17 18  1  0
  2  3  1  0
 18 19  2  0
  7  9  1  0
 19 20  1  0
  3  4  1  0
 20 21  2  0
 21 16  1  0
M  END
$$$$

  SciTegic12092011192D

 32 36  0  0  0  0            999 V2000
   10.1528    3.1160    0.0000 C   0  0
    9.1175    3.7227    0.0000 O   0  0
    7.8124    2.9816    0.0000 C   0  0
    6.5172    3.7382    0.0000 C   0  0
    5.2143    2.9948    0.0000 C   0  0
    5.2066    1.4948    0.0000 C   0  0
    3.9046    0.7483    0.0000 N   0  0
    3.8991   -0.7525    0.0000 C   0  0
    5.1969   -1.5045    0.0000 N   0  0
    5.1945   -3.0045    0.0000 C   0  0
    3.8943   -3.7525    0.0000 C   0  0
    3.8888   -5.2533    0.0000 C   0  0
    2.5868   -5.9998    0.0000 N   0  0
    2.5792   -7.4998    0.0000 C   0  0
    1.2764   -8.2433    0.0000 C   0  0
   -0.0189   -7.4867    0.0000 N   0  0
   -0.0113   -5.9867    0.0000 C   0  0
    1.2915   -5.2433    0.0000 C   0  0
    2.5965   -3.0004    0.0000 C   0  0
    2.5987   -1.5004    0.0000 C   0  0
    1.2990   -0.7500    0.0000 C   0  0
    1.2990    0.7500    0.0000 N   0  0
    0.0000    1.5000    0.0000 C   0  0
    0.0000    2.7000    0.0000 C   0  0
   -1.2990    0.7500    0.0000 N   0  0
   -1.2990   -0.7500    0.0000 C   0  0
   -2.4133   -1.7530    0.0000 N   0  0
   -1.8032   -3.1233    0.0000 C   0  0
   -0.3114   -2.9665    0.0000 N   0  0
    0.0000   -1.5000    0.0000 C   0  0
    6.5019    0.7382    0.0000 C   0  0
    7.8047    1.4816    0.0000 N   0  0
  1  2  1  0
  2  3  1  0
  3  4  2  0
  4  5  1  0
  5  6  2  0
  6  7  1  0
  7  8  1  0
  8  9  2  0
  9 10  1  0
 10 11  2  0
 11 12  1  0
 12 13  1  0
 13 14  1  0
 14 15  1  0
 15 16  1  0
 16 17  1  0
 17 18  1  0
 18 13  1  0
 11 19  1  0
 19 20  2  0
 20  8  1  0
 20 21  1  0
 21 22  2  0
 22 23  1  0
 23 24  1  0
 23 25  2  0
 25 26  1  0
 26 27  1  0
 27 28  1  0
 28 29  2  0
 29 30  1  0
 30 21  1  0
 30 26  2  0
  6 31  1  0
 31 32  2  0
 32  3  1  0
M  END
$$$$

  SciTegic12092011192D

 33 38  0  0  0  0            999 V2000
   10.6309   -3.8397    0.0000 C   0  0
   11.3480   -3.4260    0.0000 N   0  0
   11.3452   -2.5947    0.0000 C   0  0
   10.6290   -2.1852    0.0000 N   0  0
   10.6357   -4.6656    0.0000 N   0  0
    9.9675   -5.1508    0.0000 C   0  0
   11.3037   -5.1511    0.0000 C   0  0
    9.9154   -3.4265    0.0000 C   0  0
    9.9166   -2.6013    0.0000 C   0  0
    9.1322   -2.3452    0.0000 N   0  0
    9.1302   -3.6803    0.0000 C   0  0
    8.6500   -3.0125    0.0000 C   0  0
    7.8336   -3.0953    0.0000 C   0  0
    7.4963   -3.8452    0.0000 C   0  0
    7.9816   -4.5132    0.0000 C   0  0
    8.7963   -4.4271    0.0000 C   0  0
   11.0484   -5.9364    0.0000 C   0  0  2  0  0  0
   10.2240   -5.9361    0.0000 C   0  0
   10.2237   -6.7605    0.0000 C   0  0  1  0  0  0
   11.0480   -6.7608    0.0000 C   0  0
   12.0587   -2.1791    0.0000 O   0  0
   12.7755   -2.5893    0.0000 C   0  0
   12.7752   -3.4128    0.0000 C   0  0
   13.4911   -3.8229    0.0000 N   0  0
   14.2057   -3.4072    0.0000 C   0  0
   14.1999   -2.5772    0.0000 N   0  0
   13.4835   -2.1707    0.0000 C   0  0
   14.9230   -3.8165    0.0000 C   0  0
    7.3507   -2.4254    0.0000 N   0  0
    7.6893   -1.6722    0.0000 C   0  0
    7.6460   -5.2677    0.0000 F   0  0
    9.6395   -7.3442    0.0000 N   0  0
   11.8740   -5.9349    0.0000 C   0  0
  8  1  1  0
  1  2  2  0
  2  3  1  0
  3  4  2  0
  4  9  1  0
  5  6  1  0
  6 18  1  0
 17  7  1  0
  7  5  1  0
  1  5  1  0
  8  9  2  0
  9 10  1  0
 10 12  1  0
 11  8  1  0
 11 12  2  0
 12 13  1  0
 13 14  2  0
 14 15  1  0
 15 16  2  0
 16 11  1  0
 17 18  1  0
 18 19  1  0
 19 20  1  0
 20 17  1  0
  3 21  1  0
 21 22  1  0
 22 23  2  0
 23 24  1  0
 24 25  2  0
 25 26  1  0
 26 27  2  0
 27 22  1  0
 25 28  1  0
 13 29  1  0
 29 30  1  0
 15 31  1  0
 19 32  1  1
 17 33  1  6
M  END
$$$$

  SciTegic12092011192D

 35 39  0  0  0  0            999 V2000
   12.0144  -30.1948    0.0000 C   0  0
   11.4366  -29.6170    0.0000 C   0  0
   11.2251  -30.4063    0.0000 C   0  0
   13.0406  -25.6589    0.0000 C   0  0
   13.0395  -26.4785    0.0000 C   0  0
   13.7475  -26.8874    0.0000 N   0  0
   14.4572  -26.4780    0.0000 C   0  0
   14.4544  -25.6553    0.0000 N   0  0
   13.7457  -25.2501    0.0000 C   0  0
   12.3368  -25.2463    0.0000 C   0  0
   12.2512  -24.4336    0.0000 N   0  0
   11.5904  -25.5788    0.0000 S   0  0
   11.0433  -24.9718    0.0000 C   0  0
   11.4541  -24.2625    0.0000 C   0  0
   11.0453  -23.5542    0.0000 C   0  0
   10.2259  -23.5540    0.0000 N   0  0
    9.8170  -24.2680    0.0000 C   0  0
   10.2282  -24.9733    0.0000 C   0  0
   12.3314  -26.8865    0.0000 N   0  0
   12.3308  -27.7037    0.0000 C   0  0  2  0  0  0
   11.6666  -28.1822    0.0000 C   0  0
   11.9185  -28.9596    0.0000 C   0  0  1  0  0  0
   12.7358  -28.9603    0.0000 C   0  0  2  0  0  0
   12.9888  -28.1833    0.0000 C   0  0  1  0  0  0
   15.1655  -26.8855    0.0000 N   0  0
   13.7433  -24.4329    0.0000 C   0  0
   13.7662  -27.9316    0.0000 O   0  0
   13.2156  -29.6217    0.0000 O   0  0
   10.6250  -29.5343    0.0000 O   0  0
   11.4541  -22.8466    0.0000 C   0  0
   15.1668  -27.7027    0.0000 C   0  0
   15.8726  -26.4758    0.0000 C   0  0
   16.5810  -26.8833    0.0000 C   0  0
   16.9921  -27.5871    0.0000 C   0  0
   17.3996  -26.8788    0.0000 C   0  0
  2  1  1  0
  3  2  1  0
  4  5  2  0
  5  6  1  0
  6  7  2  0
  7  8  1  0
  8  9  2  0
  9  4  1  0
 10 11  2  0
 11 14  1  0
 13 12  1  0
 12 10  1  0
  4 10  1  0
 13 14  2  0
 14 15  1  0
 15 16  2  0
 16 17  1  0
 17 18  2  0
 18 13  1  0
  5 19  1  0
 20 19  1  1
 20 21  1  0
 21 22  1  0
 22 23  1  0
 23 24  1  0
 24 20  1  0
  7 25  1  0
  9 26  1  0
 24 27  1  6
 23 28  1  6
 22  2  1  1
  2 29  1  0
 15 30  1  0
 25 31  1  0
 25 32  1  0
 32 33  1  0
 34 33  1  0
 35 34  1  0
 33 35  1  0
M  END
$$$$

  SciTegic12092011192D

 38 42  0  0  0  0            999 V2000
    2.7597  -10.2520    0.0000 C   0  0
    2.7586  -11.0715    0.0000 C   0  0
    3.4666  -11.4805    0.0000 C   0  0
    3.4648   -9.8431    0.0000 C   0  0
    4.1734  -10.2484    0.0000 C   0  0
    4.1737  -11.0716    0.0000 C   0  0
    4.9567  -11.3258    0.0000 S   0  0
    5.4404  -10.6596    0.0000 C   0  0
    4.9562   -9.9939    0.0000 N   0  0
    3.4685  -12.2952    0.0000 C   0  0
    6.2576  -10.6593    0.0000 N   0  0
    6.6659   -9.9515    0.0000 C   0  0
    7.4831   -9.9512    0.0000 N   0  0
    6.2571   -9.2439    0.0000 O   0  0
    7.8915   -9.2433    0.0000 C   0  0
    8.7086   -9.2430    0.0000 C   0  0
    2.0519   -9.8436    0.0000 C   0  0
    2.0551   -9.0254    0.0000 C   0  0
    1.3481   -8.6171    0.0000 N   0  0
    0.6395   -9.0259    0.0000 C   0  0
    0.6424   -9.8473    0.0000 N   0  0
    1.3499  -10.2520    0.0000 C   0  0
    2.7609  -12.7008    0.0000 C   0  0
    2.7625  -13.5147    0.0000 C   0  0
    3.4695  -13.9212    0.0000 C   0  0
    4.1764  -13.5079    0.0000 C   0  0
    4.1713  -12.6953    0.0000 N   0  0
   -0.0715   -8.6184    0.0000 C   0  0
   -0.0702   -7.8012    0.0000 C   0  0
   -0.7760   -9.0281    0.0000 O   0  0
   -0.7800   -8.2091    0.0000 C   0  0
    2.0555  -13.9246    0.0000 C   0  0
    1.3471  -13.5173    0.0000 N   0  0
    1.1316  -12.7298    0.0000 C   0  0
    0.3427  -12.9427    0.0000 C   0  0
    0.5556  -13.7317    0.0000 C   0  0
   -0.3689  -12.5354    0.0000 O   0  0
   -0.3674  -11.7182    0.0000 C   0  0
  1  2  2  0
  2  3  1  0
  3  6  2  0
  5  4  2  0
  4  1  1  0
  5  6  1  0
  6  7  1  0
  7  8  1  0
  8  9  2  0
  9  5  1  0
  3 10  1  0
  8 11  1  0
 11 12  1  0
 12 13  1  0
 12 14  2  0
 13 15  1  0
 15 16  1  0
  1 17  1  0
 17 18  2  0
 18 19  1  0
 19 20  2  0
 20 21  1  0
 21 22  2  0
 22 17  1  0
 10 23  2  0
 23 24  1  0
 24 25  2  0
 25 26  1  0
 26 27  2  0
 27 10  1  0
 20 28  1  0
 28 29  1  0
 28 30  1  0
 28 31  1  0
 24 32  1  0
 32 33  1  0
 33 34  1  0
 34 35  1  0
 35 36  1  0
 36 33  1  0
 35 37  1  0
 37 38  1  0
M  END
$$$$

  SciTegic12092011192D

 29 29  0  0  0  0            999 V2000
    4.7635   -7.0862    0.0000 C   0  0  1  0  0  0
    5.5849   -7.0862    0.0000 C   0  0  1  0  0  0
    5.8431   -6.3048    0.0000 C   0  0  2  0  0  0
    5.1721   -5.8228    0.0000 C   0  0  2  0  0  0
    4.5124   -6.3056    0.0000 C   0  0
    5.1743   -5.0015    0.0000 O   0  0
    4.2821   -7.7485    0.0000 O   0  0
    6.5611   -5.9114    0.0000 C   0  0
    7.2649   -6.3346    0.0000 C   0  0
    7.9870   -5.9410    0.0000 C   0  0
    8.0055   -5.1201    0.0000 C   0  0
    8.7194   -4.7224    0.0000 C   0  0
    9.4232   -5.1500    0.0000 C   0  0
    5.9996   -7.7963    0.0000 C   0  0
    6.8208   -7.7891    0.0000 C   0  0
    7.2357   -8.4986    0.0000 C   0  0  2  0  0  0
    8.0570   -8.4955    0.0000 C   0  0
    6.8292   -9.2154    0.0000 O   0  0
    8.4717   -9.2050    0.0000 C   0  0
    9.2931   -9.1977    0.0000 C   0  0
    9.7080   -9.9073    0.0000 C   0  0
   10.5291   -9.9041    0.0000 C   0  0
   10.1399   -4.7573    0.0000 C   0  0
   10.8382   -5.1817    0.0000 N   0  0
   10.1581   -3.9403    0.0000 O   0  0
   11.5549   -4.7890    0.0000 S   0  0
   12.2533   -5.2133    0.0000 C   0  0
   11.1394   -4.0777    0.0000 O   0  0
   12.1299   -4.2056    0.0000 O   0  0
  1  2  1  0
  2  3  1  0
  3  4  1  0
  4  5  1  0
  5  1  1  0
  4  6  1  6
  1  7  1  6
  3  8  1  6
  8  9  1  0
  9 10  2  0
 10 11  1  0
 11 12  1  0
 12 13  1  0
  2 14  1  1
 14 15  2  0
 15 16  1  0
 16 17  1  0
 16 18  1  6
 17 19  1  0
 19 20  1  0
 20 21  1  0
 21 22  1  0
 13 23  1  0
 23 24  1  0
 23 25  2  0
 24 26  1  0
 26 27  1  0
 26 28  2  0
 26 29  2  0
M  END
$$$$

  SciTegic12092011192D

 25 24  0  0  0  0            999 V2000
   22.6576  -20.8577    0.0000 Cl  0  0
   20.1915  -22.3945    0.0000 C   0  0
   19.4719  -22.7980    0.0000 C   0  0
   18.7627  -22.3766    0.0000 O   0  0
   20.2018  -21.5696    0.0000 O   0  0
   20.9007  -22.8158    0.0000 N   0  0
   18.0431  -22.7801    0.0000 N   0  0
   17.1352  -23.7598    0.0000 N   0  0
   17.9443  -23.5983    0.0000 N   0  0
   16.7317  -23.0403    0.0000 C   0  0
   17.2951  -22.4331    0.0000 C   0  0
   17.0505  -21.6439    0.0000 C   0  0
   16.2431  -21.4605    0.0000 C   0  0
   15.6806  -22.0726    0.0000 C   0  0
   15.9281  -22.8596    0.0000 C   0  0
   21.6203  -22.4123    0.0000 C   0  0
   22.3294  -22.8337    0.0000 C   0  0
   23.0490  -22.4302    0.0000 C   0  0
   23.7582  -22.8516    0.0000 C   0  0
   24.4778  -22.4480    0.0000 N   0  0
   25.1870  -22.8694    0.0000 C   0  0
   25.9066  -22.4658    0.0000 C   0  0
   26.6159  -22.8872    0.0000 C   0  0
   27.3354  -22.4837    0.0000 N   0  0
   21.2868  -20.3285    0.0000 Cl  0  0
  2  3  1  0
  3  4  1  0
  2  5  2  0
  2  6  1  0
  4  7  1  0
  7 11  1  0
 10  8  1  0
  8  9  2  0
  9  7  1  0
 10 11  2  0
 11 12  1  0
 12 13  2  0
 13 14  1  0
 14 15  2  0
 15 10  1  0
  6 16  1  0
 16 17  1  0
 17 18  1  0
 18 19  1  0
 19 20  1  0
 20 21  1  0
 21 22  1  0
 22 23  1  0
 23 24  1  0
M  END
$$$$

  SciTegic12092011192D

 38 43  0  0  1  0            999 V2000
    2.8552   -0.6517    0.0000 C   0  0
    1.6852   -0.3846    0.0000 N   0  0
    1.3514    1.0778    0.0000 C   0  0
    0.0000    1.7286    0.0000 C   0  0
   -0.2015    3.2154    0.0000 C   0  0
   -1.6774    3.4832    0.0000 N   0  0
   -2.3882    2.1623    0.0000 C   0  0
   -3.8408    1.7384    0.0000 N   0  0
   -4.2182    0.2867    0.0000 C   0  0
   -3.1496   -0.7660    0.0000 C   0  0
   -1.6852   -0.3847    0.0000 C   0  0
   -0.7500   -1.5574    0.0000 C   0  0
   -1.5000   -2.8577    0.0000 C   0  0
   -0.7500   -4.1567    0.0000 C   0  0
   -1.3500   -5.1960    0.0000 F   0  0
    0.7500   -4.1567    0.0000 C   0  0
    1.5000   -2.8577    0.0000 C   0  0
    0.7500   -1.5574    0.0000 C   0  0
   -1.3515    1.0777    0.0000 C   0  0
    0.8831    4.2525    0.0000 C   0  0
    2.3455    3.9416    0.0000 C   0  0
    3.3486    5.0569    0.0000 C   0  0
    2.8843    6.4832    0.0000 C   0  0
    1.4169    6.7943    0.0000 C   0  0
    0.4138    5.6790    0.0000 C   0  0
    3.8857    7.6011    0.0000 N   0  0
    3.4191    9.0276    0.0000 C   0  0  1  0  0  0
    4.4204   10.1455    0.0000 C   0  0
    3.9538   11.5720    0.0000 C   0  0
    4.9530   12.6908    0.0000 C   0  0
    4.4838   14.1155    0.0000 C   0  0
    3.0153   14.4215    0.0000 C   0  0
    2.6400   15.5613    0.0000 O   0  0
    2.0161   13.3028    0.0000 C   0  0
    2.4853   11.8781    0.0000 C   0  0
    1.9510    9.3393    0.0000 C   0  0
    1.5792   10.4803    0.0000 O   0  0
    1.1485    8.4471    0.0000 O   0  0
  1  2  1  0
  2  3  1  0
  3  4  1  0
  4  5  2  0
  5  6  1  0
  6  7  1  0
  7  8  2  0
  8  9  1  0
  9 10  2  0
 10 11  1  0
 11 12  1  0
 12 13  2  0
 13 14  1  0
 14 15  1  0
 14 16  2  0
 16 17  1  0
 17 18  2  0
 18  2  1  0
 18 12  1  0
 11 19  2  0
 19  4  1  0
 19  7  1  0
  5 20  1  0
 20 21  2  0
 21 22  1  0
 22 23  1  0
 23 24  1  0
 24 25  1  0
 25 20  1  0
 23 26  1  0
 27 26  1  6
 27 28  1  0
 28 29  1  0
 29 30  2  0
 30 31  1  0
 31 32  2  0
 32 33  1  0
 32 34  1  0
 34 35  2  0
 35 29  1  0
 27 36  1  0
 36 37  2  0
 36 38  1  0
M  END
$$$$

  SciTegic12092011192D

 35 39  0  0  0  0            999 V2000
    1.2990   -0.7500    0.0000 C   0  0
   -1.2947    3.7547    0.0000 C   0  0
   -1.2990   -0.7500    0.0000 C   0  0
   -5.1915    3.0042    0.0000 N   0  0
    0.0000    1.5000    0.0000 C   0  0
    0.0000   -1.5000    0.0000 C   0  0
    1.2990    0.7500    0.0000 C   0  0
   -6.4831   -0.7504    0.0000 C   0  0
   -3.8928    3.7564    0.0000 C   0  0
   -2.5923    6.0056    0.0000 C   0  0
   -3.8850   -0.7431    0.0000 C   0  0
   -2.5943    3.0056    0.0000 N   0  0
   -3.8892    0.7569    0.0000 C   0  0
   -5.1904    1.5034    0.0000 C   0  0
   -1.2990    0.7500    0.0000 C   0  0
   -1.2938    5.2548    0.0000 N   0  0
   -6.4873    0.7496    0.0000 C   0  0
   -5.1819   -1.4967    0.0000 C   0  0
    0.0031    3.0008    0.0000 N   0  0
   -3.8919    5.2564    0.0000 C   0  0
   -4.9307    5.8571    0.0000 F   0  0
    0.0031   -3.0008    0.0000 O   0  0
    1.3039   -3.7494    0.0000 C   0  0
    1.3070   -5.2502    0.0000 C   0  0
    2.5205   -6.1100    0.0000 N   0  0
    2.0570   -7.5366    0.0000 N   0  0
    0.5570   -7.5366    0.0000 N   0  0
    0.0935   -6.1100    0.0000 N   0  0
   -5.1746   -2.9975    0.0000 O   0  0
   -3.8717   -3.7424    0.0000 C   0  0
   -3.8644   -5.2432    0.0000 C   0  0
   -2.6485   -6.0996    0.0000 N   0  0
   -3.1080   -7.5275    0.0000 N   0  0
   -4.6080   -7.5317    0.0000 N   0  0
   -5.0755   -6.1065    0.0000 N   0  0
  7  1  1  0
 14 17  2  0
  2 16  2  0
 19  5  1  0
 17  8  1  0
  5 15  1  0
  6  3  1  0
 12  2  1  0
  8 18  2  0
 20  9  1  0
 18 11  1  0
 20 21  1  0
  9  4  1  0
  4 14  1  0
 10 16  1  0
  3 15  2  0
 11 13  2  0
  1  6  2  0
  5  7  2  0
 10 20  2  0
  9 12  2  0
 14 13  1  0
  2 19  1  0
  6 22  1  0
 22 23  1  0
 23 24  1  0
 24 25  1  0
 25 26  1  0
 26 27  2  0
 27 28  1  0
 28 24  2  0
 18 29  1  0
 29 30  1  0
 30 31  1  0
 31 32  2  0
 32 33  1  0
 33 34  2  0
 34 35  1  0
 35 31  1  0
M  END
$$$$

  SciTegic12092011192D

 30 34  0  0  0  0            999 V2000
   -3.3226    3.1294    0.0000 N   0  0
   -3.8279    2.4699    0.0000 N   0  0
   -3.3565    1.7880    0.0000 C   0  0
   -2.5418    2.8552    0.0000 C   0  0
   -2.5615    2.0264    0.0000 C   0  0
   -1.7794    1.7514    0.0000 C   0  0
   -1.2761    2.4105    0.0000 N   0  0
   -1.7474    3.0925    0.0000 C   0  0
   -3.7840    1.0824    0.0000 N   0  0
   -0.4511    2.4168    0.0000 C   0  0
   -3.3866    0.3594    0.0000 C   0  0
   -3.8140   -0.3463    0.0000 C   0  0
   -2.5618    0.3420    0.0000 O   0  0
   -4.6373   -0.3270    0.0000 C   0  0
   -5.0646   -1.0318    0.0000 C   0  0
   -3.4144   -1.0651    0.0000 C   0  0
   -3.8380   -1.7706    0.0000 C   0  0
   -4.6709   -1.7598    0.0000 C   0  0
   -4.9386   -2.5485    0.0000 O   0  0
   -4.2711   -3.0469    0.0000 C   0  0
   -3.5910   -2.5661    0.0000 O   0  0
   -0.0331    1.7055    0.0000 C   0  0  1  0  0  0
   -0.0440    3.1344    0.0000 O   0  0
    0.7918    1.7117    0.0000 O   0  0
   -0.4402    0.9879    0.0000 C   0  0
   -1.2660    0.9865    0.0000 C   0  0
   -1.6729    0.2697    0.0000 C   0  0
   -1.2550   -0.4426    0.0000 C   0  0
   -0.4257   -0.4336    0.0000 C   0  0
   -0.0225    0.2837    0.0000 C   0  0
  5  6  1  0
 14 15  1  0
 15 18  2  0
  6  7  1  0
 17 16  2  0
 16 12  1  0
 17 18  1  0
  7  8  1  0
  8  4  1  0
  4  5  2  0
  3  9  1  0
  2  3  2  0
 18 19  1  0
 19 20  1  0
 20 21  1  0
 21 17  1  0
  7 10  1  0
 10 22  1  0
 10 23  2  0
  9 11  1  0
 22 24  1  1
  1  2  1  0
 22 25  1  0
 11 12  1  0
 25 26  2  0
  3  5  1  0
 26 27  1  0
 11 13  2  0
 27 28  2  0
  4  1  1  0
 28 29  1  0
 12 14  2  0
 29 30  2  0
 30 25  1  0
M  END
$$$$

  SciTegic12092011192D

 36 40  0  0  0  0            999 V2000
   13.4894   -9.9487    0.0000 N   0  0
   13.4882  -10.7762    0.0000 C   0  0
   14.2010  -11.1890    0.0000 N   0  0
   14.1990   -9.5359    0.0000 C   0  0
   14.9171   -9.9447    0.0000 C   0  0
   14.9177  -10.7762    0.0000 C   0  0
   15.7086  -11.0326    0.0000 N   0  0
   16.1970  -10.3596    0.0000 C   0  0
   15.7078   -9.6873    0.0000 C   0  0
   12.7732  -11.1875    0.0000 N   0  0
   14.1952   -8.7111    0.0000 N   0  0
   12.7720  -12.0124    0.0000 C   0  0
   14.9076   -8.2953    0.0000 C   0  0
   12.0579  -12.4245    0.0000 C   0  0
   12.0564  -13.2486    0.0000 C   0  0
   13.4859  -12.4243    0.0000 C   0  0
   15.6224   -8.7074    0.0000 C   0  0
   16.3344   -8.2924    0.0000 C   0  0
   16.3310   -7.4666    0.0000 C   0  0
   15.6097   -7.0577    0.0000 C   0  0
   14.9007   -7.4751    0.0000 C   0  0
   11.3439  -12.0113    0.0000 O   0  0
   11.3449  -11.1864    0.0000 C   0  0
   14.1829   -7.0687    0.0000 C   0  0
   14.1759   -6.2440    0.0000 N   0  0
   13.4721   -7.4872    0.0000 O   0  0
   15.6029   -6.2329    0.0000 F   0  0
   13.4879  -13.2470    0.0000 C   0  0
   12.7749  -13.6629    0.0000 C   0  0
   12.9501  -14.4696    0.0000 C   0  0
   13.7714  -14.5523    0.0000 C   0  0
   14.1038  -13.7967    0.0000 N   0  0
   14.9254  -13.7935    0.0000 C   0  0
   15.3406  -14.5062    0.0000 C   0  0
   15.3350  -13.0776    0.0000 O   0  0
   16.1655  -14.5030    0.0000 N   0  0
  6  7  1  0
 13 17  2  0
  7  8  1  0
 17 18  1  0
  8  9  2  0
 18 19  2  0
  9  5  1  0
 19 20  1  0
  4  1  1  0
 20 21  2  0
 21 13  1  0
  2 10  1  0
 14 22  1  0
  5  6  1  0
 22 23  1  0
  4 11  1  0
 21 24  1  0
 24 25  1  0
 10 12  1  0
 24 26  2  0
  2  3  1  0
 20 27  1  0
 28 29  1  0
 11 13  1  0
  3  6  2  0
 12 14  2  0
  1  2  2  0
 14 15  1  0
 29 30  1  0
 30 31  1  0
 31 32  1  0
 32 28  1  0
 15 29  2  0
 32 33  1  0
  5  4  2  0
 33 34  1  0
 28 16  2  0
 33 35  2  0
 16 12  1  0
 34 36  1  0
M  END
$$$$

  SciTegic12092011192D

 24 26  0  0  0  0            999 V2000
   11.7181  -10.5116    0.0000 N   0  0
   12.4718  -10.8471    0.0000 C   0  0
   12.3855  -11.6676    0.0000 N   0  0
   11.5786  -11.8392    0.0000 C   0  0
   11.1661  -12.5536    0.0000 N   0  0
   10.3411  -12.5536    0.0000 C   0  0
    9.9286  -11.8392    0.0000 N   0  0
   10.3411  -11.1247    0.0000 C   0  0
   11.1661  -11.1247    0.0000 C   0  0
   12.9986  -12.2197    0.0000 C   0  0
   13.7955  -12.0061    0.0000 C   0  0
   12.7851  -13.0165    0.0000 C   0  0
    9.9286  -10.4102    0.0000 N   0  0
    8.6911   -9.6957    0.0000 C   0  0
    9.1036  -10.4102    0.0000 C   0  0
    8.6911  -11.1247    0.0000 C   0  0
    7.8661  -11.1247    0.0000 C   0  0
    7.4536  -10.4102    0.0000 N   0  0
    7.8661   -9.6957    0.0000 N   0  0
   13.1862   -9.6096    0.0000 C   0  0
   13.1862  -10.4346    0.0000 C   0  0
   13.9007  -10.8471    0.0000 C   0  0
   14.6152  -10.4346    0.0000 O   0  0
   12.4718   -9.1971    0.0000 O   0  0
  1  2  2  0
  2  3  1  0
  3  4  1  0
  4  5  2  0
  5  6  1  0
  6  7  2  0
  7  8  1  0
  8  9  2  0
  1  9  1  0
  4  9  1  0
 10 11  1  0
 10 12  1  0
  3 10  1  0
 14 15  1  0
 15 16  2  0
 16 17  1  0
 17 18  2  0
 18 19  1  0
 14 19  2  0
 13 15  1  0
  8 13  1  0
 20 21  1  0
 21 22  1  0
 22 23  1  0
 20 24  1  0
  2 21  1  0
M  END
$$$$

  SciTegic12092011192D

 38 43  0  0  0  0            999 V2000
   36.1350   -9.8475    0.0000 N   0  0
   36.8522  -10.2593    0.0000 C   0  0
   37.5709   -9.8470    0.0000 C   0  0
   37.5681   -9.0144    0.0000 N   0  0
   36.1362   -9.0180    0.0000 C   0  0
   36.8463   -8.5998    0.0000 C   0  0
   36.6706   -7.7961    0.0000 C   0  0
   35.8517   -7.7162    0.0000 C   0  0
   35.5200   -8.4705    0.0000 N   0  0
   38.2885  -10.2574    0.0000 O   0  0
   39.0047   -9.8448    0.0000 C   0  0
   39.7146  -10.2556    0.0000 C   0  0
   39.7070   -8.6014    0.0000 C   0  0
   38.9984   -9.0198    0.0000 C   0  0
   40.4295   -9.0157    0.0000 C   0  0
   40.4332   -9.8398    0.0000 C   0  0
   41.2183  -10.0896    0.0000 C   0  0  1  0  0  0
   41.7014   -9.4199    0.0000 C   0  0
   41.2123   -8.7589    0.0000 C   0  0
   37.2169   -7.1808    0.0000 C   0  0
   38.0273   -7.3463    0.0000 N   0  0
   36.9572   -6.3957    0.0000 O   0  0
   38.5778   -6.7268    0.0000 C   0  0  1  0  0  0
   39.3881   -6.8923    0.0000 C   0  0
   41.4802  -10.8753    0.0000 N   0  0
   40.9282  -11.4935    0.0000 C   0  0
   41.1859  -12.2791    0.0000 C   0  0
   40.1183  -11.3260    0.0000 O   0  0
   38.3180   -5.9417    0.0000 C   0  0
   39.6478   -7.6774    0.0000 O   0  0
   39.9386   -6.2770    0.0000 N   0  0
   40.7643   -6.2157    0.0000 C   0  0
   39.9006   -5.4352    0.0000 C   0  0
   40.7113   -5.3815    0.0000 C   0  0
   41.2531   -4.7625    0.0000 C   0  0
   41.8001   -4.1399    0.0000 N   0  0
   38.4793   -5.1336    0.0000 C   0  0
   37.6942   -5.3933    0.0000 C   0  0
  5  1  2  0
  1  2  1  0
  2  3  2  0
  3  4  1  0
  4  6  2  0
  5  6  1  0
  6  7  1  0
  7  8  2  0
  8  9  1  0
  9  5  1  0
  3 10  1  0
 10 11  1  0
 11 12  2  0
 12 16  1  0
 15 13  1  0
 13 14  2  0
 14 11  1  0
 15 16  2  0
 16 17  1  0
 17 18  1  0
 18 19  1  0
 19 15  1  0
  7 20  1  0
 20 21  1  0
 20 22  2  0
 21 23  1  0
 23 24  1  0
 17 25  1  1
 25 26  1  0
 26 27  1  0
 26 28  2  0
 23 29  1  6
 24 30  2  0
 24 31  1  0
 31 32  1  0
 31 33  1  0
 32 34  1  0
 33 34  1  0
 35 36  3  0
 34 35  1  0
 37 29  1  0
 38 37  1  0
 29 38  1  0
M  END
$$$$

  SciTegic12092011192D

 32 36  0  0  0  0            999 V2000
   16.0741  -19.1503    0.0000 C   0  0
   16.0741  -19.9740    0.0000 C   0  0
   16.7852  -20.3871    0.0000 C   0  0
   17.4956  -19.9735    0.0000 N   0  0
   17.4956  -19.1458    0.0000 N   0  0
   16.7834  -18.7414    0.0000 C   0  0
   16.9492  -17.9390    0.0000 C   0  0
   17.7638  -17.8498    0.0000 N   0  0
   18.0990  -18.5974    0.0000 C   0  0
   18.9032  -18.7635    0.0000 N   0  0
   19.4490  -18.1502    0.0000 C   0  0
   20.2540  -18.3179    0.0000 C   0  0
   20.8019  -17.7048    0.0000 C   0  0
   20.5417  -16.9237    0.0000 C   0  0
   19.7328  -16.7592    0.0000 N   0  0
   19.1926  -17.3737    0.0000 C   0  0
   20.5094  -19.0983    0.0000 N   0  0
   19.9599  -19.7123    0.0000 C   0  0
   20.2123  -20.4899    0.0000 C   0  0  1  0  0  0
   21.0158  -20.6611    0.0000 C   0  0  2  0  0  0
   21.5667  -20.0483    0.0000 C   0  0  1  0  0  0
   21.3098  -19.2643    0.0000 C   0  0
   22.3702  -20.2221    0.0000 N   0  0
   21.2683  -21.4425    0.0000 O   0  0
   19.6613  -21.1013    0.0000 N   0  0
   16.7852  -21.2084    0.0000 C   0  0
   16.0733  -21.6140    0.0000 N   0  0
   16.0733  -22.4346    0.0000 C   0  0
   16.7850  -22.8483    0.0000 C   0  0
   17.4963  -22.4314    0.0000 C   0  0
   17.4963  -21.6121    0.0000 C   0  0
   18.2023  -21.2006    0.0000 F   0  0
  1  2  2  0
  2  3  1  0
  3  4  2  0
  4  5  1  0
  6  5  1  0
  6  1  1  0
  7  6  2  0
  8  7  1  0
  9  8  2  0
  5  9  1  0
  9 10  1  0
 10 11  1  0
 11 12  2  0
 12 13  1  0
 13 14  2  0
 14 15  1  0
 15 16  2  0
 16 11  1  0
 12 17  1  0
 17 18  1  0
 18 19  1  0
 19 20  1  0
 20 21  1  0
 21 22  1  0
 17 22  1  0
 21 23  1  1
 20 24  1  6
 19 25  1  1
  3 26  1  0
 26 27  2  0
 27 28  1  0
 28 29  2  0
 29 30  1  0
 30 31  2  0
 31 26  1  0
 31 32  1  0
M  END
$$$$

  SciTegic12092011192D

 35 39  0  0  0  0            999 V2000
    8.2194    0.1250    0.0000 C   0  0
    8.2182   -0.7023    0.0000 C   0  0
    8.9331   -1.1152    0.0000 C   0  0
    8.9313    0.5378    0.0000 C   0  0
    9.6466    0.1287    0.0000 C   0  0
    9.6469   -0.7024    0.0000 C   0  0
   10.4374   -0.9590    0.0000 N   0  0
   10.9257   -0.2865    0.0000 C   0  0
   10.4369    0.3857    0.0000 N   0  0
    8.9333   -1.9402    0.0000 C   0  0
    7.5048    0.5374    0.0000 N   0  0
    7.5028    1.3678    0.0000 C   0  0
    6.7923    1.7800    0.0000 C   0  0
    6.0755    1.3708    0.0000 O   0  0
    6.0737    0.5449    0.0000 C   0  0
    6.7888    0.1281    0.0000 C   0  0
   11.7474   -0.2847    0.0000 C   0  0
   12.1596   -1.0007    0.0000 C   0  0
   12.9838   -1.0008    0.0000 C   0  0
   13.3969   -0.2856    0.0000 C   0  0
   12.9797    0.4311    0.0000 N   0  0
   12.1568    0.4276    0.0000 C   0  0
   11.7421    1.1408    0.0000 O   0  0
   11.7466   -1.7149    0.0000 N   0  0
   12.1586   -2.4297    0.0000 C   0  0
   11.7456   -3.1438    0.0000 C   0  0
   12.1594   -3.8552    0.0000 N   0  0
   11.8233   -4.6087    0.0000 N   0  0
   12.4361   -5.1611    0.0000 C   0  0
   13.1505   -4.7492    0.0000 C   0  0
   12.9798   -3.9420    0.0000 C   0  0
   13.8598   -5.1704    0.0000 C   0  0
   13.8497   -5.9953    0.0000 O   0  0
   14.5793   -4.7667    0.0000 N   0  0
   15.2887   -5.1880    0.0000 C   0  0
  6  7  1  0
  7  8  2  0
 17 18  2  0
  8  9  1  0
 18 19  1  0
  9  5  1  0
 19 20  2  0
  4  1  1  0
 20 21  1  0
  3 10  1  0
 21 22  1  0
 22 17  1  0
  8 17  1  0
  5  6  1  0
 22 23  2  0
  1 11  1  0
 18 24  1  0
 11 12  1  0
 24 25  1  0
 25 26  1  0
 27 28  1  0
  2  3  1  0
  3  6  2  0
  1  2  2  0
  5  4  2  0
 11 16  1  0
 28 29  2  0
 29 30  1  0
 30 31  2  0
 31 27  1  0
 26 27  1  0
 12 13  1  0
 30 32  1  0
 13 14  1  0
 32 33  2  0
 14 15  1  0
 32 34  1  0
 15 16  1  0
 34 35  1  0
M  END
$$$$

  SciTegic12092011192D

 35 39  0  0  0  0            999 V2000
    7.0655   -2.4183    0.0000 C   0  0
    6.3882   -3.4089    0.0000 N   0  0
    4.8916   -3.2957    0.0000 C   0  0
    4.3721   -2.2140    0.0000 O   0  0
    4.0445   -4.5346    0.0000 C   0  0
    4.6946   -5.8864    0.0000 C   0  0
    3.8490   -7.1253    0.0000 C   0  0
    2.3532   -7.0124    0.0000 C   0  0
    1.7031   -5.6606    0.0000 C   0  0
    2.5536   -4.4230    0.0000 C   0  0
    1.8032   -3.1233    0.0000 C   0  0
    2.4133   -1.7530    0.0000 N   0  0
    1.2990   -0.7500    0.0000 C   0  0
    1.2990    0.7500    0.0000 C   0  0
    0.0000    1.5000    0.0000 C   0  0
   -1.2990    0.7500    0.0000 C   0  0
   -1.2990   -0.7500    0.0000 C   0  0
    0.0000   -1.5000    0.0000 C   0  0
    0.3114   -2.9665    0.0000 N   0  0
   -0.6913   -4.0797    0.0000 C   0  0
   -1.8652   -3.8307    0.0000 C   0  0
   -0.3203   -5.2209    0.0000 C   0  0
   -1.4940   -4.9717    0.0000 C   0  0
    0.0000    3.0008    0.0000 C   0  0
    1.2978    3.7529    0.0000 C   0  0
    1.2954    5.2529    0.0000 N   0  0
   -0.0048    6.0009    0.0000 C   0  0
   -0.0067    7.2009    0.0000 N   0  0
   -1.3026    5.2488    0.0000 N   0  0
   -1.3002    3.7488    0.0000 C   0  0
    1.5072   -8.2520    0.0000 C   0  0
    2.0226   -9.6471    0.0000 N   0  0
    0.8340  -10.5622    0.0000 N   0  0
   -0.4036   -9.7146    0.0000 N   0  0
    0.0201   -8.2757    0.0000 N   0  0
  1  2  1  0
  2  3  1  0
  3  4  2  0
  3  5  1  0
  5  6  2  0
  6  7  1  0
  7  8  2  0
  8  9  1  0
  9 10  2  0
 10  5  1  0
 10 11  1  0
 11 12  2  0
 12 13  1  0
 13 14  2  0
 14 15  1  0
 15 16  2  0
 16 17  1  0
 17 18  2  0
 18 13  1  0
 18 19  1  0
 19 11  1  0
 19 20  1  0
 20 21  1  0
 20 22  1  0
 20 23  1  0
 15 24  1  0
 24 25  2  0
 25 26  1  0
 26 27  2  0
 27 28  1  0
 27 29  1  0
 29 30  2  0
 30 24  1  0
  8 31  1  0
 31 32  1  0
 32 33  2  0
 33 34  1  0
 34 35  1  0
 35 31  2  0
M  END
$$$$

  SciTegic12092011192D

 32 35  0  0  0  0            999 V2000
    2.5866    2.7016    0.0000 C   0  0
    2.5912    1.5016    0.0000 N   0  0
    3.8933    0.7554    0.0000 C   0  0
    3.8990   -0.7455    0.0000 C   0  0
    2.6003   -1.4977    0.0000 N   0  0
    1.2990   -0.7500    0.0000 C   0  0
    1.2990    0.7500    0.0000 N   0  0
    0.0000    1.5000    0.0000 C   0  0
   -1.2990    0.7500    0.0000 N   0  0
   -1.2990   -0.7500    0.0000 C   0  0
   -2.5981   -1.5000    0.0000 C   0  0
   -2.5981   -3.0000    0.0000 C   0  0
   -1.2990   -3.7500    0.0000 C   0  0
    0.0000   -3.0000    0.0000 C   0  0
    0.0000   -1.5000    0.0000 C   0  0
   -1.2990   -5.2508    0.0000 C   0  0
   -2.5969   -6.0029    0.0000 C   0  0
   -2.5945   -7.5029    0.0000 C   0  0
   -1.2942   -8.2509    0.0000 C   0  0
    0.0036   -7.4988    0.0000 C   0  0
    0.0012   -5.9988    0.0000 C   0  0
   -1.2919   -9.7517    0.0000 C   0  0
   -1.2899  -10.9517    0.0000 N   0  0
   -3.8994   -0.7523    0.0000 C   0  0
   -4.9378   -1.3538    0.0000 O   0  0
   -3.9015    0.4477    0.0000 N   0  0
    5.2003   -1.4932    0.0000 C   0  0
    6.4994   -0.7432    0.0000 C   0  0
    7.7985   -1.4932    0.0000 C   0  0
    7.7985   -2.9932    0.0000 C   0  0
    6.4995   -3.7432    0.0000 C   0  0
    5.2004   -2.9933    0.0000 C   0  0
  1  2  1  0
  2  3  1  0
  3  4  1  0
  4  5  1  0
  5  6  1  0
  6  7  2  0
  7  8  1  0
  8  9  2  0
  9 10  1  0
 10 11  2  0
 11 12  1  0
 12 13  1  0
 13 14  1  0
 14 15  2  0
 15  6  1  0
 15 10  1  0
 13 16  1  0
 16 17  2  0
 17 18  1  0
 18 19  2  0
 19 20  1  0
 20 21  2  0
 21 16  1  0
 19 22  1  0
 22 23  3  0
 11 24  1  0
 24 25  2  0
 24 26  1  0
  4 27  1  0
 27 28  2  0
 28 29  1  0
 29 30  2  0
 30 31  1  0
 31 32  2  0
 32 27  1  0
M  END
$$$$

  SciTegic12092011192D

 30 33  0  0  1  0            999 V2000
   -2.6242   -7.1769    0.0000 N   0  0
   -2.6159   -5.9769    0.0000 C   0  0  1  0  0  0
   -3.9097   -5.2180    0.0000 C   0  0
   -3.8994   -3.7180    0.0000 O   0  0
   -2.5952   -2.9770    0.0000 C   0  0
   -1.3014   -3.7360    0.0000 C   0  0
   -1.3117   -5.2360    0.0000 C   0  0  1  0  0  0
   -0.0156   -5.9927    0.0000 N   0  0
    1.2883   -5.2495    0.0000 C   0  0
    2.5847   -6.0040    0.0000 N   0  0
    3.8864   -5.2585    0.0000 N   0  0
    3.8915   -3.7585    0.0000 C   0  0
    5.1954   -3.0153    0.0000 C   0  0
    6.2317   -3.6204    0.0000 O   0  0
    5.2017   -1.8153    0.0000 N   0  0
    2.5951   -3.0039    0.0000 C   0  0
    2.5973   -1.5031    0.0000 N   0  0
    1.2990   -0.7500    0.0000 C   0  0
    1.2990    0.7500    0.0000 C   0  0
    0.0000    1.5000    0.0000 C   0  0
   -1.2990    0.7500    0.0000 C   0  0
   -2.7248    1.2135    0.0000 C   0  0
   -3.6065    0.0000    0.0000 N   0  0
   -2.7248   -1.2135    0.0000 N   0  0
   -3.1904   -2.6376    0.0000 C   0  0
   -4.3645   -2.8856    0.0000 F   0  0
   -2.3889   -3.5306    0.0000 F   0  0
   -1.2990   -0.7500    0.0000 C   0  0
    0.0000   -1.5000    0.0000 C   0  0
    1.2935   -3.7495    0.0000 N   0  0
  2  1  1  1
  2  3  1  0
  3  4  1  0
  4  5  1  0
  5  6  1  0
  6  7  1  0
  7  2  1  0
  7  8  1  1
  8  9  1  0
  9 10  2  0
 10 11  1  0
 11 12  2  0
 12 13  1  0
 13 14  2  0
 13 15  1  0
 12 16  1  0
 16 17  1  0
 17 18  1  0
 18 19  2  0
 19 20  1  0
 20 21  2  0
 21 22  1  0
 22 23  2  0
 23 24  1  0
 24 25  1  0
 25 26  1  0
 25 27  1  0
 24 28  1  0
 28 21  1  0
 28 29  2  0
 29 18  1  0
 16 30  2  0
 30  9  1  0
M  END
$$$$

  SciTegic12092011192D

 24 26  0  0  0  0            999 V2000
    8.5312   -6.9144    0.0000 C   0  0
    9.2457   -6.5019    0.0000 O   0  0
    8.5312   -9.3894    0.0000 C   0  0
    7.8167   -8.9769    0.0000 C   0  0
    7.8167   -8.1519    0.0000 C   0  0
    8.5312   -7.7394    0.0000 C   0  0
    9.2457   -8.1519    0.0000 C   0  0
    9.2457   -8.9769    0.0000 N   0  0
    7.0321   -9.2319    0.0000 O   0  0
    7.0321   -7.8970    0.0000 C   0  0
    6.5472   -8.5644    0.0000 C   0  0
    7.0175   -7.0721    0.0000 N   0  0
    6.3177   -6.6351    0.0000 C   0  0
    6.3463   -5.8106    0.0000 C   0  0
    5.6466   -5.3736    0.0000 N   0  0
    4.9183   -5.7611    0.0000 C   0  0
    4.8897   -6.5856    0.0000 C   0  0
    5.5894   -7.0226    0.0000 N   0  0
    8.5312  -10.2144    0.0000 C   0  0
    5.7222   -8.5644    0.0000 N   0  0
    5.3097   -9.2789    0.0000 C   0  0
    5.7222   -9.9934    0.0000 C   0  0
    4.8972   -9.9934    0.0000 C   0  0
    4.4847   -9.2789    0.0000 C   0  0
  1  2  1  0
  3  4  1  0
  4  5  2  0
  5  6  1  0
  6  7  2  0
  7  8  1  0
  3  8  2  0
 10 11  2  0
  9 11  1  0
  4  9  1  0
  5 10  1  0
 13 14  1  0
 14 15  2  0
 15 16  1  0
 16 17  2  0
 17 18  1  0
 13 18  2  0
 12 13  1  0
 10 12  1  0
  3 19  1  0
 21 22  1  0
 21 24  1  0
 21 23  1  0
 20 21  1  0
 11 20  1  0
  1  6  1  0
M  END
$$$$

  SciTegic12092011192D

 25 28  0  0  0  0            999 V2000
   -2.3272    3.6028    0.0000 C   0  0
   -1.2907    2.9981    0.0000 O   0  0
   -1.2964    1.4973    0.0000 C   0  0
   -2.6111    0.7486    0.0000 C   0  0
   -2.6111   -0.7486    0.0000 C   0  0
   -1.2964   -1.4973    0.0000 C   0  0
   -1.2919   -2.9980    0.0000 C   0  0
   -0.0936   -3.8367    0.0000 N   0  0
   -0.5305   -5.2647    0.0000 C   0  0
    0.2524   -6.5488    0.0000 C   0  0
   -0.4958   -7.8716    0.0000 N   0  0
   -1.9907   -7.8915    0.0000 C   0  0
   -2.7738   -6.5891    0.0000 C   0  0
   -2.0254   -5.2846    0.0000 C   0  0
   -2.5000   -3.8687    0.0000 N   0  0
    1.7527   -6.5233    0.0000 C   0  0
    2.3711   -7.5517    0.0000 O   0  0
    2.3345   -5.4737    0.0000 O   0  0
    0.0000   -0.7486    0.0000 C   0  0
    1.2964   -1.4973    0.0000 C   0  0
    2.5929   -0.7486    0.0000 C   0  0
    2.5929    0.7486    0.0000 C   0  0
    3.6321    1.3486    0.0000 C   0  0
    1.2964    1.4973    0.0000 N   0  0
    0.0000    0.7486    0.0000 C   0  0
  1  2  1  0
  2  3  1  0
  3  4  2  0
  4  5  1  0
  5  6  2  0
  6  7  1  0
  7  8  2  0
  8  9  1  0
  9 10  1  0
 10 11  1  0
 11 12  1  0
 12 13  1  0
 13 14  1  0
 14  9  2  0
 14 15  1  0
 15  7  1  0
 10 16  1  0
 16 17  2  0
 16 18  1  0
  6 19  1  0
 19 20  2  0
 20 21  1  0
 21 22  2  0
 22 23  1  0
 22 24  1  0
 24 25  2  0
 25  3  1  0
 25 19  1  0
M  END
$$$$

  SciTegic12092011192D

 20 21  0  0  0  0            999 V2000
    4.9395   -1.3433    0.0000 C   0  0
    3.8990   -0.7455    0.0000 C   0  0
    2.6003   -1.4977    0.0000 O   0  0
    1.2990   -0.7500    0.0000 C   0  0
    1.2990    0.7500    0.0000 C   0  0
    0.0000    1.5000    0.0000 C   0  0
    0.0000    2.7000    0.0000 Br  0  0
   -1.2990    0.7500    0.0000 C   0  0
   -2.3383    1.3500    0.0000 Br  0  0
   -1.2990   -0.7500    0.0000 C   0  0
   -2.5987   -1.5004    0.0000 C   0  0
   -3.9511   -0.8815    0.0000 N   0  0
   -4.9530   -1.9978    0.0000 C   0  0
   -4.2010   -3.2957    0.0000 C   0  0
   -2.7343   -2.9815    0.0000 S   0  0
   -6.4437   -1.8467    0.0000 C   0  0
   -7.1460   -2.8196    0.0000 O   0  0
   -6.9354   -0.7521    0.0000 O   0  0
    0.0000   -1.5000    0.0000 C   0  0
    0.0000   -2.7000    0.0000 O   0  0
  1  2  1  0
  2  3  1  0
  3  4  1  0
  4  5  2  0
  5  6  1  0
  6  7  1  0
  6  8  2  0
  8  9  1  0
  8 10  1  0
 10 11  1  0
 11 12  1  0
 12 13  1  0
 13 14  1  0
 14 15  1  0
 15 11  1  0
 13 16  1  0
 16 17  2  0
 16 18  1  0
 10 19  2  0
 19  4  1  0
 19 20  1  0
M  END
$$$$

  SciTegic12092011192D

 28 31  0  0  1  0            999 V2000
   -3.7471   -9.3461    0.0000 C   0  0
   -3.5261   -8.1666    0.0000 C   0  0
   -2.1107   -7.6675    0.0000 O   0  0
   -1.8348   -6.1949    0.0000 C   0  0
   -0.4810   -5.5489    0.0000 C   0  0
   -0.6928   -4.0817    0.0000 C   0  0
   -2.1519   -3.7886    0.0000 N   0  0
   -2.8675   -5.1069    0.0000 N   0  0
    0.3114   -2.9665    0.0000 N   0  0
    1.8032   -3.1233    0.0000 C   0  0
    2.4133   -1.7530    0.0000 N   0  0
    1.2990   -0.7500    0.0000 C   0  0
    1.2990    0.7500    0.0000 C   0  0
    0.0000    1.5000    0.0000 C   0  0
   -1.2990    0.7500    0.0000 C   0  0
   -2.6003    1.4977    0.0000 N   0  0
   -3.8990    0.7455    0.0000 C   0  0  1  0  0  0
   -3.8933   -0.7554    0.0000 C   0  0
   -2.8522   -1.3521    0.0000 O   0  0
   -5.2003    1.4932    0.0000 C   0  0
   -6.4994    0.7432    0.0000 C   0  0
   -7.7985    1.4932    0.0000 C   0  0
   -7.7985    2.9932    0.0000 C   0  0
   -8.8378    3.5932    0.0000 F   0  0
   -6.4995    3.7432    0.0000 C   0  0
   -5.2004    2.9933    0.0000 N   0  0
   -1.2990   -0.7500    0.0000 N   0  0
    0.0000   -1.5000    0.0000 C   0  0
  1  2  1  0
  2  3  1  0
  3  4  1  0
  4  5  2  0
  5  6  1  0
  6  7  2  0
  7  8  1  0
  8  4  1  0
  6  9  1  0
  9 10  1  0
 10 11  2  0
 11 12  1  0
 12 13  2  0
 13 14  1  0
 14 15  2  0
 15 16  1  0
 17 16  1  1
 17 18  1  0
 18 19  1  0
 17 20  1  0
 20 21  2  0
 21 22  1  0
 22 23  2  0
 23 24  1  0
 23 25  1  0
 25 26  2  0
 26 20  1  0
 15 27  1  0
 27 28  2  0
 28  9  1  0
 28 12  1  0
M  END
$$$$

  SciTegic12092011192D

 23 25  0  0  0  0            999 V2000
    2.3383   -1.3500    0.0000 N   0  0
    1.2990   -0.7500    0.0000 C   0  0
    1.2990    0.7500    0.0000 N   0  0
    0.0000    1.5000    0.0000 C   0  0
   -1.2990    0.7500    0.0000 C   0  0
   -1.2990   -0.7500    0.0000 C   0  0
    0.0000   -1.5000    0.0000 N   0  0
   -2.5987   -1.5004    0.0000 N   0  0
   -3.8991   -0.7525    0.0000 C   0  0
   -5.1969   -1.5046    0.0000 C   0  0
   -5.1945   -3.0046    0.0000 N   0  0
   -3.8943   -3.7525    0.0000 C   0  0
   -2.5964   -3.0004    0.0000 C   0  0
   -3.8888   -5.2533    0.0000 C   0  0
   -4.9260   -5.8568    0.0000 O   0  0
   -2.5868   -5.9998    0.0000 N   0  0
   -2.5813   -7.5006    0.0000 C   0  0
   -1.2793   -8.2471    0.0000 C   0  0
   -1.2717   -9.7471    0.0000 C   0  0
    0.0312  -10.4906    0.0000 C   0  0
    1.3264   -9.7340    0.0000 C   0  0
    1.3188   -8.2340    0.0000 C   0  0
    0.0160   -7.4906    0.0000 N   0  0
  1  2  1  0
  2  3  2  0
  3  4  1  0
  4  5  2  0
  5  6  1  0
  6  7  2  0
  7  2  1  0
  6  8  1  0
  8  9  1  0
  9 10  1  0
 10 11  1  0
 11 12  1  0
 12 13  1  0
 13  8  1  0
 12 14  1  0
 14 15  2  0
 14 16  1  0
 16 17  1  0
 17 18  1  0
 18 19  2  0
 19 20  1  0
 20 21  2  0
 21 22  1  0
 22 23  2  0
 23 18  1  0
M  END
$$$$

  SciTegic12092011192D

 28 30  0  0  0  0            999 V2000
   33.4788   -1.7472    0.0000 N   0  0
   34.1240   -1.2303    0.0000 N   0  0
   34.8122   -1.6866    0.0000 C   0  0
   34.5931   -2.4821    0.0000 N   0  0
   33.7694   -2.5175    0.0000 C   0  0
   35.5849   -1.3973    0.0000 N   0  0
   29.3723   -5.2667    0.0000 N   0  0
   30.0675   -5.7141    0.0000 N   0  0
   29.8536   -6.5117    0.0000 C   0  0
   29.0299   -6.5568    0.0000 N   0  0
   28.7344   -5.7871    0.0000 C   0  0
   29.3273   -4.4429    0.0000 C   0  0
   28.5940   -4.0698    0.0000 O   0  0
   30.0196   -3.9918    0.0000 N   0  0
   30.3736   -7.1523    0.0000 N   0  0
   30.7552   -4.3653    0.0000 C   0  0
   31.4465   -3.9149    0.0000 C   0  0
   32.1796   -4.2901    0.0000 C   0  0
   32.8690   -3.8434    0.0000 C   0  0
   32.8288   -3.0189    0.0000 C   0  0
   32.0932   -2.6432    0.0000 C   0  0
   31.3977   -3.0920    0.0000 C   0  0
   31.4417   -4.7377    0.0000 C   0  0
   33.0793   -4.6376    0.0000 C   0  0
   33.6918   -3.8417    0.0000 C   0  0
   32.0516   -1.8193    0.0000 N   0  0
   32.7444   -1.3712    0.0000 C   0  0
   32.7028   -0.5472    0.0000 O   0  0
  1  2  1  0
  2  3  2  0
  3  4  1  0
  4  5  2  0
  1  5  1  0
  3  6  1  0
  7  8  1  0
  8  9  2  0
  9 10  1  0
 10 11  2  0
  7 11  1  0
 12 13  2  0
 12 14  1  0
  7 12  1  0
  9 15  1  0
 14 16  1  0
 16 17  1  0
 17 18  1  0
 17 22  1  0
 18 19  1  0
 19 20  1  0
 20 21  1  0
 21 22  1  0
 17 23  1  0
 19 24  1  0
 19 25  1  0
 21 26  1  0
 26 27  1  0
 27 28  2  0
 27  1  1  0
M  END
$$$$

  SciTegic12092011192D

 25 27  0  0  0  0            999 V2000
   26.4447   -9.1990    0.0000 N   0  0
   25.6549   -8.9466    0.0000 N   0  0
   24.2277   -8.9466    0.0000 C   0  0
   26.9280   -8.5273    0.0000 C   0  0
   24.9385   -9.3587    0.0000 C   0  0
   26.4369   -7.8601    0.0000 N   0  0
   25.6515   -8.1181    0.0000 C   0  0
   24.9399   -7.7116    0.0000 N   0  0
   24.2294   -8.1195    0.0000 C   0  0
   24.9371  -10.1759    0.0000 O   0  0
   23.5226   -7.7093    0.0000 C   0  0
   27.7451   -8.5229    0.0000 N   0  0
   28.1575   -9.2284    0.0000 C   0  0
   28.9747   -9.2240    0.0000 C   0  0
   27.7527   -9.9383    0.0000 C   0  0
   29.3871   -9.9296    0.0000 C   0  0
   26.9386   -9.9387    0.0000 C   0  0
   26.5338  -10.6478    0.0000 C   0  0
   26.9463  -11.3542    0.0000 C   0  0
   27.7677  -11.3472    0.0000 C   0  0
   28.1687  -10.6376    0.0000 C   0  0
   28.1826  -12.0512    0.0000 Cl  0  0
   30.2043   -9.9252    0.0000 N   0  0
   28.9823  -10.6394    0.0000 O   0  0
   30.6167  -10.6307    0.0000 C   0  0
  2  1  1  0
  4  6  1  0
  1  4  2  0
  8  9  1  0
  6  7  2  0
  7  2  1  0
  7  8  1  0
  5  2  1  0
  3  5  1  0
  9  3  2  0
  5 10  2  0
  9 11  1  0
  4 12  1  0
 12 13  1  0
 13 14  1  0
 13 15  1  0
 14 16  1  0
 15 17  2  0
 17 18  1  0
 18 19  2  0
 19 20  1  0
 20 21  2  0
 21 15  1  0
 20 22  1  0
 16 23  1  0
 16 24  2  0
 23 25  1  0
M  END
$$$$

  SciTegic12092011192D

 27 30  0  0  0  0            999 V2000
    2.6730   -8.8570    0.0000 C   0  0
    2.6719   -9.6765    0.0000 C   0  0
    3.3799  -10.0855    0.0000 C   0  0
    3.3781   -8.4481    0.0000 C   0  0
    4.0868   -8.8534    0.0000 C   0  0
    4.0856   -9.6740    0.0000 C   0  0
    4.7918  -10.0831    0.0000 N   0  0
    5.5037   -9.6760    0.0000 C   0  0
    5.5048   -8.8554    0.0000 C   0  0
    4.7941   -8.4418    0.0000 C   0  0
    6.2135   -8.4485    0.0000 O   0  0
    4.7941   -7.6246    0.0000 O   0  0
    6.2101  -10.0828    0.0000 C   0  0
    6.2064  -10.9011    0.0000 C   0  0
    6.9122  -11.3116    0.0000 C   0  0
    7.6220  -10.9049    0.0000 C   0  0
    7.6217  -10.0835    0.0000 C   0  0
    6.9154   -9.6767    0.0000 C   0  0
    8.3291   -9.6744    0.0000 C   0  0
    9.0371  -10.0824    0.0000 O   0  0
    8.3285   -8.8572    0.0000 O   0  0
    8.3287  -11.3126    0.0000 N   0  0
    8.3256  -12.1307    0.0000 C   0  0
    9.0286  -12.5402    0.0000 C   0  0
    9.7393  -12.1362    0.0000 O   0  0
    9.7425  -11.3180    0.0000 C   0  0
    9.0349  -10.9040    0.0000 C   0  0
  1  2  2  0
  2  3  1  0
  3  6  2  0
  5  4  2  0
  4  1  1  0
  5  6  1  0
  5 10  1  0
  6  7  1  0
  7  8  1  0
  8  9  2  0
  9 10  1  0
  9 11  1  0
 10 12  2  0
 13 14  2  0
 14 15  1  0
 15 16  2  0
 16 17  1  0
 17 18  2  0
 18 13  1  0
  8 13  1  0
 17 19  1  0
 19 20  1  0
 19 21  2  0
 22 23  1  0
 22 27  1  0
 23 24  1  0
 24 25  1  0
 25 26  1  0
 26 27  1  0
 16 22  1  0
M  END
$$$$

  SciTegic12092011192D

 34 34  0  0  0  0            999 V2000
   16.7873    3.1511    0.0000 O   0  0
   16.7873    1.9511    0.0000 C   0  0
   15.7479    1.3514    0.0000 O   0  0
   18.0873    1.2011    0.0000 C   0  0
   19.1267    1.8007    0.0000 F   0  0
   19.1264    0.6009    0.0000 F   0  0
   18.0873    0.0011    0.0000 F   0  0
   -3.6251    2.6919    0.0000 C   0  0
   -3.6187    1.4919    0.0000 C   0  0
   -4.6549    0.8867    0.0000 C   0  0
   -2.3155    0.7475    0.0000 N   0  0
   -2.3155   -0.7475    0.0000 C   0  0
   -1.0028   -1.5132    0.0000 C   0  0
    0.2917   -0.7475    0.0000 C   0  0
    1.7138   -1.2033    0.0000 N   0  0
    2.5889    0.0182    0.0000 N   0  0
    1.7138    1.2033    0.0000 C   0  0
    2.1812    2.6271    0.0000 C   0  0
    1.3808    3.5211    0.0000 O   0  0
    3.6500    2.9355    0.0000 N   0  0
    4.1200    4.3600    0.0000 C   0  0
    5.5886    4.6654    0.0000 C   0  0
    6.5873    3.5462    0.0000 O   0  0
    6.1174    2.1217    0.0000 C   0  0
    4.6488    1.8163    0.0000 C   0  0
    0.2917    0.7475    0.0000 C   0  0
   -1.0028    1.5132    0.0000 C   0  0
   10.3873    3.1511    0.0000 O   0  0
   10.3873    1.9511    0.0000 C   0  0
    9.3479    1.3514    0.0000 O   0  0
   11.6873    1.2011    0.0000 C   0  0
   12.7267    1.8007    0.0000 F   0  0
   12.7264    0.6009    0.0000 F   0  0
   11.6873    0.0011    0.0000 F   0  0
  1  2  1  0
  2  3  2  0
  2  4  1  0
  4  5  1  0
  4  6  1  0
  4  7  1  0
  8  9  1  0
  9 10  1  0
  9 11  1  0
 11 12  1  0
 12 13  1  0
 13 14  1  0
 14 15  1  0
 15 16  1  0
 16 17  2  0
 17 18  1  0
 18 19  2  0
 18 20  1  0
 20 21  1  0
 21 22  1  0
 22 23  1  0
 23 24  1  0
 24 25  1  0
 25 20  1  0
 17 26  1  0
 26 14  2  0
 26 27  1  0
 27 11  1  0
 28 29  1  0
 29 30  2  0
 29 31  1  0
 31 32  1  0
 31 33  1  0
 31 34  1  0
M  END
$$$$

  SciTegic12092011192D

 32 36  0  0  0  0            999 V2000
    2.4565    4.0101    0.0000 O   0  0
    3.1588    3.0371    0.0000 C   0  0
    2.6907    1.6120    0.0000 C   0  0
    3.9015    0.7483    0.0000 N   0  0
    5.1177    1.6042    0.0000 C   0  0
    4.6587    3.0323    0.0000 C   0  0
    5.3672    4.0009    0.0000 O   0  0
    3.8991   -0.7525    0.0000 C   0  0
    5.1969   -1.5045    0.0000 N   0  0
    5.1945   -3.0045    0.0000 C   0  0
    3.8943   -3.7525    0.0000 C   0  0
    2.5965   -3.0004    0.0000 C   0  0
    2.5987   -1.5004    0.0000 C   0  0
    1.2990   -0.7500    0.0000 C   0  0
    1.2990    0.7500    0.0000 C   0  0
    0.0000    1.5000    0.0000 C   0  0
   -1.2990    0.7500    0.0000 C   0  0
   -1.2990   -0.7500    0.0000 C   0  0
    0.0000   -1.5000    0.0000 C   0  0
   -2.5981   -1.5000    0.0000 N   0  0
   -2.6012   -3.0008    0.0000 C   0  0
   -3.9020   -3.7494    0.0000 C   0  0
   -3.9044   -4.9494    0.0000 F   0  0
   -4.9402   -3.1476    0.0000 F   0  0
   -4.9423   -4.3474    0.0000 F   0  0
   -3.8971   -0.7500    0.0000 C   0  0
   -4.9363   -1.3500    0.0000 O   0  0
   -3.8971    0.7500    0.0000 C   0  0
   -5.0114    1.7529    0.0000 C   0  0
   -4.4013    3.1233    0.0000 N   0  0
   -2.9095    2.9665    0.0000 N   0  0
   -2.5981    1.5000    0.0000 C   0  0
  1  2  1  0
  2  3  1  0
  3  4  1  0
  4  5  1  0
  5  6  1  0
  6  2  1  0
  6  7  1  0
  4  8  1  0
  8  9  2  0
  9 10  1  0
 10 11  2  0
 11 12  1  0
 12 13  2  0
 13  8  1  0
 13 14  1  0
 14 15  2  0
 15 16  1  0
 16 17  2  0
 17 18  1  0
 18 19  2  0
 19 14  1  0
 18 20  1  0
 20 21  1  0
 21 22  1  0
 22 23  1  0
 22 24  1  0
 22 25  1  0
 20 26  1  0
 26 27  2  0
 26 28  1  0
 28 29  2  0
 29 30  1  0
 30 31  1  0
 31 32  2  0
 32 17  1  0
 32 28  1  0
M  END
$$$$

  SciTegic12092011192D

 36 39  0  0  0  0            999 V2000
    2.4032   -4.1625    0.0000 C   0  0
    1.8032   -3.1233    0.0000 C   0  0
    2.4133   -1.7530    0.0000 N   0  0
    1.2990   -0.7500    0.0000 C   0  0
    1.2990    0.7500    0.0000 C   0  0
    2.5972    1.5031    0.0000 O   0  0
    2.5951    3.0039    0.0000 C   0  0
    3.8933    3.7570    0.0000 C   0  0
    3.8933    5.2571    0.0000 C   0  0
    2.8541    5.8571    0.0000 F   0  0
    5.1924    6.0071    0.0000 C   0  0
    6.4914    5.2571    0.0000 C   0  0
    6.4915    3.7571    0.0000 C   0  0
    5.1925    3.0071    0.0000 C   0  0
    5.1925    1.8071    0.0000 F   0  0
    0.0000    1.5000    0.0000 C   0  0
   -1.2990    0.7500    0.0000 C   0  0
   -1.2990   -0.7500    0.0000 C   0  0
    0.0000   -1.5000    0.0000 N   0  0
    0.3114   -2.9665    0.0000 C   0  0
   -0.6890   -4.0818    0.0000 C   0  0
   -1.8631   -3.8341    0.0000 O   0  0
   -0.2234   -5.5086    0.0000 N   0  0
   -1.2256   -6.6258    0.0000 C   0  0
   -1.7027   -5.1721    0.0000 C   0  0
   -2.8771   -4.9254    0.0000 O   0  0
   -2.6940   -6.3161    0.0000 C   0  0
   -3.4962   -7.2086    0.0000 O   0  0
   -0.7600   -8.0526    0.0000 C   0  0
   -1.6470   -9.2464    0.0000 N   0  0
   -0.7638  -10.4588    0.0000 N   0  0
    0.6622   -9.9935    0.0000 N   0  0
    0.6603   -8.4935    0.0000 N   0  0
    1.8772  -10.8701    0.0000 C   0  0
    2.9722  -10.3791    0.0000 F   0  0
    1.7554  -12.0639    0.0000 F   0  0
  1  2  1  0
  2  3  1  0
  3  4  2  0
  4  5  1  0
  5  6  1  0
  6  7  1  0
  7  8  1  0
  8  9  2  0
  9 10  1  0
  9 11  1  0
 11 12  2  0
 12 13  1  0
 13 14  2  0
 14  8  1  0
 14 15  1  0
  5 16  2  0
 16 17  1  0
 17 18  2  0
 18 19  1  0
 19  4  1  0
 19 20  1  0
 20  2  2  0
 20 21  1  0
 21 22  2  0
 21 23  1  0
 23 24  1  0
 24 25  1  0
 25 26  1  0
 24 27  1  0
 27 28  1  0
 24 29  1  0
 29 30  1  0
 30 31  2  0
 31 32  1  0
 32 33  1  0
 33 29  2  0
 32 34  1  0
 34 35  1  0
 34 36  1  0
M  END
$$$$

  SciTegic12092011192D

 37 41  0  0  0  0            999 V2000
    6.7523   -5.9413    0.0000 C   0  0
    6.7512   -6.7686    0.0000 N   0  0
    7.4659   -7.1815    0.0000 C   0  0
    7.4641   -5.5285    0.0000 N   0  0
    8.1796   -5.9377    0.0000 C   0  0
    8.1844   -6.7687    0.0000 C   0  0
    8.9763   -7.0209    0.0000 N   0  0
    9.4608   -6.3456    0.0000 C   0  0
    8.9683   -5.6763    0.0000 C   0  0
   10.2857   -6.3408    0.0000 C   0  0
    7.4650   -8.0064    0.0000 C   0  0
    6.7508   -8.4159    0.0000 C   0  0
    6.7495   -9.2401    0.0000 C   0  0
    7.4640   -9.6542    0.0000 C   0  0
    8.1813   -9.2381    0.0000 C   0  0
    8.1791   -8.4153    0.0000 C   0  0
    7.4642  -10.4792    0.0000 F   0  0
    6.0373   -8.0018    0.0000 O   0  0
    5.3219   -8.4127    0.0000 C   0  0
    4.4939   -8.4114    0.0000 C   0  0
    4.9047   -9.1268    0.0000 C   0  0
    9.2186   -4.8902    0.0000 C   0  0
   10.0245   -4.7140    0.0000 N   0  0
    8.6630   -4.2805    0.0000 O   0  0
   10.5801   -5.3238    0.0000 C   0  0
    6.0378   -5.5290    0.0000 C   0  0
    6.0358   -4.6986    0.0000 C   0  0
    5.3254   -4.2864    0.0000 C   0  0
    4.6086   -4.6956    0.0000 C   0  0
    4.6068   -5.5214    0.0000 C   0  0
    5.3218   -5.9383    0.0000 C   0  0
    3.8957   -4.2806    0.0000 N   0  0
    3.1797   -4.6905    0.0000 C   0  0
    2.4668   -4.2755    0.0000 C   0  0
    3.1768   -5.5155    0.0000 O   0  0
    2.4697   -3.4506    0.0000 O   0  0
    1.7567   -3.0356    0.0000 C   0  0
  1  2  2  0
  2  3  1  0
  3  6  2  0
  5  4  2  0
  4  1  1  0
  5  6  1  0
  6  7  1  0
  7  8  1  0
  8  9  1  0
  9  5  1  0
  8 10  1  0
  3 11  1  0
 11 12  2  0
 12 13  1  0
 13 14  2  0
 14 15  1  0
 15 16  2  0
 16 11  1  0
 14 17  1  0
 12 18  1  0
 18 19  1  0
 20 19  1  0
 21 20  1  0
 19 21  1  0
  9 22  1  0
 22 23  1  0
 22 24  2  0
 23 25  1  0
  1 26  1  0
 26 27  1  0
 26 31  1  0
 27 28  1  0
 28 29  1  0
 29 30  1  0
 30 31  1  0
 29 32  1  0
 32 33  1  0
 33 34  1  0
 33 35  2  0
 34 36  1  0
 36 37  1  0
M  END
$$$$

  SciTegic12092011192D

 28 31  0  0  0  0            999 V2000
    3.6387   -0.8963    0.0000 C   0  0
    2.6003   -1.4977    0.0000 O   0  0
    1.2990   -0.7500    0.0000 C   0  0
    1.2990    0.7500    0.0000 C   0  0
    0.0000    1.5000    0.0000 C   0  0
    0.0000    3.0000    0.0000 N   0  0
   -1.2991    3.7500    0.0000 C   0  0
   -1.3022    5.2508    0.0000 N   0  0
   -2.6030    5.9994    0.0000 C   0  0
   -2.6061    7.5002    0.0000 C   0  0
   -3.6462    8.0987    0.0000 O   0  0
   -2.5981    3.0000    0.0000 C   0  0
   -2.5981    1.5000    0.0000 C   0  0
   -1.2990    0.7500    0.0000 C   0  0
   -1.2990   -0.7500    0.0000 C   0  0
    0.0000   -1.5000    0.0000 C   0  0
   -0.0031   -3.0008    0.0000 N   0  0
   -1.3039   -3.7494    0.0000 C   0  0
   -2.3421   -3.1476    0.0000 O   0  0
   -1.3070   -5.2502    0.0000 C   0  0
   -0.0936   -6.1103    0.0000 C   0  0
   -0.5574   -7.5368    0.0000 S   0  0
   -2.0566   -7.5363    0.0000 C   0  0
   -3.0605   -8.6508    0.0000 C   0  0
   -4.5276   -8.3387    0.0000 N   0  0
   -4.9909   -6.9121    0.0000 C   0  0
   -3.9870   -5.7975    0.0000 N   0  0
   -2.5199   -6.1096    0.0000 C   0  0
  1  2  1  0
  2  3  1  0
  3  4  2  0
  4  5  1  0
  5  6  2  0
  6  7  1  0
  7  8  1  0
  8  9  1  0
  9 10  1  0
 10 11  1  0
  7 12  2  0
 12 13  1  0
 13 14  2  0
 14  5  1  0
 14 15  1  0
 15 16  2  0
 16  3  1  0
 16 17  1  0
 17 18  1  0
 18 19  2  0
 18 20  1  0
 20 21  2  0
 21 22  1  0
 22 23  1  0
 23 24  2  0
 24 25  1  0
 25 26  2  0
 26 27  1  0
 27 28  2  0
 28 20  1  0
 28 23  1  0
M  END
$$$$

  SciTegic12092011192D

 31 34  0  0  0  0            999 V2000
    3.6387   -0.8963    0.0000 C   0  0
    2.6003   -1.4977    0.0000 N   0  0
    1.2990   -0.7500    0.0000 C   0  0
    1.2990    0.7500    0.0000 N   0  0
    0.0000    1.5000    0.0000 C   0  0
   -1.2990    0.7500    0.0000 C   0  0
   -1.2990   -0.7500    0.0000 C   0  0
    0.0000   -1.5000    0.0000 C   0  0
    0.0000   -3.0008    0.0000 C   0  0
    0.0000   -4.2008    0.0000 N   0  0
   -2.5987    1.5004    0.0000 C   0  0
   -2.6012    3.0004    0.0000 C   0  0
   -3.9015    3.7484    0.0000 C   0  0
   -5.1993    2.9963    0.0000 N   0  0
   -5.1969    1.4963    0.0000 C   0  0
   -6.4939    0.7411    0.0000 N   0  0
   -6.4894   -0.7597    0.0000 C   0  0
   -7.7846   -1.5163    0.0000 C   0  0
   -7.7770   -3.0163    0.0000 C   0  0
   -6.4742   -3.7597    0.0000 C   0  0
   -6.4636   -5.2605    0.0000 N   0  0
   -5.1590   -6.0025    0.0000 C   0  0
   -5.1461   -7.5025    0.0000 C   0  0
   -3.8408   -8.2414    0.0000 C   0  0
   -2.5481   -7.4804    0.0000 N   0  0
   -1.5038   -8.0715    0.0000 C   0  0
   -2.5609   -5.9804    0.0000 C   0  0
   -3.8663   -5.2415    0.0000 C   0  0
   -5.1790   -3.0032    0.0000 N   0  0
   -5.1866   -1.5032    0.0000 C   0  0
   -3.8967    0.7484    0.0000 N   0  0
  1  2  1  0
  2  3  1  0
  3  4  2  0
  4  5  1  0
  5  6  2  0
  6  7  1  0
  7  8  2  0
  8  3  1  0
  8  9  1  0
  9 10  3  0
  6 11  1  0
 11 12  2  0
 12 13  1  0
 13 14  2  0
 14 15  1  0
 15 16  1  0
 16 17  1  0
 17 18  2  0
 18 19  1  0
 19 20  2  0
 20 21  1  0
 21 22  1  0
 22 23  1  0
 23 24  1  0
 24 25  1  0
 25 26  1  0
 25 27  1  0
 27 28  1  0
 28 22  1  0
 20 29  1  0
 29 30  2  0
 30 17  1  0
 15 31  2  0
 31 11  1  0
M  END
$$$$

  SciTegic12092011192D

 37 41  0  0  0  0            999 V2000
   -3.9086    1.5029    0.0000 C   0  0
   -3.9097    3.0028    0.0000 C   0  0
   -5.2093    3.7519    0.0000 N   0  0
   -6.5078    3.0010    0.0000 C   0  0
   -6.5067    1.5010    0.0000 N   0  0
   -5.2071    0.7519    0.0000 C   0  0
   -2.6120    3.7568    0.0000 N   0  0
   -2.6152    5.2576    0.0000 C   0  0  2  0  0  0
   -3.8323    6.1124    0.0000 C   0  0
   -3.3748    7.5409    0.0000 C   0  0  1  0  0  0
   -1.8748    7.5472    0.0000 C   0  0  2  0  0  0
   -1.4053    6.1225    0.0000 C   0  0  1  0  0  0
   -0.2647    5.7497    0.0000 O   0  0
   -1.1735    8.5209    0.0000 O   0  0
   -4.2630    8.7475    0.0000 C   0  0
   -5.4557    8.6153    0.0000 O   0  0
   -7.8096    3.7478    0.0000 N   0  0
   -9.1077    2.9946    0.0000 C   0  0
   -2.6111    0.7486    0.0000 C   0  0
  -10.4100    3.7391    0.0000 C   0  0
  -11.7059    2.9837    0.0000 C   0  0
  -11.6996    1.4837    0.0000 N   0  0
  -10.3975    0.7391    0.0000 C   0  0
   -9.1016    1.4945    0.0000 C   0  0
  -12.7476    3.5794    0.0000 O   0  0
   -2.6111   -0.7486    0.0000 C   0  0
   -1.2964   -1.4973    0.0000 C   0  0
   -1.2964    1.4973    0.0000 N   0  0
    0.0000    0.7486    0.0000 C   0  0
    0.0000   -0.7486    0.0000 C   0  0
    1.2964   -1.4973    0.0000 C   0  0
    2.5929   -0.7486    0.0000 C   0  0
    2.5929    0.7486    0.0000 C   0  0
    1.2964    1.4973    0.0000 C   0  0
  -12.9947    0.7252    0.0000 C   0  0
  -12.9880   -0.4747    0.0000 C   0  0
  -14.0374    1.3191    0.0000 C   0  0
  1  2  2  0
  2  3  1  0
  3  4  2  0
  4  5  1  0
  5  6  2  0
  6  1  1  0
  2  7  1  0
  8  7  1  6
  8  9  1  0
  9 10  1  0
 10 11  1  0
 11 12  1  0
 12  8  1  0
 12 13  1  1
 11 14  1  1
 10 15  1  6
 15 16  1  0
  4 17  1  0
 17 18  1  0
  1 19  1  0
 18 20  2  0
 20 21  1  0
 21 22  1  0
 22 23  1  0
 23 24  2  0
 24 18  1  0
 21 25  2  0
 19 26  2  0
 26 27  1  0
 27 30  2  0
 29 28  2  0
 28 19  1  0
 29 30  1  0
 30 31  1  0
 31 32  2  0
 32 33  1  0
 33 34  2  0
 34 29  1  0
 22 35  1  0
 35 36  1  0
 35 37  1  0
M  END
$$$$

  SciTegic12092011192D

 37 42  0  0  0  0            999 V2000
    8.5236  -24.9458    0.0000 C   0  0
    8.5224  -25.7732    0.0000 C   0  0
    9.2372  -26.1860    0.0000 C   0  0
    9.2354  -24.5330    0.0000 C   0  0
    9.9508  -24.9422    0.0000 C   0  0
    9.9542  -25.7752    0.0000 C   0  0
   10.6734  -26.1865    0.0000 N   0  0
   11.3938  -25.7693    0.0000 C   0  0
   11.3904  -24.9363    0.0000 C   0  0
   10.6666  -24.5204    0.0000 C   0  0
   12.1094  -26.1799    0.0000 O   0  0
   12.0984  -24.5235    0.0000 C   0  0
   12.8531  -24.8566    0.0000 N   0  0
   12.1821  -23.7027    0.0000 N   0  0
   12.9885  -23.5286    0.0000 C   0  0
   13.4008  -24.2409    0.0000 C   0  0
   14.2220  -24.2391    0.0000 C   0  0
   14.6318  -23.5256    0.0000 C   0  0
   14.2145  -22.8125    0.0000 C   0  0
   13.3947  -22.8179    0.0000 C   0  0
   10.6620  -23.6954    0.0000 N   0  0
   14.6225  -22.0955    0.0000 N   0  0
   15.4443  -22.0942    0.0000 C   0  0
   15.8523  -21.3812    0.0000 C   0  0
   15.4388  -20.6669    0.0000 N   0  0
   14.6129  -20.6701    0.0000 C   0  0
   14.2004  -21.3876    0.0000 C   0  0
   15.8496  -19.9514    0.0000 C   0  0
    7.8090  -24.5335    0.0000 N   0  0
    7.0946  -24.9461    0.0000 C   0  0
    6.3801  -24.5338    0.0000 C   0  0
    7.0948  -25.7711    0.0000 O   0  0
    6.3835  -23.7082    0.0000 C   0  0
    5.6698  -23.2960    0.0000 C   0  0
    4.9544  -23.7087    0.0000 C   0  0
    4.9573  -24.5379    0.0000 C   0  0
    5.6716  -24.9465    0.0000 C   0  0
  5 10  1  0
 17 18  2  0
  6  7  1  0
 18 19  1  0
  7  8  1  0
 19 20  2  0
 20 15  1  0
  8  9  1  0
 10 21  1  0
  9 10  2  0
 19 22  1  0
 22 23  1  0
  5  6  1  0
  8 11  2  0
 12 13  1  0
  2  3  1  0
 22 27  1  0
 23 24  1  0
 24 25  1  0
 25 26  1  0
 26 27  1  0
  3  6  2  0
 25 28  1  0
 13 16  1  0
  1 29  1  0
 15 14  1  0
 29 30  1  0
 14 12  2  0
 30 31  1  0
  9 12  1  0
 30 32  2  0
  1  2  2  0
 31 33  2  0
  5  4  2  0
 33 34  1  0
 15 16  2  0
 34 35  2  0
  4  1  1  0
 35 36  1  0
 16 17  1  0
 36 37  2  0
 37 31  1  0
M  END
$$$$

  SciTegic12092011192D

 35 39  0  0  0  0            999 V2000
   23.9778   -4.2510    0.0000 C   0  0
   23.9766   -5.0705    0.0000 C   0  0
   24.6847   -5.4795    0.0000 N   0  0
   24.6829   -3.8421    0.0000 C   0  0
   25.3915   -4.2474    0.0000 C   0  0
   25.3918   -5.0706    0.0000 C   0  0
   26.1747   -5.3248    0.0000 N   0  0
   26.6585   -4.6586    0.0000 C   0  0
   26.1743   -3.9929    0.0000 C   0  0
   23.2700   -3.8426    0.0000 F   0  0
   26.4264   -3.2170    0.0000 C   0  0
   27.2270   -3.0480    0.0000 N   0  0
   27.4794   -2.2715    0.0000 C   0  0
   26.9321   -1.6634    0.0000 C   0  0
   26.1293   -1.8371    0.0000 C   0  0
   25.8806   -2.6133    0.0000 N   0  0
   27.1834   -0.8858    0.0000 F   0  0
   28.2788   -2.1017    0.0000 N   0  0
   28.8255   -2.7091    0.0000 C   0  0  1  0  0  0
   28.5689   -3.4888    0.0000 C   0  0
   29.1117   -4.0949    0.0000 C   0  0
   29.9123   -3.9291    0.0000 C   0  0
   30.1671   -3.1517    0.0000 C   0  0  2  0  0  0
   29.6214   -2.5400    0.0000 C   0  0
   30.9671   -2.9846    0.0000 N   0  0
   31.5117   -3.5939    0.0000 C   0  0
   32.3116   -3.4268    0.0000 N   0  0
   31.2564   -4.3702    0.0000 O   0  0
   32.9118   -3.9754    0.0000 C   0  0
   33.6210   -3.5693    0.0000 C   0  0
   33.4539   -2.7693    0.0000 C   0  0  2  0  0  0
   32.6415   -2.6812    0.0000 C   0  0
   27.4756   -4.6583    0.0000 C   0  0
   27.8845   -5.3659    0.0000 O   0  0
   34.0028   -2.1640    0.0000 F   0  0
  1  2  2  0
  2  3  1  0
  3  6  2  0
  5  4  2  0
  4  1  1  0
  5  6  1  0
  6  7  1  0
  7  8  1  0
  8  9  2  0
  9  5  1  0
  1 10  1  0
 11 12  2  0
 12 13  1  0
 13 14  2  0
 14 15  1  0
 15 16  2  0
 16 11  1  0
  9 11  1  0
 14 17  1  0
 13 18  1  0
 19 18  1  6
 19 20  1  0
 19 24  1  0
 20 21  1  0
 21 22  1  0
 22 23  1  0
 23 24  1  0
 23 25  1  6
 25 26  1  0
 26 27  1  0
 26 28  2  0
 27 29  1  0
 29 30  1  0
 30 31  1  0
 31 32  1  0
 32 27  1  0
  8 33  1  0
 33 34  1  0
 31 35  1  6
M  END
$$$$

  SciTegic12092011192D

 36 40  0  0  1  0            999 V2000
    2.3167    0.4333    0.0000 N   0  0
    1.5375    0.7083    0.0000 C   0  0
    0.9375   -1.7750    0.0000 C   0  0
    2.5542   -0.3542    0.0000 C   0  0  2  0  0  0
    1.6375   -1.3375    0.0000 C   0  0  1  0  0  0
    1.5667    1.5333    0.0000 C   0  0
    0.8792   -2.6042    0.0000 N   0  0
    0.1667   -1.4542    0.0000 N   0  0
    0.8167    0.3083    0.0000 N   0  0
    2.3542    1.7708    0.0000 N   0  0
    1.7375   -0.5167    0.0000 O   0  0
    2.9542   -1.0792    0.0000 C   0  0  1  0  0  0
    0.1292    1.5708    0.0000 N   0  0
    0.1167    0.7458    0.0000 C   0  0
   -0.3708   -2.0792    0.0000 N   0  0
    2.8167    1.0958    0.0000 C   0  0
    2.3917   -1.6792    0.0000 C   0  0  2  0  0  0
    0.0667   -2.8000    0.0000 N   0  0
    0.8542    1.9625    0.0000 C   0  0
   -0.5958    0.3250    0.0000 N   0  0
    3.7542   -1.2750    0.0000 O   0  0
    0.8792    2.7958    0.0000 N   0  0
    2.6292   -2.4792    0.0000 O   0  0
   -1.3083    0.7458    0.0000 C   0  0  1  0  0  0
   -2.0333    0.3333    0.0000 C   0  0
   -2.7458    0.7458    0.0000 C   0  0
   -4.1708    1.5708    0.0000 C   0  0
   -0.2458   -3.5667    0.0000 C   0  0
   -4.8833    1.9833    0.0000 Cl  0  0
   -3.4625    1.9833    0.0000 C   0  0
   -4.1708    0.7458    0.0000 C   0  0
   -2.7458    1.5708    0.0000 C   0  0
   -3.4625    0.3333    0.0000 C   0  0
   -0.5958    1.9833    0.0000 O   0  0
   -1.3083    1.5625    0.0000 C   0  0
   -1.0625   -3.6750    0.0000 C   0  0
  2  1  1  0
  5  3  1  1
  4  1  1  1
  5 11  1  0
  6  2  2  0
  7  3  2  0
  8  3  1  0
  9  2  1  0
 10 16  2  0
 11  4  1  0
 12  4  1  0
 13 14  1  0
 14  9  2  0
 15  8  2  0
 16  1  1  0
 17 12  1  0
 18  7  1  0
 19  6  1  0
 20 14  1  0
 12 21  1  6
 22 19  1  0
 17 23  1  6
 24 20  1  0
 25 24  1  0
 26 25  1  0
 27 31  1  0
 28 18  1  0
 29 27  1  0
 30 32  1  0
 31 33  2  0
 32 26  2  0
 33 26  1  0
 34 35  1  0
 24 35  1  1
 36 28  1  0
  6 10  1  0
  5 17  1  0
 19 13  2  0
 18 15  1  0
 30 27  2  0
M  END
$$$$

  SciTegic12092011192D

 28 31  0  0  0  0            999 V2000
    1.2990   -0.7500    0.0000 C   0  0
    1.2990    0.7500    0.0000 C   0  0
    0.0000    1.5000    0.0000 N   0  0
   -1.2990    0.7500    0.0000 C   0  0
   -1.2990   -0.7500    0.0000 N   0  0
    0.0000   -1.5000    0.0000 C   0  0
   -2.6003    1.4977    0.0000 N   0  0
   -3.8990    0.7455    0.0000 C   0  0
   -5.2003    1.4932    0.0000 C   0  0  1  0  0  0
    0.0031   -3.0008    0.0000 N   0  0
    1.3039   -3.7494    0.0000 C   0  0
    1.4469   -5.2297    0.0000 C   0  0
    2.9152   -5.5365    0.0000 C   0  0
    3.6607   -4.2349    0.0000 N   0  0
    2.6532   -3.1236    0.0000 N   0  0
   -6.4994    0.7432    0.0000 C   0  0
   -7.7985    1.4932    0.0000 C   0  0
   -7.7985    2.9932    0.0000 C   0  0  1  0  0  0
   -6.4995    3.7432    0.0000 C   0  0
   -5.2004    2.9933    0.0000 C   0  0
   -8.8378    3.5932    0.0000 N   0  0
    3.5304   -6.9054    0.0000 C   0  0  1  0  0  0
    5.0092   -7.0726    0.0000 C   0  0
    5.2873   -8.5466    0.0000 C   0  0
    3.9714   -9.2666    0.0000 N   0  0
    2.8800   -8.2376    0.0000 C   0  0
    1.6995   -8.4528    0.0000 O   0  0
    3.8186  -10.4568    0.0000 C   0  0
  1  2  2  0
  2  3  1  0
  3  4  2  0
  4  5  1  0
  5  6  2  0
  6  1  1  0
  4  7  1  0
  7  8  1  0
  9  8  1  1
  6 10  1  0
 10 11  1  0
 11 12  1  0
 12 13  2  0
 13 14  1  0
 14 15  1  0
 15 11  2  0
  9 16  1  0
  9 20  1  0
 16 17  1  0
 17 18  1  0
 18 19  1  0
 19 20  1  0
 18 21  1  6
 22 23  1  0
 23 24  1  0
 24 25  1  0
 25 26  1  0
 26 22  1  0
 22 13  1  1
 26 27  2  0
 25 28  1  0
M  END
$$$$

  SciTegic12092011192D

 25 27  0  0  1  0            999 V2000
   11.1758   -6.6648    0.0000 C   0  0
   10.6919   -5.5667    0.0000 C   0  0
   11.4468   -4.2705    0.0000 N   0  0
   10.4474   -3.1520    0.0000 C   0  0
   10.6943   -1.9777    0.0000 C   0  0
    9.0936   -3.7679    0.0000 C   0  0
    7.7952   -3.0152    0.0000 C   0  0
    6.4937   -3.7625    0.0000 N   0  0
    5.1952   -3.0099    0.0000 C   0  0
    3.8937   -3.7572    0.0000 C   0  0  1  0  0  0
    2.5951   -3.0039    0.0000 C   0  0
    2.5973   -1.5031    0.0000 O   0  0
    1.2990   -0.7500    0.0000 C   0  0
    1.2990    0.7500    0.0000 C   0  0
    0.0000    1.5000    0.0000 C   0  0
   -1.2990    0.7500    0.0000 C   0  0
   -1.2990   -0.7500    0.0000 N   0  0
    0.0000   -1.5000    0.0000 C   0  0
    2.6783   -4.5725    0.0000 C   0  0
    3.1387   -6.0002    0.0000 C   0  0  1  0  0  0
    2.4312   -6.9694    0.0000 O   0  0
    4.6387   -6.0035    0.0000 C   0  0  1  0  0  0
    5.3419   -6.9759    0.0000 O   0  0
    5.1054   -4.5779    0.0000 C   0  0
    9.2259   -5.2493    0.0000 S   0  0
  1  2  1  0
  2  3  2  0
  3  4  1  0
  4  5  1  0
  4  6  2  0
  6  7  1  0
  7  8  1  0
  8  9  1  0
 10  9  1  6
 10 11  1  0
 11 12  1  0
 12 13  1  0
 13 14  2  0
 14 15  1  0
 15 16  2  0
 16 17  1  0
 17 18  2  0
 18 13  1  0
 10 19  1  0
 19 20  1  0
 20 21  1  6
 20 22  1  0
 22 23  1  6
 22 24  1  0
 24 10  1  0
  6 25  1  0
 25  2  1  0
M  END
$$$$

  SciTegic12092011192D

 30 33  0  0  0  0            999 V2000
    6.2387   -0.8917    0.0000 O   0  0
    5.2003   -1.4932    0.0000 C   0  0
    3.8990   -0.7455    0.0000 C   0  0
    2.6003   -1.4977    0.0000 N   0  0
    1.2990   -0.7500    0.0000 C   0  0
    1.2990    0.7500    0.0000 C   0  0
    0.0000    1.5000    0.0000 C   0  0
   -1.2990    0.7500    0.0000 N   0  0
   -1.2990   -0.7500    0.0000 C   0  0
   -2.5981   -1.5000    0.0000 C   0  0
   -2.5981   -3.0000    0.0000 N   0  0
   -1.2990   -3.7500    0.0000 C   0  0
    0.0000   -3.0000    0.0000 N   0  0
    0.0000   -1.5000    0.0000 C   0  0
   -1.2990   -5.2508    0.0000 N   0  0
   -2.5969   -6.0029    0.0000 C   0  0
   -2.5945   -7.5029    0.0000 C   0  0
   -1.2942   -8.2509    0.0000 O   0  0
    0.0036   -7.4988    0.0000 C   0  0
    0.0012   -5.9988    0.0000 C   0  0
   -3.8978   -0.7496    0.0000 C   0  0
   -5.1957   -1.5017    0.0000 C   0  0
   -6.4959   -0.7537    0.0000 C   0  0
   -6.4983    0.7463    0.0000 C   0  0
   -5.2005    1.4983    0.0000 C   0  0
   -3.9003    0.7504    0.0000 C   0  0
   -2.8620    1.3521    0.0000 O   0  0
   -0.0031    3.0008    0.0000 C   0  0
   -1.0432    3.5993    0.0000 O   0  0
    1.0351    3.6026    0.0000 O   0  0
  1  2  1  0
  2  3  1  0
  3  4  1  0
  4  5  1  0
  5  6  2  0
  6  7  1  0
  7  8  2  0
  8  9  1  0
  9 10  2  0
 10 11  1  0
 11 12  2  0
 12 13  1  0
 13 14  2  0
 14  5  1  0
 14  9  1  0
 12 15  1  0
 15 16  1  0
 16 17  1  0
 17 18  1  0
 18 19  1  0
 19 20  1  0
 20 15  1  0
 10 21  1  0
 21 22  2  0
 22 23  1  0
 23 24  2  0
 24 25  1  0
 25 26  2  0
 26 21  1  0
 26 27  1  0
  7 28  1  0
 28 29  2  0
 28 30  1  0
M  END
$$$$

  SciTegic12092011192D

 40 42  0  0  0  0            999 V2000
    3.3625   -0.4625    0.0000 C   0  0
    5.5042   -0.8750    0.0000 C   0  0
    4.7917   -0.4625    0.0000 C   0  0
    4.0750   -0.8750    0.0000 C   0  0
    3.3625    0.3625    0.0000 O   0  0
    5.5042   -1.7000    0.0000 O   0  0
    6.2167   -0.4625    0.0000 O   0  0
    2.6500   -0.8750    0.0000 O   0  0
    6.1292   -4.9917    0.0000 C   0  0
    5.4292   -5.4000    0.0000 N   0  0
    9.1292   -3.5792    0.0000 N   0  0
    3.1875   -4.8375    0.0000 N   0  0
    8.7292   -4.2792    0.0000 C   0  0
    2.3792   -4.8917    0.0000 C   0  0
    6.8292   -5.3792    0.0000 N   0  0
    1.9292   -4.2125    0.0000 C   0  0
    7.9250   -4.2792    0.0000 C   0  0
    9.9417   -2.1792    0.0000 N   0  0
    2.0167   -5.6167    0.0000 C   0  0
    7.5292   -4.9667    0.0000 C   0  0
    9.1292   -4.9792    0.0000 C   0  0
    6.1250   -4.1875    0.0000 O   0  0
    4.7042   -5.1917    0.0000 C   0  0
    4.9292   -4.6042    0.0000 C   0  0
    3.9667   -5.0417    0.0000 C   0  0
    3.6917   -5.6167    0.0000 C   0  0
    1.1250   -4.2542    0.0000 C   0  0
    9.9417   -3.5792    0.0000 C   0  0
    8.7167   -2.8875    0.0000 C   0  0
    8.7292   -5.6667    0.0000 C   0  0
    9.1292   -2.1792    0.0000 C   0  0
   10.3417   -2.8875    0.0000 C   0  0
    1.2042   -5.6667    0.0000 C   0  0
    0.7667   -4.9875    0.0000 C   0  0
    7.9250   -5.6667    0.0000 C   0  0
    9.9292   -4.9792    0.0000 O   0  0
   10.3500   -1.4917    0.0000 C   0  0
    2.2792   -3.4917    0.0000 C   0  0
   -0.0375   -5.0292    0.0000 C   0  0
   10.3292   -4.2792    0.0000 C   0  0
  2  3  1  0
  3  4  2  0
  4  1  1  0
  5  1  2  0
  6  2  2  0
  7  2  1  0
  8  1  1  0
 10  9  1  0
 11 13  1  0
 12 25  1  0
 13 17  2  0
 14 12  1  0
 15  9  1  0
 16 14  1  0
 17 20  1  0
 18 31  1  0
 19 14  2  0
 20 15  1  0
 21 13  1  0
 22  9  2  0
 23 10  1  0
 24 10  1  0
 25 24  1  0
 26 23  1  0
 27 16  2  0
 28 11  1  0
 29 11  1  0
 30 35  1  0
 31 29  1  0
 32 28  1  0
 33 19  1  0
 34 27  1  0
 35 20  2  0
 36 21  1  0
 37 18  1  0
 38 16  1  0
 39 34  1  0
 40 36  1  0
 12 26  1  0
 21 30  2  0
 18 32  1  0
 34 33  2  0
M  END
$$$$

  SciTegic12092011192D

 26 28  0  0  0  0            999 V2000
   14.0021  -23.9296    0.0000 C   0  0  1  0  0  0
   14.8271  -23.9296    0.0000 C   0  0  1  0  0  0
   15.2373  -23.2190    0.0000 C   0  0
   14.8271  -22.5040    0.0000 C   0  0
   14.0021  -22.5040    0.0000 C   0  0
   13.5873  -23.2190    0.0000 C   0  0
    8.5858  -26.1930    0.0000 N   0  0
    9.3969  -26.0419    0.0000 C   0  0
    9.5039  -25.2240    0.0000 C   0  0
    8.7590  -24.8693    0.0000 N   0  0
    8.1916  -25.4683    0.0000 C   0  0
   10.2287  -24.8298    0.0000 C   0  0
   10.9325  -25.2603    0.0000 C   0  0
   11.6571  -24.8660    0.0000 N   0  0
   12.3609  -25.2966    0.0000 C   0  0
   13.0856  -24.9023    0.0000 C   0  0
   12.3399  -26.1213    0.0000 O   0  0
   13.8307  -25.2559    0.0000 N   0  0
   14.3982  -24.6569    0.0000 O   0  0
   13.1930  -24.0833    0.0000 C   0  0
   15.2406  -21.7901    0.0000 O   0  0
   16.0656  -21.7912    0.0000 C   0  0
   16.0623  -23.2202    0.0000 Br  0  0
   13.5903  -21.7891    0.0000 Br  0  0
   15.2396  -24.6441    0.0000 O   0  0
    7.3736  -25.3613    0.0000 N   0  0
 12 13  1  0
  7  8  1  0
 13 14  1  0
 14 15  1  0
  1  2  1  0
 15 16  1  0
  1  6  1  0
 15 17  2  0
 16 18  2  0
  2  3  1  0
  3  4  2  0
  8  9  2  0
 18 19  1  0
 19  1  1  0
  1 20  1  1
 20 16  1  0
  9 10  1  0
  4 21  1  0
 10 11  1  0
 21 22  1  0
 11  7  2  0
  3 23  1  0
  4  5  1  0
  5 24  1  0
  9 12  1  0
  2 25  1  1
  5  6  2  0
 11 26  1  0
M  END
$$$$

  SciTegic12092011192D

 31 35  0  0  0  0            999 V2000
    2.7535   -1.1403    0.0000 C   0  0
    2.7519   -1.9683    0.0000 C   0  0
    3.4629   -2.3745    0.0000 C   0  0
    3.4602   -0.7340    0.0000 C   0  0
    4.1702   -1.1390    0.0000 C   0  0
    4.1733   -1.9613    0.0000 C   0  0
    4.9600   -2.2123    0.0000 C   0  0
    5.4387   -1.5411    0.0000 N   0  0
    4.9524   -0.8786    0.0000 N   0  0
    5.2176   -2.9913    0.0000 C   0  0
    4.6705   -3.6000    0.0000 C   0  0
    4.9275   -4.3784    0.0000 C   0  0
    6.0185   -3.1519    0.0000 C   0  0
    2.0448   -2.3779    0.0000 C   0  0
    1.2994   -2.0479    0.0000 N   0  0
    0.7534   -2.6559    0.0000 C   0  0
    1.1629   -3.3631    0.0000 N   0  0
    1.9620   -3.1921    0.0000 N   0  0
    6.2816   -3.9292    0.0000 C   0  0
    5.7327   -4.5420    0.0000 C   0  0
    7.0821   -4.0932    0.0000 N   0  0
    7.6245   -3.4819    0.0000 C   0  0
    8.4250   -3.6459    0.0000 C   0  0
    7.3662   -2.7066    0.0000 O   0  0
    8.9610   -3.0356    0.0000 N   0  0
    9.7557   -3.1971    0.0000 C   0  0
   10.2908   -2.5907    0.0000 C   0  0
   10.0341   -1.8196    0.0000 N   0  0
    9.2370   -1.6586    0.0000 C   0  0
    8.6966   -2.2685    0.0000 C   0  0
   10.5756   -1.2076    0.0000 C   0  0
  1  2  2  0
  2  3  1  0
  3  6  2  0
  5  4  2  0
  4  1  1  0
  5  6  1  0
  6  7  1  0
  7  8  2  0
  8  9  1  0
  9  5  1  0
  7 10  1  0
 10 11  2  0
 11 12  1  0
 12 20  2  0
 19 13  2  0
 13 10  1  0
  2 14  1  0
 14 15  1  0
 15 16  2  0
 16 17  1  0
 17 18  1  0
 18 14  2  0
 19 20  1  0
 19 21  1  0
 21 22  1  0
 22 23  1  0
 22 24  2  0
 25 23  1  0
 25 26  1  0
 25 30  1  0
 26 27  1  0
 27 28  1  0
 28 29  1  0
 29 30  1  0
 28 31  1  0
M  END
$$$$

  SciTegic12092011192D

 30 32  0  0  0  0            999 V2000
    6.9447    3.5853    0.0000 O   0  0
    5.8070    3.2038    0.0000 C   0  0  1  0  0  0
    5.5093    1.7328    0.0000 C   0  0
    6.6317    0.7404    0.0000 N   0  0
    4.3716    1.3512    0.0000 O   0  0
    6.4990   -0.7409    0.0000 C   0  0  1  0  0  0
    7.8525   -1.3573    0.0000 C   0  0
    8.8523   -0.2391    0.0000 C   0  0
    8.0978    1.0574    0.0000 N   0  0
    5.2003   -1.4932    0.0000 C   0  0
    5.2024   -2.6932    0.0000 O   0  0
    3.8990   -0.7455    0.0000 N   0  0
    2.6003   -1.4977    0.0000 C   0  0
    1.2990   -0.7500    0.0000 C   0  0
    1.2990    0.7500    0.0000 C   0  0
    0.0000    1.5000    0.0000 C   0  0
   -1.2990    0.7500    0.0000 C   0  0
   -1.2990   -0.7500    0.0000 C   0  0
    0.0000   -1.5000    0.0000 C   0  0
    0.0000    2.7000    0.0000 Cl  0  0
    0.0000   -3.0008    0.0000 N   0  0
   -1.2122   -3.8625    0.0000 C   0  0
   -0.7464   -5.2884    0.0000 N   0  0
    0.7536   -5.2860    0.0000 N   0  0
    1.2149   -3.8587    0.0000 N   0  0
    4.6826    4.1978    0.0000 C   0  0
    4.9803    5.6688    0.0000 C   0  0
    4.0812    6.4636    0.0000 C   0  0
    6.1180    6.0504    0.0000 C   0  0
    5.2189    6.8448    0.0000 C   0  0
  2  1  1  0
  2  3  1  0
  3  4  1  0
  3  5  2  0
  4  6  1  0
  6  7  1  0
  7  8  1  0
  8  9  1  0
  9  4  1  0
  6 10  1  1
 10 11  2  0
 10 12  1  0
 12 13  1  0
 13 14  1  0
 14 15  2  0
 15 16  1  0
 16 17  2  0
 17 18  1  0
 18 19  2  0
 19 14  1  0
 16 20  1  0
 19 21  1  0
 21 22  1  0
 22 23  2  0
 23 24  1  0
 24 25  2  0
 25 21  1  0
  2 26  1  1
 27 26  1  0
 27 28  1  0
 27 29  1  0
 27 30  1  0
M  END
$$$$

  SciTegic12092011192D

 33 37  0  0  1  0            999 V2000
    7.5247   -5.8644    0.0000 C   0  0
    6.4863   -5.2630    0.0000 C   0  0
    6.4884   -4.0630    0.0000 C   0  0
    5.1851   -6.0107    0.0000 N   0  0
    3.8864   -5.2585    0.0000 C   0  0
    3.8915   -3.7585    0.0000 C   0  0
    2.5951   -3.0039    0.0000 C   0  0
    2.5973   -1.5031    0.0000 N   0  0
    1.2990   -0.7500    0.0000 C   0  0
    1.2990    0.7500    0.0000 C   0  0
    0.0000    1.5000    0.0000 C   0  0
   -1.2990    0.7500    0.0000 C   0  0
   -2.7248    1.2135    0.0000 N   0  0
   -3.6065    0.0000    0.0000 S   0  0
   -2.7248   -1.2135    0.0000 N   0  0
   -1.2990   -0.7500    0.0000 C   0  0
    0.0000   -1.5000    0.0000 C   0  0
    1.2935   -3.7495    0.0000 N   0  0
    1.2883   -5.2495    0.0000 C   0  0
    2.5847   -6.0040    0.0000 C   0  0
    2.5795   -7.5047    0.0000 C   0  0
    1.3644   -8.3623    0.0000 N   0  0
    1.8253   -9.7898    0.0000 N   0  0
    3.3253   -9.7926    0.0000 C   0  0
    3.7915   -8.3668    0.0000 S   0  0
    4.2062  -11.0045    0.0000 C   0  0
    3.7180  -12.1007    0.0000 O   0  0
    5.6988  -10.8482    0.0000 N   0  0
    6.6826  -11.9636    0.0000 C   0  0
    8.0519  -11.3513    0.0000 C   0  0
    7.8927   -9.8598    0.0000 C   0  0  1  0  0  0
    8.7832   -9.0554    0.0000 O   0  0
    6.4250   -9.5503    0.0000 C   0  0
  1  2  1  0
  2  3  1  0
  2  4  1  0
  4  5  1  0
  5  6  2  0
  6  7  1  0
  7  8  1  0
  8  9  1  0
  9 10  1  0
 10 11  2  0
 11 12  1  0
 12 13  2  0
 13 14  1  0
 14 15  1  0
 15 16  2  0
 16 12  1  0
 16 17  1  0
 17  9  2  0
  7 18  2  0
 18 19  1  0
 19 20  2  0
 20  5  1  0
 20 21  1  0
 21 22  2  0
 22 23  1  0
 23 24  2  0
 24 25  1  0
 25 21  1  0
 24 26  1  0
 26 27  2  0
 26 28  1  0
 28 29  1  0
 29 30  1  0
 30 31  1  0
 31 32  1  6
 31 33  1  0
 33 28  1  0
M  END
$$$$

  SciTegic12092011192D

 32 36  0  0  0  0            999 V2000
    2.3952   -6.7615    0.0000 C   0  0
    1.7974   -5.7210    0.0000 N   0  0
    2.5497   -4.4224    0.0000 C   0  0
    1.8032   -3.1233    0.0000 C   0  0
    2.4133   -1.7530    0.0000 C   0  0
    3.8794   -1.4442    0.0000 C   0  0
    4.8823   -2.5608    0.0000 N   0  0
    6.3506   -2.2538    0.0000 C   0  0
    7.3506   -3.3718    0.0000 C   0  0
    6.8824   -4.7969    0.0000 N   0  0
    5.4142   -5.1039    0.0000 C   0  0
    4.4142   -3.9859    0.0000 C   0  0
    1.2990   -0.7500    0.0000 N   0  0
    1.2990    0.7500    0.0000 N   0  0
    0.0000    1.5000    0.0000 C   0  0
   -1.2990    0.7500    0.0000 N   0  0
   -1.2990   -0.7500    0.0000 C   0  0
   -2.3383   -1.3500    0.0000 N   0  0
    0.0000   -1.5000    0.0000 C   0  0
    0.3114   -2.9665    0.0000 C   0  0
   -0.6928   -4.0817    0.0000 C   0  0
   -2.1742   -4.0242    0.0000 C   0  0
   -2.6748   -5.4373    0.0000 C   0  0
   -4.0607   -6.0110    0.0000 C   0  0
   -4.2569   -7.4981    0.0000 C   0  0
   -5.3657   -7.9570    0.0000 C   0  0
   -3.0671   -8.4116    0.0000 C   0  0
   -1.6812   -7.8379    0.0000 C   0  0
   -0.4926   -8.7543    0.0000 O   0  0
   -0.6512   -9.9438    0.0000 C   0  0
   -1.4850   -6.3508    0.0000 C   0  0
   -0.2491   -5.5022    0.0000 S   0  0
  1  2  1  0
  2  3  1  0
  3  4  1  0
  4  5  2  0
  5  6  1  0
  6  7  1  0
  7  8  1  0
  8  9  1  0
  9 10  1  0
 10 11  1  0
 11 12  1  0
 12  7  1  0
  5 13  1  0
 13 14  1  0
 14 15  2  0
 15 16  1  0
 16 17  2  0
 17 18  1  0
 17 19  1  0
 19 13  1  0
 19 20  2  0
 20  4  1  0
 20 21  1  0
 21 22  2  0
 22 23  1  0
 23 24  2  0
 24 25  1  0
 25 26  1  0
 25 27  2  0
 27 28  1  0
 28 29  1  0
 29 30  1  0
 28 31  2  0
 31 23  1  0
 31 32  1  0
 32 21  1  0
M  END
$$$$

  SciTegic12092011192D

 42 46  0  0  1  0            999 V2000
    3.8916   -4.9570    0.0000 C   0  0
    3.8933   -3.7570    0.0000 C   0  0
    4.9336   -3.1588    0.0000 C   0  0
    2.5951   -3.0039    0.0000 N   0  0
    2.5973   -1.5031    0.0000 C   0  0
    3.6375   -0.9049    0.0000 O   0  0
    1.2990   -0.7500    0.0000 C   0  0
    1.2990    0.7500    0.0000 C   0  0
    0.0000    1.5000    0.0000 C   0  0
   -1.2990    0.7500    0.0000 C   0  0
   -2.3383    1.3500    0.0000 F   0  0
   -1.2990   -0.7500    0.0000 C   0  0
    0.0000   -1.5000    0.0000 C   0  0
   -2.5987   -1.5004    0.0000 C   0  0
   -3.8991   -0.7525    0.0000 C   0  0
   -5.1969   -1.5046    0.0000 C   0  0
   -5.1945   -3.0046    0.0000 C   0  0
   -6.2328   -3.6062    0.0000 N   0  0
   -3.8943   -3.7525    0.0000 C   0  0
   -2.5964   -3.0004    0.0000 N   0  0
   -3.8888   -5.2533    0.0000 C   0  0
   -4.9260   -5.8568    0.0000 O   0  0
   -2.5868   -5.9998    0.0000 N   0  0
   -2.5813   -7.5006    0.0000 C   0  0
   -3.8792   -8.2528    0.0000 C   0  0
   -3.8767   -9.7528    0.0000 N   0  0
   -2.5765  -10.5007    0.0000 C   0  0
   -1.2787   -9.7486    0.0000 C   0  0
   -1.2811   -8.2486    0.0000 C   0  0
    0.0174   -7.4962    0.0000 C   0  0  2  0  0  0
    0.0175   -5.9961    0.0000 C   0  0
    1.3165   -5.2461    0.0000 C   0  0  2  0  0  0
    1.3165   -4.0461    0.0000 C   0  0
    2.6155   -5.9961    0.0000 C   0  0  1  0  0  0
    2.6156   -7.4961    0.0000 C   0  0  2  0  0  0
    3.6548   -8.0961    0.0000 N   0  0
    1.3166   -8.2461    0.0000 C   0  0
    3.9152   -5.2457    0.0000 N   0  0
    5.2676   -5.8645    0.0000 C   0  0
    6.2695   -4.7482    0.0000 C   0  0
    5.5174   -3.4504    0.0000 N   0  0
    4.0507   -3.7646    0.0000 N   0  0
  1  2  1  0
  2  3  1  0
  2  4  1  0
  4  5  1  0
  5  6  2  0
  5  7  1  0
  7  8  2  0
  8  9  1  0
  9 10  2  0
 10 11  1  0
 10 12  1  0
 12 13  2  0
 13  7  1  0
 12 14  1  0
 14 15  2  0
 15 16  1  0
 16 17  2  0
 17 18  1  0
 17 19  1  0
 19 20  2  0
 20 14  1  0
 19 21  1  0
 21 22  2  0
 21 23  1  0
 23 24  1  0
 24 25  2  0
 25 26  1  0
 26 27  2  0
 27 28  1  0
 28 29  2  0
 29 24  1  0
 30 29  1  6
 30 31  1  0
 31 32  1  0
 32 33  1  6
 32 34  1  0
 34 35  1  0
 35 36  1  6
 35 37  1  0
 37 30  1  0
 34 38  1  6
 38 39  1  0
 39 40  2  0
 40 41  1  0
 41 42  2  0
 42 38  1  0
M  END
$$$$

  SciTegic12092011192D

 34 38  0  0  1  0            999 V2000
    3.6380   -0.8969    0.0000 C   0  0
    2.5998   -1.4987    0.0000 C   0  0  2  0  0  0
    2.6028   -2.9995    0.0000 N   0  0
    3.9036   -3.7481    0.0000 C   0  0
    5.2002   -2.9938    0.0000 N   0  0
    6.5017   -3.7394    0.0000 C   0  0
    6.5068   -5.2394    0.0000 N   0  0
    5.2103   -5.9938    0.0000 C   0  0
    5.2144   -7.1937    0.0000 N   0  0
    3.9087   -5.2482    0.0000 C   0  0
    2.6116   -6.0030    0.0000 C   0  0
    1.2571   -5.3887    0.0000 C   0  0
    0.2590   -6.5084    0.0000 N   0  0
    1.0154   -7.8037    0.0000 N   0  0
    0.4157   -9.1767    0.0000 C   0  0
    1.3057  -10.3852    0.0000 C   0  0
    0.8253  -11.4848    0.0000 O   0  0
    2.4811   -7.4845    0.0000 C   0  0
    1.2990   -0.7500    0.0000 C   0  0
    1.2990    0.7500    0.0000 N   0  0
    0.0000    1.5000    0.0000 N   0  0
   -0.3115    2.9665    0.0000 C   0  0
   -1.8032    3.1233    0.0000 C   0  0
   -2.4133    1.7530    0.0000 C   0  0
   -1.2990    0.7500    0.0000 C   0  0
   -1.2990   -0.7500    0.0000 C   0  0
   -2.3383   -1.3500    0.0000 O   0  0
    0.0000   -1.5000    0.0000 N   0  0
    0.0000   -3.0008    0.0000 C   0  0
   -1.2978   -3.7529    0.0000 C   0  0
   -1.2955   -5.2529    0.0000 C   0  0
    0.0048   -6.0009    0.0000 C   0  0
    1.3026   -5.2488    0.0000 C   0  0
    1.3002   -3.7488    0.0000 C   0  0
  2  1  1  6
  2  3  1  0
  3  4  1  0
  4  5  2  0
  5  6  1  0
  6  7  2  0
  7  8  1  0
  8  9  1  0
  8 10  2  0
 10  4  1  0
 10 11  1  0
 11 12  1  0
 12 13  2  0
 13 14  1  0
 14 15  1  0
 15 16  1  0
 16 17  1  0
 14 18  1  0
 18 11  2  0
  2 19  1  0
 19 20  2  0
 20 21  1  0
 21 22  1  0
 22 23  2  0
 23 24  1  0
 24 25  2  0
 25 21  1  0
 25 26  1  0
 26 27  2  0
 26 28  1  0
 28 19  1  0
 28 29  1  0
 29 30  2  0
 30 31  1  0
 31 32  2  0
 32 33  1  0
 33 34  2  0
 34 29  1  0
M  END
$$$$

  SciTegic12092011192D

 27 29  0  0  0  0            999 V2000
   -0.1333   -1.1000    0.0000 N   0  0
    0.9042   -1.0917    0.0000 C   0  0
    0.3875   -0.7917    0.0000 C   0  0
   -0.1333   -1.7000    0.0000 C   0  0
    0.3875   -2.0000    0.0000 N   0  0
    0.9042   -1.7000    0.0000 C   0  0
    5.2917   -1.2167    0.0000 C   0  0
    4.9917   -1.7375    0.0000 C   0  0
    4.9875   -0.6917    0.0000 C   0  0
    1.4292   -0.7875    0.0000 C   0  0
    4.3917   -0.6917    0.0000 C   0  0
    4.3917   -1.7375    0.0000 C   0  0
    4.0917   -1.2167    0.0000 C   0  0
    1.4292   -2.0042    0.0000 C   0  0
    0.3792   -0.1917    0.0000 N   0  0
   -0.6500   -1.9917    0.0000 N   0  0
    3.0750   -0.7917    0.0000 N   0  0
    5.8917   -1.2167    0.0000 O   0  0
    5.2875   -0.1750    0.0000 O   0  0
    5.2917   -2.2542    0.0000 O   0  0
    1.9542   -1.0917    0.0000 C   0  0
    1.9542   -1.7000    0.0000 C   0  0
    3.4917   -1.2167    0.0000 C   0  0
    2.4750   -0.7917    0.0000 C   0  0
    6.1917   -0.6917    0.0000 C   0  0
    4.9875    0.3458    0.0000 C   0  0
    5.8917   -2.2542    0.0000 C   0  0
  2  3  2  0
  3  1  1  0
  4  1  2  0
  5  4  1  0
  6  5  2  0
  7  8  2  0
  8 12  1  0
  9 11  2  0
 10  2  1  0
 11 13  1  0
 12 13  2  0
 13 23  1  0
 14  6  1  0
 15  3  1  0
 16  4  1  0
 17 24  1  0
 18  7  1  0
 19  9  1  0
 20  8  1  0
 21 10  1  0
 22 14  1  0
 23 17  1  0
 24 21  1  0
 25 18  1  0
 26 19  1  0
 27 20  1  0
  6  2  1  0
 21 22  1  0
  9  7  1  0
M  END
$$$$

  SciTegic12092011192D

 23 25  0  0  0  0            999 V2000
    4.9292   -5.8600    0.0000 C   0  0
    3.8912   -5.2578    0.0000 C   0  0
    3.8933   -3.7570    0.0000 N   0  0
    2.5951   -3.0039    0.0000 C   0  0
    1.5548   -3.6021    0.0000 O   0  0
    2.5973   -1.5031    0.0000 N   0  0
    1.2990   -0.7500    0.0000 C   0  0
    1.2990    0.7500    0.0000 C   0  0
    0.0000    1.5000    0.0000 C   0  0
   -1.2990    0.7500    0.0000 C   0  0
   -2.5981    1.5000    0.0000 N   0  0
   -3.8971    0.7500    0.0000 C   0  0
   -3.8971   -0.7500    0.0000 C   0  0
   -5.1953   -1.5031    0.0000 N   0  0
   -5.1932   -3.0039    0.0000 C   0  0
   -6.4896   -3.7585    0.0000 C   0  0
   -6.4844   -5.2585    0.0000 C   0  0
   -5.1828   -6.0040    0.0000 C   0  0
   -3.8863   -5.2495    0.0000 N   0  0
   -3.8915   -3.7495    0.0000 C   0  0
   -2.5981   -1.5000    0.0000 N   0  0
   -1.2990   -0.7500    0.0000 C   0  0
    0.0000   -1.5000    0.0000 N   0  0
  1  2  1  0
  2  3  1  0
  3  4  1  0
  4  5  2  0
  4  6  1  0
  6  7  1  0
  7  8  2  0
  8  9  1  0
  9 10  2  0
 10 11  1  0
 11 12  2  0
 12 13  1  0
 13 14  1  0
 14 15  1  0
 15 16  2  0
 16 17  1  0
 17 18  2  0
 18 19  1  0
 19 20  2  0
 20 15  1  0
 13 21  2  0
 21 22  1  0
 22 10  1  0
 22 23  2  0
 23  7  1  0
M  END
$$$$

  SciTegic12092011192D

 20 21  0  0  0  0            999 V2000
   10.9167   -5.6500    0.0000 N   0  0
   10.9125   -6.7917    0.0000 C   0  0
   10.4042   -5.3500    0.0000 C   0  0
   10.4042   -4.7500    0.0000 C   0  0
   11.4375   -5.3500    0.0000 N   0  0
   10.6167   -7.3875    0.0000 C   0  0  1  0  0  0
   10.1417   -6.4167    0.0000 O   0  0
   10.9167   -4.4417    0.0000 C   0  0
    9.6625   -7.3875    0.0000 C   0  0  1  0  0  0
    9.3667   -6.7917    0.0000 C   0  0  1  0  0  0
   11.4375   -4.7500    0.0000 C   0  0
    9.8792   -5.6417    0.0000 O   0  0
    9.8792   -4.4417    0.0000 S   0  0
   10.9792   -7.9750    0.0000 O   0  0
   10.9167   -3.8500    0.0000 S   0  0
    9.2917   -7.9792    0.0000 O   0  0
    8.9167   -6.1917    0.0000 C   0  0
    8.1292   -6.5375    0.0000 O   0  0
    9.8792   -3.8500    0.0000 C   0  0
   11.4667   -3.6167    0.0000 C   0  0
  2  1  1  0
  3  1  1  0
  4  3  1  0
  5  1  1  0
  6  2  1  0
  7  2  1  0
  8 11  1  0
  9  6  1  0
 10  7  1  0
 11  5  2  0
 12  3  2  0
 13  4  1  0
  6 14  1  6
 15  8  1  0
  9 16  1  6
 10 17  1  1
 18 17  1  0
 19 13  1  0
 20 15  1  0
  4  8  2  0
 10  9  1  0
M  END
$$$$

  SciTegic12092011192D

 22 24  0  0  0  0            999 V2000
    1.9250   -2.3875    0.0000 C   0  0
    1.9250   -1.5542    0.0000 C   0  0
    2.7125   -2.6417    0.0000 N   0  0
    0.4917   -2.3875    0.0000 C   0  0
    1.2125   -2.8000    0.0000 N   0  0
    0.4917   -1.5542    0.0000 N   0  0
    2.7125   -1.3000    0.0000 N   0  0
    3.2000   -1.9667    0.0000 C   0  0
    1.2125   -1.1417    0.0000 C   0  0
   -0.2250   -2.8042    0.0000 N   0  0
   -0.2208   -3.6292    0.0000 C   0  0
    1.2125   -0.3167    0.0000 O   0  0
    0.4917   -4.0417    0.0000 O   0  0
    4.0250   -1.9667    0.0000 O   0  0
    1.9250    0.0958    0.0000 C   0  0
    1.9250    0.9208    0.0000 C   0  0
   -0.9333   -4.0417    0.0000 C   0  0
    2.6417    1.3333    0.0000 C   0  0
    1.2125    1.3333    0.0000 C   0  0
    1.2125    2.1625    0.0000 C   0  0
    2.6417    2.1625    0.0000 C   0  0
    1.9250    2.5833    0.0000 C   0  0
  2  1  2  0
  3  1  1  0
  4  5  2  0
  5  1  1  0
  6  4  1  0
  7  2  1  0
  8  3  2  0
  9  2  1  0
 10  4  1  0
 11 10  1  0
 12  9  1  0
 13 11  2  0
 14  8  1  0
 15 12  1  0
 16 15  1  0
 17 11  1  0
 18 16  2  0
 19 16  1  0
 20 19  2  0
 21 18  1  0
 22 20  1  0
  7  8  1  0
  6  9  2  0
 22 21  2  0
M  END
$$$$

  SciTegic12092011192D

 29 31  0  0  0  0            999 V2000
    1.0524   -2.8478    0.0000 C   0  0
    1.8696   -2.8519    0.0000 C   0  0
    1.4646   -2.1421    0.0000 C   0  0
    5.4053   -4.0735    0.0000 N   0  0
    5.4041   -4.8931    0.0000 C   0  0
    6.8190   -4.0699    0.0000 N   0  0
    6.1104   -3.6647    0.0000 C   0  0
    6.8218   -4.8926    0.0000 C   0  0
    6.1113   -5.2999    0.0000 C   0  0
    6.1098   -6.1169    0.0000 C   0  0
    6.8180   -6.5277    0.0000 C   0  0
    7.5292   -6.1154    0.0000 C   0  0
    7.5272   -5.2997    0.0000 C   0  0
    6.1079   -2.8475    0.0000 N   0  0
    8.2305   -4.8909    0.0000 O   0  0
    8.2294   -4.0737    0.0000 C   0  0
    4.6964   -5.3017    0.0000 C   0  0
    3.9887   -4.8932    0.0000 N   0  0
    4.6965   -6.1189    0.0000 O   0  0
    3.2810   -5.3019    0.0000 C   0  0
    2.5733   -4.8934    0.0000 C   0  0
    2.5779   -4.0777    0.0000 N   0  0
    1.8710   -3.6693    0.0000 C   0  0
    1.1624   -4.0780    0.0000 C   0  0
    1.1651   -4.8994    0.0000 C   0  0
    1.8726   -5.3042    0.0000 C   0  0
    2.5792   -2.4438    0.0000 O   0  0
    1.8782   -6.1212    0.0000 O   0  0
    2.5881   -6.5261    0.0000 C   0  0
  2  1  1  0
  3  2  1  0
  4  5  2  0
  5  9  1  0
  8  6  1  0
  6  7  2  0
  7  4  1  0
  8  9  1  0
  9 10  2  0
 10 11  1  0
 11 12  2  0
 12 13  1  0
 13  8  2  0
  7 14  1  0
 15 16  1  0
 13 15  1  0
  5 17  1  0
 17 18  1  0
 17 19  2  0
 18 20  1  0
 20 21  1  0
 21 22  2  0
 22 23  1  0
 23 24  2  0
 24 25  1  0
 25 26  2  0
 26 21  1  0
 23  2  1  0
  2 27  1  0
 28 29  1  0
 26 28  1  0
M  END
$$$$

  SciTegic12092011192D

 24 27  0  0  0  0            999 V2000
   -3.2424   -8.0666    0.0000 C   0  0
   -2.1107   -7.6675    0.0000 C   0  0
   -1.1995   -8.4483    0.0000 C   0  0
   -1.8348   -6.1949    0.0000 C   0  0
   -0.4810   -5.5489    0.0000 N   0  0
   -0.6928   -4.0817    0.0000 C   0  0
   -2.1519   -3.7886    0.0000 N   0  0
   -2.8675   -5.1069    0.0000 N   0  0
    0.3114   -2.9665    0.0000 C   0  0
    1.8032   -3.1233    0.0000 N   0  0
    2.4133   -1.7530    0.0000 N   0  0
    1.2990   -0.7500    0.0000 C   0  0
    1.2990    0.7500    0.0000 C   0  0
    0.0000    1.5000    0.0000 C   0  0
   -1.2990    0.7500    0.0000 N   0  0
   -1.2990   -0.7500    0.0000 C   0  0
   -2.6003   -1.4978    0.0000 N   0  0
   -3.8990   -0.7455    0.0000 C   0  0
   -5.2007   -1.4909    0.0000 C   0  0
   -6.4972   -0.7365    0.0000 C   0  0
   -6.4920    0.7635    0.0000 O   0  0
   -5.1903    1.5090    0.0000 C   0  0
   -3.8939    0.7546    0.0000 C   0  0
    0.0000   -1.5000    0.0000 C   0  0
  1  2  1  0
  2  3  1  0
  2  4  1  0
  4  5  2  0
  5  6  1  0
  6  7  2  0
  7  8  1  0
  8  4  1  0
  6  9  1  0
  9 10  2  0
 10 11  1  0
 11 12  1  0
 12 13  2  0
 13 14  1  0
 14 15  2  0
 15 16  1  0
 16 17  1  0
 17 18  1  0
 18 19  1  0
 19 20  1  0
 20 21  1  0
 21 22  1  0
 22 23  1  0
 23 18  1  0
 16 24  2  0
 24  9  1  0
 24 12  1  0
M  END
$$$$

  SciTegic12092011192D

 30 32  0  0  0  0            999 V2000
   16.8845   -1.5131    0.0000 O   0  0
   15.7397   -1.8726    0.0000 C   0  0
   14.6366   -0.8563    0.0000 N   0  0
   15.0038    0.4978    0.0000 C   0  0
   14.3153    1.7831    0.0000 C   0  0
   12.8464    2.0815    0.0000 C   0  0
   11.6988    1.0716    0.0000 N   0  0
   10.2759    1.4847    0.0000 C   0  0
    9.7512    2.8884    0.0000 C   0  0
    8.2712    3.1370    0.0000 N   0  0
    7.7456    4.5428    0.0000 C   0  0
    6.4000    5.1193    0.0000 C   0  0
    7.0249    6.4829    0.0000 C   0  0
    8.3885    5.8580    0.0000 C   0  0
    9.4726    0.2683    0.0000 N   0  0
   10.3447   -0.9251    0.0000 N   0  0
   11.7677   -0.4202    0.0000 C   0  0
   12.9612   -1.2694    0.0000 C   0  0
   15.4136   -3.3376    0.0000 C   0  0
   16.4080   -4.4434    0.0000 C   0  0
   15.6418   -5.7329    0.0000 C   0  0
   14.1786   -5.4027    0.0000 C   0  0
   14.0405   -3.9091    0.0000 N   0  0
    1.3000    1.9500    0.0000 O   0  0
    1.3000    0.7500    0.0000 C   0  0
    0.2606    0.1503    0.0000 O   0  0
    2.6000    0.0000    0.0000 C   0  0
    3.6394    0.5997    0.0000 F   0  0
    3.6391   -0.6002    0.0000 F   0  0
    2.6000   -1.2000    0.0000 F   0  0
  1  2  2  0
  2  3  1  0
  3  4  1  0
  4  5  1  0
  5  6  1  0
  6  7  1  0
  7  8  1  0
  8  9  1  0
  9 10  1  0
 10 11  1  0
 11 12  1  0
 12 13  1  0
 13 14  1  0
 14 11  1  0
  8 15  2  0
 15 16  1  0
 16 17  2  0
 17  7  1  0
 17 18  1  0
 18  3  1  0
  2 19  1  0
 19 20  2  0
 20 21  1  0
 21 22  2  0
 22 23  1  0
 23 19  1  0
 24 25  1  0
 25 26  2  0
 25 27  1  0
 27 28  1  0
 27 29  1  0
 27 30  1  0
M  END
$$$$

  SciTegic12092011192D

 45 50  0  0  0  0            999 V2000
   10.1352   -1.3561    0.0000 C   0  0
    9.0960   -0.7561    0.0000 N   0  0
    7.7969   -1.5062    0.0000 C   0  0
    6.4978   -0.7562    0.0000 C   0  0
    6.4979    0.7438    0.0000 C   0  0
    7.7969    1.4938    0.0000 C   0  0
    7.7938    2.9947    0.0000 N   0  0
    6.4930    3.7432    0.0000 C   0  0
    6.4877    5.2433    0.0000 C   0  0
    5.1861    5.9887    0.0000 C   0  0
    3.8896    5.2343    0.0000 C   0  0
    3.8948    3.7343    0.0000 C   0  0
    5.1965    2.9888    0.0000 N   0  0
    2.5858    5.9775    0.0000 C   0  0
    2.5795    7.1775    0.0000 O   0  0
    1.2897    5.2207    0.0000 N   0  0
   -0.0146    5.9617    0.0000 C   0  0
   -1.3084    5.2027    0.0000 C   0  0
   -1.2980    3.7027    0.0000 O   0  0
    0.0062    2.9617    0.0000 C   0  0
    1.3000    3.7207    0.0000 C   0  0
    9.0959    0.7439    0.0000 C   0  0
   10.1352    1.3439    0.0000 O   0  0
    5.1969   -1.5045    0.0000 C   0  0
    5.1945   -3.0045    0.0000 C   0  0
    3.8943   -3.7525    0.0000 C   0  0
    2.5965   -3.0004    0.0000 C   0  0
    2.5987   -1.5004    0.0000 C   0  0
    1.2990   -0.7500    0.0000 N   0  0
    1.2990    0.7500    0.0000 C   0  0
    0.0000    1.5000    0.0000 N   0  0
   -1.2990    0.7500    0.0000 C   0  0
   -2.5981    1.5000    0.0000 C   0  0
   -3.8971    0.7500    0.0000 C   0  0
   -3.8971   -0.7500    0.0000 C   0  0
   -2.5981   -1.5000    0.0000 C   0  0
   -1.2990   -0.7500    0.0000 C   0  0
    0.0000   -1.5000    0.0000 C   0  0
    0.0000   -2.7000    0.0000 O   0  0
   -5.1969    1.5004    0.0000 C   0  0
   -6.2359    0.9000    0.0000 C   0  0
   -6.2364    2.0999    0.0000 C   0  0
   -5.1977    2.7004    0.0000 O   0  0
    3.8991   -0.7525    0.0000 C   0  0
    3.9010    0.4475    0.0000 C   0  0
  1  2  1  0
  2  3  1  0
  3  4  2  0
  4  5  1  0
  5  6  2  0
  6  7  1  0
  7  8  1  0
  8  9  2  0
  9 10  1  0
 10 11  2  0
 11 12  1  0
 12 13  2  0
 13  8  1  0
 11 14  1  0
 14 15  2  0
 14 16  1  0
 16 17  1  0
 17 18  1  0
 18 19  1  0
 19 20  1  0
 20 21  1  0
 21 16  1  0
  6 22  1  0
 22  2  1  0
 22 23  2  0
  4 24  1  0
 24 25  2  0
 25 26  1  0
 26 27  2  0
 27 28  1  0
 28 29  1  0
 29 30  1  0
 30 31  1  0
 31 32  1  0
 32 33  2  0
 33 34  1  0
 34 35  2  0
 35 36  1  0
 36 37  2  0
 37 32  1  0
 37 38  1  0
 38 29  1  0
 38 39  2  0
 34 40  1  0
 40 41  1  0
 40 42  1  0
 40 43  1  0
 28 44  2  0
 44 24  1  0
 44 45  1  0
M  END
$$$$

  SciTegic12092011192D

 31 33  0  0  0  0            999 V2000
    6.8593    2.4906    0.0000 O   0  0
    6.8593    1.2906    0.0000 C   0  0
    5.8199    0.6909    0.0000 O   0  0
    8.1593    0.5406    0.0000 C   0  0
    9.1987    1.1403    0.0000 F   0  0
    9.1984   -0.0596    0.0000 F   0  0
    8.1593   -0.6594    0.0000 F   0  0
    0.1653    8.3633    0.0000 C   0  0
   -0.7956    7.6444    0.0000 C   0  0
   -2.2311    8.0795    0.0000 N   0  0
   -3.0885    6.8487    0.0000 C   0  0
   -2.1829    5.6529    0.0000 N   0  0
   -0.7837    6.1572    0.0000 C   0  0
    0.4462    5.2971    0.0000 C   0  0
    0.3168    3.8022    0.0000 N   0  0
    1.5656    2.8889    0.0000 C   0  0
    1.3979    1.3979    0.0000 C   0  0
    0.0186    0.7828    0.0000 C   0  0
   -1.1742    1.6588    0.0000 C   0  0
   -1.0251    3.1871    0.0000 C   0  0
   -0.8574   -0.4287    0.0000 C   0  0
    0.0186   -1.6401    0.0000 C   0  0
    1.4351   -1.1556    0.0000 C   0  0
    1.4351    0.3168    0.0000 O   0  0
   -0.4323   -3.0688    0.0000 N   0  0
    0.5805   -4.1763    0.0000 C   0  0
    0.1311   -5.6074    0.0000 N   0  0
    1.1457   -6.7122    0.0000 C   0  0
    2.6098   -6.3860    0.0000 C   0  0
    3.0593   -4.9549    0.0000 C   0  0
    2.0447   -3.8501    0.0000 N   0  0
  1  2  1  0
  2  3  2  0
  2  4  1  0
  4  5  1  0
  4  6  1  0
  4  7  1  0
  8  9  1  0
  9 10  1  0
 10 11  2  0
 11 12  1  0
 12 13  1  0
 13  9  2  0
 13 14  1  0
 14 15  1  0
 15 16  1  0
 16 17  1  0
 17 18  1  0
 18 19  1  0
 19 20  1  0
 20 15  1  0
 18 21  1  0
 21 22  1  0
 22 23  1  0
 23 24  1  0
 24 18  1  0
 22 25  1  0
 25 26  1  0
 26 27  2  0
 27 28  1  0
 28 29  2  0
 29 30  1  0
 30 31  2  0
 31 26  1  0
M  END
$$$$

  SciTegic12092011192D

 34 37  0  0  0  0            999 V2000
    2.3383   -1.3500    0.0000 C   0  0
    1.2990   -0.7500    0.0000 C   0  0
    1.2990    0.7500    0.0000 C   0  0
    0.0000    1.5000    0.0000 C   0  0
    0.0000    2.7000    0.0000 N   0  0
   -1.2990    0.7500    0.0000 N   0  0
   -1.2990   -0.7500    0.0000 C   0  0
   -2.3383   -1.3500    0.0000 C   0  0
    0.0000   -1.5000    0.0000 C   0  0
    0.0031   -3.0008    0.0000 C   0  0
    1.3039   -3.7494    0.0000 N   0  0
    1.3070   -5.2502    0.0000 C   0  0
    0.2688   -5.8520    0.0000 O   0  0
    2.6078   -5.9988    0.0000 C   0  0
    2.7509   -7.4791    0.0000 C   0  0
    4.2192   -7.7859    0.0000 N   0  0
    4.9646   -6.4842    0.0000 N   0  0
    6.4538   -6.3194    0.0000 C   0  0
    7.0575   -4.9453    0.0000 C   0  0
    8.5481   -4.7780    0.0000 C   0  0
    9.1487   -3.4035    0.0000 C   0  0
    8.2586   -2.1961    0.0000 C   0  0
    6.7679   -2.3633    0.0000 C   0  0
    6.1674   -3.7378    0.0000 C   0  0
    8.8567   -0.8196    0.0000 C   0  0
   10.0490   -0.6838    0.0000 O   0  0
    7.9644    0.3871    0.0000 N   0  0
    8.5624    1.7637    0.0000 C   0  0
    7.7947    3.0374    0.0000 C   0  0
    8.7906    4.1591    0.0000 C   0  0
   10.1651    3.5585    0.0000 N   0  0
   11.2001    4.1658    0.0000 C   0  0
   10.0187    2.0657    0.0000 N   0  0
    3.9571   -5.3730    0.0000 C   0  0
  1  2  1  0
  2  3  2  0
  3  4  1  0
  4  5  1  0
  4  6  2  0
  6  7  1  0
  7  8  1  0
  7  9  2  0
  9  2  1  0
  9 10  1  0
 10 11  1  0
 11 12  1  0
 12 13  2  0
 12 14  1  0
 14 15  1  0
 15 16  2  0
 16 17  1  0
 17 18  1  0
 18 19  1  0
 19 20  2  0
 20 21  1  0
 21 22  2  0
 22 23  1  0
 23 24  2  0
 24 19  1  0
 22 25  1  0
 25 26  2  0
 25 27  1  0
 27 28  1  0
 28 29  1  0
 29 30  2  0
 30 31  1  0
 31 32  1  0
 31 33  1  0
 33 28  2  0
 17 34  1  0
 34 14  2  0
M  END
$$$$

  SciTegic12092011192D

 19 19  0  0  0  0            999 V2000
   20.4872  -18.0526    0.0000 O   0  0
   20.8998  -17.3426    0.0000 S   0  0
   20.0787  -17.3402    0.0000 O   0  0
   21.6053  -17.7676    0.0000 N   0  0
   20.9091  -16.5197    0.0000 C   0  0
   23.7566  -17.3899    0.0000 N   0  0
   24.4216  -17.8751    0.0000 C   0  0
   25.0882  -17.3920    0.0000 C   0  0
   24.8345  -16.6086    0.0000 N   0  0
   24.0112  -16.6079    0.0000 N   0  0
   25.8749  -17.6476    0.0000 C   0  0
   26.0455  -18.4548    0.0000 O   0  0
   26.4885  -17.0962    0.0000 O   0  0
   24.4210  -18.7005    0.0000 C   0  0
   23.7060  -19.1122    0.0000 O   0  0
   25.1350  -19.1137    0.0000 O   0  0
   23.0359  -17.7916    0.0000 C   0  0
   22.3277  -17.3684    0.0000 C   0  0
   21.6283  -16.1153    0.0000 C   0  0
  2  1  2  0
  3  2  2  0
  4  2  1  0
  2  5  1  0
  6  7  1  0
  7  8  2  0
  8  9  1  0
  9 10  2  0
 10  6  1  0
 11 12  1  0
 11 13  2  0
  8 11  1  0
 14 15  1  0
 14 16  2  0
  7 14  1  0
  6 17  1  0
 17 18  1  0
 18  4  1  0
  5 19  1  0
M  END
$$$$

  SciTegic12092011192D

 37 41  0  0  1  0            999 V2000
    6.3542   -0.8375    0.0000 C   0  0
    5.9417   -1.6917    0.0000 C   0  0
    5.1375   -1.5125    0.0000 N   0  0
    5.7042   -0.2750    0.0000 N   0  0
    5.1542   -3.3792    0.0000 C   0  0  2  0  0  0
    4.9417   -0.7042    0.0000 C   0  0
    5.5625   -4.0917    0.0000 C   0  0  1  0  0  0
    4.4917   -2.8667    0.0000 C   0  0
    4.4917   -2.0375    0.0000 C   0  0
    5.9625   -3.1875    0.0000 N   0  0
    5.3542   -5.6000    0.0000 C   0  0
    6.3167   -2.4375    0.0000 C   0  0
    6.9917   -0.4542    0.0000 C   0  0
    6.3542   -4.3042    0.0000 C   0  0
    5.1417   -4.8042    0.0000 O   0  0
    4.7667   -6.1792    0.0000 N   0  0
    6.1417   -5.8042    0.0000 N   0  0
    4.5667   -3.9625    0.0000 C   0  0
    6.3625   -6.6000    0.0000 C   0  0
    4.9792   -6.9750    0.0000 C   0  0
    5.7792   -7.1875    0.0000 C   0  0
    7.1500    0.3583    0.0000 O   0  0
    6.5667   -5.1000    0.0000 O   0  0
    7.6167   -0.9917    0.0000 O   0  0
    4.1000   -0.4667    0.0000 C   0  0
    7.1542   -4.0875    0.0000 O   0  0
    3.7792   -3.2792    0.0000 C   0  0
    3.7792   -1.6250    0.0000 C   0  0
    3.7667   -3.7375    0.0000 C   0  0
    4.7750   -4.7542    0.0000 C   0  0
    7.1542   -6.8125    0.0000 C   0  0
    4.4000   -7.5542    0.0000 C   0  0
    3.0667   -2.8667    0.0000 C   0  0
    3.0667   -2.0375    0.0000 C   0  0
    4.1792   -5.3375    0.0000 C   0  0
    3.1792   -4.3125    0.0000 C   0  0
    3.3792   -5.1125    0.0000 C   0  0
  2  1  2  0
  3  2  1  0
  4  1  1  0
  5 10  1  0
  6  4  2  0
  7  5  1  0
  8  9  1  0
  9  3  1  0
 10 12  1  0
 11 15  1  0
 12  2  1  0
 13  1  1  0
 14  7  1  0
  7 15  1  1
 16 11  2  0
 17 11  1  0
  5 18  1  1
 19 17  2  0
 20 16  1  0
 21 19  1  0
 22 13  2  0
 23 14  2  0
 24 13  1  0
 25  6  1  0
 26 14  1  0
 27  8  2  0
 28  9  2  0
 29 18  2  0
 30 18  1  0
 31 19  1  0
 32 20  1  0
 33 34  2  0
 34 28  1  0
 35 30  2  0
 36 29  1  0
 37 35  1  0
  3  6  1  0
  8  5  1  0
 33 27  1  0
 36 37  2  0
 20 21  2  0
M  END
$$$$

  SciTegic12092011192D

 27 30  0  0  0  0            999 V2000
   26.8687  -18.1044    0.0000 C   0  0
   27.6946  -18.1044    0.0000 N   0  0
   27.9518  -17.3194    0.0000 C   0  0
   27.2817  -16.8321    0.0000 N   0  0
   26.6159  -17.3194    0.0000 O   0  0
   26.3829  -18.7690    0.0000 C   0  0
   25.5606  -18.6800    0.0000 C   0  0
   25.0744  -19.3468    0.0000 C   0  0
   25.4094  -20.1028    0.0000 C   0  0
   26.2353  -20.1880    0.0000 C   0  0
   26.7178  -19.5203    0.0000 C   0  0
   28.7339  -17.0639    0.0000 C   0  0
   30.3056  -16.5571    0.0000 C   0  0
   29.6876  -16.0027    0.0000 C   0  0
   28.9047  -16.2592    0.0000 C   0  0
   30.1321  -17.3656    0.0000 C   0  0
   29.3466  -17.6176    0.0000 C   0  0
   29.3436  -18.4425    0.0000 C   0  0
   30.1272  -18.7003    0.0000 C   0  0
   30.6144  -18.0348    0.0000 C   0  0
   31.4404  -18.0378    0.0000 N   0  0
   24.9239  -20.7710    0.0000 O   0  0
   31.8560  -17.3240    0.0000 C   0  0
   32.6820  -17.3271    0.0000 C   0  0
   33.0976  -16.6133    0.0000 O   0  0
   26.5735  -20.9412    0.0000 C   0  0
   26.9111  -21.6950    0.0000 N   0  0
  1  2  2  0
  2  3  1  0
  3  4  2  0
  4  5  1  0
  5  1  1  0
  6  7  2  0
  7  8  1  0
  8  9  2  0
  9 10  1  0
 10 11  2  0
 11  6  1  0
  1  6  1  0
 12 17  2  0
 16 13  2  0
 13 14  1  0
 14 15  2  0
 15 12  1  0
  3 12  1  0
 16 17  1  0
 17 18  1  0
 18 19  1  0
 19 20  1  0
 20 16  1  0
 20 21  1  0
  9 22  1  0
 21 23  1  0
 23 24  1  0
 24 25  1  0
 26 27  3  0
 10 26  1  0
M  END
$$$$

  SciTegic12092011192D

 20 22  0  0  0  0            999 V2000
   -0.5458    1.2458    0.0000 C   0  0
    0.2542    1.4625    0.0000 C   0  0
   -0.3000    0.6625    0.0000 C   0  0
    1.0917    0.1833    0.0000 C   0  0
    0.2875    0.1208    0.0000 N   0  0
   -1.3375    1.4583    0.0000 C   0  0
   -1.1250    0.6625    0.0000 C   0  0
    0.9417    0.8875    0.0000 O   0  0
    1.6792   -0.4042    0.0000 N   0  0
   -0.9333    0.1208    0.0000 O   0  0
   -0.9583    1.9625    0.0000 C   0  0
   -2.1708    1.5208    0.0000 O   0  0
   -1.9708    0.6208    0.0000 O   0  0
    2.4750   -0.1875    0.0000 C   0  0
   -1.6750    2.3750    0.0000 O   0  0
    3.0542   -0.7750    0.0000 C   0  0
    2.6792    0.6083    0.0000 C   0  0
    3.4750    0.8208    0.0000 C   0  0
    3.8500   -0.5542    0.0000 C   0  0
    4.0625    0.2375    0.0000 C   0  0
  2  1  1  0
  3  2  1  0
  4  8  1  0
  5  3  1  0
  6  1  1  0
  7  6  1  0
  8  2  1  0
  9  4  1  0
 10  1  1  0
 11  1  1  0
 12  6  1  0
 13  7  1  0
 14  9  1  0
 15 11  1  0
 16 14  2  0
 17 14  1  0
 18 17  2  0
 19 16  1  0
 20 18  1  0
  3  7  1  0
  4  5  2  0
 20 19  2  0
M  END
$$$$

  SciTegic12092011192D

 30 32  0  0  0  0            999 V2000
    3.7042   -7.4792    0.0000 C   0  0
    0.1417  -11.2000    0.0000 N   0  0
   -0.5750  -10.7875    0.0000 C   0  0
    6.5625   -7.4667    0.0000 C   0  0
    4.4125   -7.0625    0.0000 C   0  0
    3.7042   -8.3042    0.0000 C   0  0
    1.5625   -8.7292    0.0000 C   0  0
    5.1375   -8.2917    0.0000 C   0  0
    0.8500   -9.9667    0.0000 C   0  0
    0.8542  -10.7875    0.0000 C   0  0
    2.9917   -7.0667    0.0000 O   0  0
    6.5667   -8.2917    0.0000 C   0  0
   -0.5750   -9.9625    0.0000 C   0  0
    0.1375   -9.5500    0.0000 C   0  0
    5.1292   -7.4667    0.0000 C   0  0
    4.4167   -8.7125    0.0000 C   0  0
    1.5625   -9.5542    0.0000 C   0  0
    7.2792   -8.7000    0.0000 N   0  0
    0.8500   -8.3167    0.0000 C   0  0
    2.2792   -8.3167    0.0000 C   0  0
    5.8542   -8.7042    0.0000 C   0  0
    2.2792   -7.4875    0.0000 C   0  0
    7.2667   -7.0500    0.0000 O   0  0
    5.8417   -7.0542    0.0000 O   0  0
   -1.2958  -11.2042    0.0000 O   0  0
    0.8500   -7.4875    0.0000 C   0  0
    1.5625   -7.0750    0.0000 C   0  0
    0.1292   -8.7292    0.0000 O   0  0
    2.9917   -8.7167    0.0000 C   0  0
    4.4042   -6.2375    0.0000 C   0  0
  2 10  2  0
  3 13  2  0
  4 12  1  0
  5  1  1  0
  6  1  2  0
  7 20  2  0
  8 16  2  0
  9 17  1  0
 10  9  1  0
 11  1  1  0
 12 21  1  0
 13 14  1  0
 14  9  2  0
 15  5  2  0
 16  6  1  0
 17  7  1  0
 18 12  1  0
 19 26  2  0
 20 22  1  0
 21  8  1  0
 22 11  1  0
 23  4  1  0
 24  4  2  0
 25  3  1  0
 26 27  1  0
 27 22  2  0
 28 19  1  0
 29  6  1  0
 30  5  1  0
 15  8  1  0
 19  7  1  0
  2  3  1  0
M  END
$$$$

  SciTegic12092011192D

 33 37  0  0  0  0            999 V2000
    2.4917   -7.0542    0.0000 N   0  0
    4.6375   -7.4625    0.0000 C   0  0
    5.4292   -8.5375    0.0000 N   0  0
    1.6000   -6.0625    0.0000 N   0  0
    1.1875   -6.7750    0.0000 N   0  0
    3.9167   -7.0500    0.0000 C   0  0
    3.2042   -7.4667    0.0000 C   0  0
    5.9125   -7.8667    0.0000 C   0  0
    5.4167   -7.2000    0.0000 C   0  0
    2.4042   -6.2292    0.0000 C   0  0
    1.7417   -7.3875    0.0000 C   0  0
    4.6417   -8.2875    0.0000 C   0  0
    7.5292   -5.2750    0.0000 N   0  0
    9.1417   -4.9292    0.0000 C   0  0
    9.0917   -7.9000    0.0000 N   0  0
    3.2042   -8.2917    0.0000 C   0  0
    8.8917   -5.7167    0.0000 C   0  0
    8.5917   -4.3167    0.0000 C   0  0
    3.9167   -8.7042    0.0000 C   0  0
    9.5167   -6.3042    0.0000 N   0  0
    8.0875   -5.8917    0.0000 C   0  0
    7.7792   -4.4917    0.0000 C   0  0
    9.8875   -7.6875    0.0000 C   0  0
    9.8542   -4.5167    0.0000 O   0  0
    9.7292   -5.5167    0.0000 C   0  0
    6.7292   -5.4542    0.0000 C   0  0
    5.6667   -6.4167    0.0000 C   0  0
    6.4750   -6.2375    0.0000 C   0  0
   10.1000   -6.8917    0.0000 C   0  0
    8.8792   -8.6917    0.0000 C   0  0
   10.4750   -8.2667    0.0000 C   0  0
    9.4667   -9.2792    0.0000 C   0  0
   10.2667   -9.0625    0.0000 C   0  0
  2  6  2  0
  3 12  1  0
  4 10  2  0
  5 11  2  0
  6  7  1  0
  7  1  1  0
  8  9  2  0
  9  2  1  0
 10  1  1  0
 11  1  1  0
 12 19  2  0
 13 26  1  0
 14 18  1  0
 15 23  2  0
 16  7  2  0
 17 21  1  0
 18 22  1  0
 19 16  1  0
 20 25  1  0
 21 13  1  0
 22 13  1  0
 23 29  1  0
 24 14  1  0
 25 14  1  0
 26 28  1  0
 27  9  1  0
 28 27  1  0
 29 20  1  0
 30 15  1  0
 31 23  1  0
 32 33  1  0
 33 31  2  0
  5  4  1  0
 12  2  1  0
  8  3  1  0
 14 17  1  0
 32 30  2  0
M  END
$$$$

  SciTegic12092011192D

 28 31  0  0  0  0            999 V2000
    7.5340   -3.1545    0.0000 C   0  0
    6.4946   -3.7543    0.0000 O   0  0
    5.1945   -3.0045    0.0000 C   0  0
    5.1969   -1.5045    0.0000 C   0  0
    3.8991   -0.7525    0.0000 C   0  0
    2.5987   -1.5004    0.0000 C   0  0
    2.5965   -3.0004    0.0000 C   0  0
    3.8943   -3.7525    0.0000 C   0  0
    3.8888   -5.2533    0.0000 O   0  0
    2.8478   -5.8502    0.0000 C   0  0
    1.2990   -0.7500    0.0000 C   0  0
    1.2990    0.7500    0.0000 C   0  0
    0.0000    1.5000    0.0000 C   0  0
    0.0000    3.0000    0.0000 N   0  0
   -1.2991    3.7500    0.0000 C   0  0
   -2.5981    3.0000    0.0000 C   0  0
   -2.5981    1.5000    0.0000 C   0  0
   -1.2990    0.7500    0.0000 C   0  0
   -1.2990   -0.7500    0.0000 C   0  0
   -2.5972   -1.5031    0.0000 N   0  0
   -2.5951   -3.0039    0.0000 C   0  0
   -3.8933   -3.7570    0.0000 C   0  0
   -4.0312   -5.2379    0.0000 N   0  0
   -5.4984   -5.5497    0.0000 N   0  0
   -6.2484   -4.2507    0.0000 C   0  0
   -7.4418   -4.1253    0.0000 O   0  0
   -5.2447   -3.1360    0.0000 N   0  0
    0.0000   -1.5000    0.0000 N   0  0
  1  2  1  0
  2  3  1  0
  3  4  2  0
  4  5  1  0
  5  6  2  0
  6  7  1  0
  7  8  2  0
  8  3  1  0
  8  9  1  0
  9 10  1  0
  6 11  1  0
 11 12  2  0
 12 13  1  0
 13 14  2  0
 14 15  1  0
 15 16  2  0
 16 17  1  0
 17 18  2  0
 18 13  1  0
 18 19  1  0
 19 20  1  0
 20 21  1  0
 21 22  1  0
 22 23  2  0
 23 24  1  0
 24 25  1  0
 25 26  2  0
 25 27  1  0
 27 22  1  0
 19 28  2  0
 28 11  1  0
M  END
$$$$

  SciTegic12092011192D

 29 33  0  0  0  0            999 V2000
    0.0194  -22.2977    0.0000 C   0  0
    0.0183  -23.1250    0.0000 C   0  0
    0.7330  -23.5379    0.0000 C   0  0
    1.4494  -23.1245    0.0000 C   0  0
    1.4466  -22.2941    0.0000 C   0  0
    0.7312  -21.8850    0.0000 C   0  0
    2.1645  -23.5359    0.0000 N   0  0
    2.8782  -23.1223    0.0000 C   0  0
    3.5932  -23.5337    0.0000 C   0  0
    2.1594  -21.8789    0.0000 C   0  0
    2.9120  -22.2133    0.0000 N   0  0
    3.4617  -21.5982    0.0000 N   0  0
    3.0465  -20.8852    0.0000 C   0  0
    2.2403  -21.0599    0.0000 N   0  0
    3.3791  -20.1304    0.0000 N   0  0
    4.1992  -20.0410    0.0000 C   0  0
    4.6845  -20.7076    0.0000 C   0  0
    5.3452  -19.1958    0.0000 C   0  0
    4.5276  -19.2881    0.0000 C   0  0
    5.8381  -19.8603    0.0000 C   0  0
    5.5082  -20.6202    0.0000 C   0  0
    5.9985  -21.2822    0.0000 O   0  0
    6.8212  -21.1904    0.0000 C   0  0
    7.1512  -20.4306    0.0000 C   0  0
    6.6584  -19.7625    0.0000 O   0  0
    3.6834  -24.3515    0.0000 N   0  0
    4.4906  -24.5217    0.0000 C   0  0
    4.9019  -23.8066    0.0000 N   0  0
    4.3490  -23.1945    0.0000 C   0  0
 14 10  1  0
  4  7  1  0
 13 15  1  0
  3  4  2  0
 15 16  1  0
  7  8  1  0
 16 17  2  0
 17 21  1  0
 20 18  1  0
  8  9  1  0
 18 19  2  0
 19 16  1  0
 20 21  2  0
  4  5  1  0
  5 10  1  0
 10 11  2  0
  2  3  1  0
  5  6  2  0
  6  1  1  0
 20 25  1  0
 21 22  1  0
 22 23  1  0
 23 24  1  0
 24 25  1  0
  9 26  1  0
  1  2  2  0
 11 12  1  0
 12 13  2  0
 13 14  1  0
 26 27  1  0
 27 28  2  0
 28 29  1  0
 29  9  2  0
M  END
$$$$

  SciTegic12092011192D

 22 23  0  0  1  0            999 V2000
   -4.5040  -24.1923    0.0000 N   0  0
   -4.5067  -25.0174    0.0000 C   0  0
   -3.7968  -25.4293    0.0000 N   0  0
   -3.0770  -25.0163    0.0000 C   0  0
   -3.0794  -24.1881    0.0000 C   0  0
   -3.7968  -23.7806    0.0000 C   0  0
   -2.3676  -23.7709    0.0000 C   0  0
   -1.6551  -24.1827    0.0000 C   0  0
   -0.9403  -23.7672    0.0000 C   0  0
   -0.9464  -22.9453    0.0000 C   0  0
   -1.6663  -22.5346    0.0000 C   0  0
   -2.3744  -22.9514    0.0000 C   0  0
   -2.3623  -25.4248    0.0000 C   0  0  1  0  0  0
   -2.3635  -26.2509    0.0000 C   0  0  1  0  0  0
   -1.6468  -26.6656    0.0000 C   0  0
   -0.2319  -22.5292    0.0000 Cl  0  0
   -0.2243  -24.1773    0.0000 Cl  0  0
   -1.6501  -25.0121    0.0000 O   0  0
   -3.0764  -26.6625    0.0000 O   0  0
   -3.8012  -22.9587    0.0000 N   0  0
   -5.2228  -25.4271    0.0000 N   0  0
   -1.6440  -27.4917    0.0000 O   0  0
  3  4  2  0
  4  5  1  0
  5  6  2  0
  6  1  1  0
  5  7  1  0
  7  8  2  0
  8  9  1  0
  9 10  2  0
 10 11  1  0
 11 12  2  0
 12  7  1  0
  4 13  1  0
 13 14  1  0
 14 15  1  0
 10 16  1  0
  9 17  1  0
 13 18  1  6
 14 19  1  1
  6 20  1  0
  1  2  2  0
  2  3  1  0
  2 21  1  0
 15 22  1  0
M  END
$$$$

  SciTegic12092011192D

 33 38  0  0  0  0            999 V2000
    3.7375   -0.4417    0.0000 C   0  0
    4.3167   -0.6000    0.0000 N   0  0
    3.2125   -3.1167    0.0000 C   0  0
    2.6917   -2.8250    0.0000 C   0  0
    4.2667    0.3708    0.0000 N   0  0
    3.7042    0.1583    0.0000 C   0  0
    4.6417   -0.0917    0.0000 C   0  0
    3.7917   -3.9042    0.0000 N   0  0
    3.2167   -3.7167    0.0000 C   0  0
    2.6875   -2.2292    0.0000 O   0  0
    3.7792   -2.9292    0.0000 C   0  0
    4.1417   -3.4125    0.0000 C   0  0
    3.7292   -1.0417    0.0000 C   0  0
    3.2167   -0.1417    0.0000 C   0  0
    1.6625   -2.8292    0.0000 O   0  0
    2.1750   -3.1250    0.0000 C   0  0
    2.6917   -1.0375    0.0000 N   0  0
    2.1750   -1.9375    0.0000 C   0  0
    4.5292   -1.1542    0.0000 C   0  0
    3.2042    0.4833    0.0000 O   0  0
    2.6917   -4.0250    0.0000 C   0  0
    2.1750   -1.3375    0.0000 C   0  0
    3.2167   -1.3417    0.0000 C   0  0
    2.6917   -0.4417    0.0000 C   0  0
    2.1750   -3.7250    0.0000 C   0  0
    1.6625   -2.2292    0.0000 C   0  0
    4.7417   -3.4042    0.0000 C   0  0
    5.0417   -3.9250    0.0000 O   0  0
    5.1250   -1.2417    0.0000 C   0  0
    4.1542   -1.6167    0.0000 C   0  0
    4.3667   -2.1792    0.0000 C   0  0
    5.3417   -1.8042    0.0000 C   0  0
    4.9625   -2.2750    0.0000 C   0  0
  2  1  1  0
  3  4  2  0
  4 10  1  0
  5  6  1  0
  6  1  1  0
  7  2  1  0
  8  9  1  0
  9  3  1  0
 10 18  1  0
 11  3  1  0
 12 11  2  0
 13  1  1  0
 14  1  1  0
 15 26  1  0
 16 15  1  0
 17 24  1  0
 18 22  1  0
 19  2  1  0
 20  6  2  0
 21 25  1  0
 22 17  1  0
 23 13  1  0
 24 14  1  0
 25 16  2  0
 26 18  1  0
 27 12  1  0
 28 27  1  0
 29 19  1  0
 30 19  2  0
 31 30  1  0
 32 29  2  0
 33 31  2  0
 17 23  1  0
  7  5  1  0
 32 33  1  0
 16  4  1  0
 21  9  2  0
  8 12  1  0
M  END
$$$$

  SciTegic12092011192D

 25 26  0  0  0  0            999 V2000
    6.5875   -5.3000    0.0000 C   0  0
    5.1625   -6.1250    0.0000 C   0  0
    5.1625   -5.3000    0.0000 C   0  0
    5.8750   -4.8875    0.0000 C   0  0
    4.4417   -6.5375    0.0000 O   0  0
    7.3042   -4.8875    0.0000 O   0  0
    6.5875   -6.1250    0.0000 O   0  0
    5.8750   -6.5375    0.0000 O   0  0
    4.9375   -2.2792    0.0000 C   0  0
    6.8875   -1.6125    0.0000 N   0  0
    6.4875   -2.3542    0.0000 C   0  0
    6.1792   -1.8750    0.0000 C   0  0
    5.4125   -1.6125    0.0000 C   0  0
    5.5625   -2.0750    0.0000 C   0  0
    4.2167   -3.5167    0.0000 N   0  0
    4.2167   -2.6917    0.0000 C   0  0
    6.6750   -3.0875    0.0000 C   0  0
    5.9625   -2.6750    0.0000 C   0  0
    3.5042   -2.2750    0.0000 C   0  0
    5.3417   -2.9917    0.0000 O   0  0
    3.5042   -3.9250    0.0000 C   0  0
    2.8000   -3.5167    0.0000 C   0  0
    7.5125   -1.0750    0.0000 C   0  0
    2.8000   -2.6917    0.0000 C   0  0
    2.0792   -3.9292    0.0000 Cl  0  0
  2  3  1  0
  3  4  2  0
  4  1  1  0
  5  2  2  0
  6  1  2  0
  7  1  1  0
  8  2  1  0
 10 11  1  0
 11 14  1  0
 12 13  1  0
 13  9  1  0
 14  9  1  0
 15 16  1  0
 16  9  1  0
 17 11  1  0
 18 12  1  0
 19 16  2  0
 20  9  1  0
 21 15  2  0
 22 21  1  0
 23 10  1  0
 24 19  1  0
 25 22  1  0
 10 12  1  0
 24 22  2  0
 17 18  1  0
M  END
$$$$

  SciTegic12092011192D

 39 43  0  0  0  0            999 V2000
    2.3238   -0.1256    0.0000 C   0  0
    1.2990   -0.7500    0.0000 C   0  0
    1.2709   -1.9497    0.0000 N   0  0
    1.2990    0.7500    0.0000 C   0  0
    0.0000    1.5000    0.0000 C   0  0
   -1.2990    0.7500    0.0000 N   0  0
   -1.2990   -0.7500    0.0000 C   0  0
    0.0000   -1.5000    0.0000 C   0  0
   -2.5987    1.5004    0.0000 C   0  0
   -3.8967    0.7484    0.0000 C   0  0
   -5.1969    1.4963    0.0000 C   0  0
   -5.1993    2.9963    0.0000 C   0  0
   -3.9014    3.7484    0.0000 N   0  0
   -2.6012    3.0004    0.0000 C   0  0
   -1.3042    3.7556    0.0000 N   0  0
   -1.3088    5.2564    0.0000 C   0  0
   -2.3501    5.8529    0.0000 O   0  0
   -0.0118    6.0116    0.0000 C   0  0
    1.2885    5.2638    0.0000 N   0  0
    2.5863    6.0160    0.0000 C   0  0
    2.5838    7.5160    0.0000 C   0  0
    1.2835    8.2638    0.0000 N   0  0
   -0.0142    7.5117    0.0000 C   0  0
   -1.0544    8.1100    0.0000 N   0  0
    3.8873    5.2678    0.0000 C   0  0
    5.1840    6.0219    0.0000 N   0  0
    6.4854    5.2761    0.0000 C   0  0
    6.4903    3.7762    0.0000 C   0  0
    5.1937    3.0219    0.0000 C   0  0
    5.2016    1.5211    0.0000 O   0  0
    6.5049    0.7768    0.0000 C   0  0
    6.5150   -0.7232    0.0000 C   0  0
    7.8191   -1.4645    0.0000 C   0  0
    9.1131   -0.7058    0.0000 C   0  0
    9.1030    0.7942    0.0000 C   0  0
    7.7990    1.5355    0.0000 C   0  0
    3.8922    3.7677    0.0000 C   0  0
    2.5949    3.0130    0.0000 C   0  0
    1.5577    2.4096    0.0000 N   0  0
  1  2  1  0
  2  3  1  0
  2  4  1  0
  4  5  1  0
  5  6  1  0
  6  7  1  0
  7  8  1  0
  8  2  1  0
  6  9  1  0
  9 10  2  0
 10 11  1  0
 11 12  2  0
 12 13  1  0
 13 14  2  0
 14  9  1  0
 14 15  1  0
 15 16  1  0
 16 17  2  0
 16 18  1  0
 18 19  2  0
 19 20  1  0
 20 21  2  0
 21 22  1  0
 22 23  2  0
 23 18  1  0
 23 24  1  0
 20 25  1  0
 25 26  2  0
 26 27  1  0
 27 28  2  0
 28 29  1  0
 29 30  1  0
 30 31  1  0
 31 32  2  0
 32 33  1  0
 33 34  2  0
 34 35  1  0
 35 36  2  0
 36 31  1  0
 29 37  2  0
 37 25  1  0
 37 38  1  0
 38 39  3  0
M  END
$$$$

  SciTegic12092011192D

 25 27  0  0  0  0            999 V2000
    2.3383   -1.3500    0.0000 C   0  0
    1.2990   -0.7500    0.0000 C   0  0
    1.2990    0.7500    0.0000 C   0  0
    0.0000    1.5000    0.0000 C   0  0
   -1.2990    0.7500    0.0000 C   0  0
   -1.2990   -0.7500    0.0000 C   0  0
   -2.3383   -1.3500    0.0000 C   0  0
    0.0000   -1.5000    0.0000 N   0  0
   -2.5987    1.5004    0.0000 C   0  0
   -2.6012    3.0004    0.0000 C   0  0
   -3.9015    3.7484    0.0000 C   0  0
   -5.1993    2.9963    0.0000 N   0  0
   -5.1969    1.4963    0.0000 C   0  0
   -6.4939    0.7411    0.0000 N   0  0
   -6.4894   -0.7597    0.0000 C   0  0
   -7.7864   -1.5148    0.0000 C   0  0
   -8.8276   -0.9183    0.0000 O   0  0
   -7.7819   -3.0157    0.0000 C   0  0
   -9.0771   -3.7723    0.0000 C   0  0
   -9.0695   -5.2723    0.0000 C   0  0
   -7.7667   -6.0157    0.0000 C   0  0
   -7.7606   -7.2157    0.0000 O   0  0
   -6.4715   -5.2592    0.0000 C   0  0
   -6.4790   -3.7592    0.0000 C   0  0
   -3.8967    0.7484    0.0000 N   0  0
  1  2  1  0
  2  3  2  0
  3  4  1  0
  4  5  2  0
  5  6  1  0
  6  7  1  0
  6  8  2  0
  8  2  1  0
  5  9  1  0
  9 10  2  0
 10 11  1  0
 11 12  2  0
 12 13  1  0
 13 14  1  0
 14 15  1  0
 15 16  1  0
 16 17  1  0
 16 18  1  0
 18 19  2  0
 19 20  1  0
 20 21  2  0
 21 22  1  0
 21 23  1  0
 23 24  2  0
 24 18  1  0
 13 25  2  0
 25  9  1  0
M  END
$$$$

  SciTegic12092011192D

 25 27  0  0  0  0            999 V2000
   -1.2964    1.4973    0.0000 C   0  0
   -2.6111    0.7486    0.0000 N   0  0
   -2.6111   -0.7486    0.0000 C   0  0
   -1.2964   -1.4973    0.0000 N   0  0
    0.0000    0.7486    0.0000 C   0  0
    0.0000   -0.7486    0.0000 C   0  0
    1.2964   -1.4973    0.0000 N   0  0
    2.5929   -0.7486    0.0000 C   0  0
    2.5929    0.7486    0.0000 C   0  0
    1.2964    1.4973    0.0000 C   0  0
   -3.9106   -1.4992    0.0000 C   0  0
   -4.9503   -0.9000    0.0000 C   0  0
   -3.9101   -2.6992    0.0000 C   0  0
   -4.9495   -2.0999    0.0000 C   0  0
    3.6321   -1.3486    0.0000 N   0  0
    3.8926    1.4991    0.0000 C   0  0
    4.9319    2.0991    0.0000 N   0  0
    1.2964    2.6973    0.0000 N   0  0
   -1.2919    2.9980    0.0000 C   0  0
   -2.5034    3.8610    0.0000 N   0  0
   -2.0364    5.2864    0.0000 C   0  0
   -0.5364    5.2827    0.0000 C   0  0
   -0.0764    3.8550    0.0000 S   0  0
   -2.9115    6.5025    0.0000 C   0  0
   -2.4192    7.5968    0.0000 O   0  0
  5  1  1  0
  1  2  2  0
  2  3  1  0
  3  4  2  0
  4  6  1  0
  5  6  1  0
  6  7  2  0
  7  8  1  0
  8  9  2  0
  9 10  1  0
 10  5  2  0
  3 11  1  0
 11 12  1  0
 11 13  1  0
 11 14  1  0
  8 15  1  0
  9 16  1  0
 16 17  3  0
 10 18  1  0
  1 19  1  0
 19 20  2  0
 20 21  1  0
 21 22  2  0
 22 23  1  0
 23 19  1  0
 21 24  1  0
 24 25  1  0
M  END
$$$$

  SciTegic12092011192D

 32 33  0  0  0  0            999 V2000
    7.7315    2.3349    0.0000 O   0  0
    7.7315    1.1349    0.0000 C   0  0
    6.6921    0.5352    0.0000 O   0  0
    9.0315    0.3849    0.0000 C   0  0
   10.0709    0.9846    0.0000 F   0  0
   10.0706   -0.2153    0.0000 F   0  0
    9.0315   -0.8151    0.0000 F   0  0
   -2.5720    8.7201    0.0000 C   0  0
   -2.5776    7.5201    0.0000 N   0  0
   -1.2818    6.7628    0.0000 C   0  0
   -0.2396    7.3576    0.0000 O   0  0
   -1.2888    5.2620    0.0000 N   0  0
    0.0069    4.5047    0.0000 C   0  0
    0.0000    3.0035    0.0000 C   0  0
    1.2785    2.2729    0.0000 C   0  0
    1.2785    0.7306    0.0000 C   0  0
    0.0000    0.0000    0.0000 C   0  0
   -1.2988   -0.7509    0.0000 C   0  0
   -1.2988   -2.2526    0.0000 C   0  0
    0.0000   -3.0238    0.0000 N   0  0
    1.2785   -2.2526    0.0000 C   0  0
    1.2785   -0.7509    0.0000 C   0  0
    0.0128   -4.5241    0.0000 C   0  0
   -1.0214   -5.1327    0.0000 O   0  0
    1.3185   -5.2641    0.0000 C   0  0
    1.3336   -6.7641    0.0000 C   0  0
    2.6400   -7.5011    0.0000 C   0  0
    3.9315   -6.7382    0.0000 C   0  0
    3.9166   -5.2383    0.0000 N   0  0
    2.6101   -4.5013    0.0000 C   0  0
   -1.2988    0.7306    0.0000 C   0  0
   -1.2988    2.2729    0.0000 O   0  0
  1  2  1  0
  2  3  2  0
  2  4  1  0
  4  5  1  0
  4  6  1  0
  4  7  1  0
  8  9  1  0
  9 10  1  0
 10 11  2  0
 10 12  1  0
 12 13  1  0
 13 14  1  0
 14 15  1  0
 15 16  1  0
 16 17  1  0
 17 18  1  0
 18 19  1  0
 19 20  1  0
 20 21  1  0
 21 22  1  0
 22 17  1  0
 20 23  1  0
 23 24  2  0
 23 25  1  0
 25 26  2  0
 26 27  1  0
 27 28  2  0
 28 29  1  0
 29 30  2  0
 30 25  1  0
 17 31  1  0
 31 32  1  0
 32 14  1  0
M  END
$$$$

  SciTegic12092011192D

 33 36  0  0  0  0            999 V2000
    7.7883   -9.5166    0.0000 C   0  0
    7.7777   -8.6914    0.0000 C   0  0
    7.0601   -8.2900    0.0000 C   0  0
    6.3488   -8.7096    0.0000 C   0  0
    6.3594   -9.5347    0.0000 C   0  0
    7.0812   -9.9402    0.0000 N   0  0
    5.6312   -8.3083    0.0000 O   0  0
    5.6207   -7.4831    0.0000 C   0  0  2  0  0  0
    6.3278   -7.0594    0.0000 C   0  0
    4.9031   -7.0776    0.0000 C   0  0
    4.8925   -6.2525    0.0000 C   0  0
    4.1707   -5.8512    0.0000 C   0  0
    3.4595   -6.2708    0.0000 C   0  0
    3.4700   -7.0959    0.0000 C   0  0
    4.1918   -7.5014    0.0000 C   0  0
    5.6778   -5.0135    0.0000 N   0  0
    5.5996   -5.8329    0.0000 N   0  0
    6.3547   -6.1551    0.0000 N   0  0
    6.9013   -5.5387    0.0000 C   0  0
    6.4817   -4.8316    0.0000 C   0  0
    2.7629   -7.5196    0.0000 F   0  0
    5.6523   -9.9585    0.0000 N   0  0
    8.4855   -8.2711    0.0000 C   0  0
    9.2435   -8.5917    0.0000 C   0  0
    9.7869   -7.9745    0.0000 N   0  0
    9.3624   -7.2667    0.0000 C   0  0
    8.5593   -7.4491    0.0000 S   0  0
    9.4268   -9.3961    0.0000 C   0  0
    9.6849   -6.5116    0.0000 C   0  0  1  0  0  0
   10.5001   -6.4133    0.0000 C   0  0
   10.8226   -5.6583    0.0000 O   0  0
    8.8863   -6.2946    0.0000 C   0  0
    9.6783   -5.6892    0.0000 O   0  0
  1  2  1  0
  2  3  2  0
  3  4  1  0
  4  5  2  0
  5  6  1  0
  1  6  2  0
  8  9  1  1
  7  8  1  0
 10 11  1  0
 11 12  2  0
 12 13  1  0
 13 14  2  0
 14 15  1  0
 10 15  2  0
 16 17  1  0
 17 18  1  0
 18 19  2  0
 19 20  1  0
 16 20  2  0
 11 17  1  0
 14 21  1  0
  8 10  1  0
  4  7  1  0
  5 22  1  0
  2 23  1  0
 23 24  2  0
 24 25  1  0
 25 26  2  0
 26 27  1  0
 27 23  1  0
 24 28  1  0
 26 29  1  0
 29 30  1  6
 30 31  1  0
 29 32  1  0
 29 33  1  0
M  END
$$$$

  SciTegic12092011192D

 32 36  0  0  0  0            999 V2000
    2.3383   -1.3500    0.0000 C   0  0
    1.2990   -0.7500    0.0000 C   0  0
    1.2990    0.7500    0.0000 C   0  0
    0.0000    1.5000    0.0000 C   0  0
   -0.0031    3.0008    0.0000 N   0  0
   -1.3039    3.7494    0.0000 C   0  0
   -1.3092    5.2494    0.0000 N   0  0
   -2.6108    5.9949    0.0000 C   0  0
   -3.9073    5.2404    0.0000 C   0  0
   -3.9021    3.7404    0.0000 C   0  0
   -2.6005    2.9949    0.0000 N   0  0
   -5.1992    2.9855    0.0000 C   0  0
   -6.5537    3.5997    0.0000 C   0  0
   -7.5517    2.4800    0.0000 N   0  0
   -8.7458    2.5994    0.0000 C   0  0
   -6.7952    1.1847    0.0000 C   0  0
   -5.3296    1.5040    0.0000 N   0  0
   -1.2990    0.7500    0.0000 C   0  0
   -1.2990   -0.7500    0.0000 C   0  0
   -2.4133   -1.7530    0.0000 C   0  0
   -1.8032   -3.1233    0.0000 C   0  0
   -0.3114   -2.9665    0.0000 N   0  0
    0.0000   -1.5000    0.0000 C   0  0
   -2.5496   -4.4224    0.0000 C   0  0
   -3.7496   -4.4245    0.0000 O   0  0
   -1.7973   -5.7210    0.0000 N   0  0
   -2.5450   -7.0224    0.0000 C   0  0
   -1.7928   -8.3210    0.0000 C   0  0
   -2.4090   -9.6746    0.0000 C   0  0
   -1.2908  -10.6744    0.0000 N   0  0
    0.0056   -9.9198    0.0000 C   0  0
   -0.3114   -8.4537    0.0000 N   0  0
  1  2  1  0
  2  3  2  0
  3  4  1  0
  4  5  1  0
  5  6  1  0
  6  7  2  0
  7  8  1  0
  8  9  2  0
  9 10  1  0
 10 11  2  0
 11  6  1  0
 10 12  1  0
 12 13  2  0
 13 14  1  0
 14 15  1  0
 14 16  1  0
 16 17  2  0
 17 12  1  0
  4 18  2  0
 18 19  1  0
 19 20  1  0
 20 21  2  0
 21 22  1  0
 22 23  1  0
 23  2  1  0
 23 19  2  0
 21 24  1  0
 24 25  2  0
 24 26  1  0
 26 27  1  0
 27 28  1  0
 28 29  2  0
 29 30  1  0
 30 31  1  0
 31 32  2  0
 32 28  1  0
M  END
$$$$

  SciTegic12092011192D

 39 44  0  0  0  0            999 V2000
   10.1352   -1.3561    0.0000 C   0  0
    9.0960   -0.7561    0.0000 N   0  0
    7.7969   -1.5062    0.0000 C   0  0
    6.4978   -0.7562    0.0000 C   0  0
    6.4979    0.7438    0.0000 N   0  0
    7.7969    1.4938    0.0000 C   0  0
    7.7938    2.9947    0.0000 N   0  0
    6.4930    3.7432    0.0000 C   0  0
    6.3500    5.2236    0.0000 C   0  0
    4.8817    5.5303    0.0000 N   0  0
    4.1362    4.2287    0.0000 N   0  0
    2.6470    4.0638    0.0000 C   0  0
    2.0433    2.6897    0.0000 C   0  0
    0.8506    2.5577    0.0000 O   0  0
    5.1438    3.1175    0.0000 C   0  0
    9.0959    0.7439    0.0000 C   0  0
   10.1352    1.3439    0.0000 O   0  0
    5.1969   -1.5045    0.0000 C   0  0
    5.1945   -3.0045    0.0000 C   0  0
    3.8943   -3.7525    0.0000 C   0  0
    2.5965   -3.0004    0.0000 C   0  0
    2.5987   -1.5004    0.0000 C   0  0
    1.2990   -0.7500    0.0000 N   0  0
    1.2990    0.7500    0.0000 C   0  0
    0.0000    1.5000    0.0000 C   0  0
   -1.2990    0.7500    0.0000 C   0  0
   -2.7248    1.2135    0.0000 C   0  0
   -3.3339    2.5831    0.0000 C   0  0
   -4.8257    2.7399    0.0000 C   0  0
   -5.7073    1.5263    0.0000 C   0  0
   -5.0972    0.1560    0.0000 C   0  0
   -3.6065    0.0000    0.0000 C   0  0
   -2.7248   -1.2135    0.0000 S   0  0
   -1.2990   -0.7500    0.0000 C   0  0
    0.0000   -1.5000    0.0000 C   0  0
    0.0000   -2.7000    0.0000 O   0  0
    3.8991   -0.7525    0.0000 C   0  0
    3.9046    0.7483    0.0000 C   0  0
    4.9456    1.3452    0.0000 O   0  0
  1  2  1  0
  2  3  1  0
  3  4  2  0
  4  5  1  0
  5  6  2  0
  6  7  1  0
  7  8  1  0
  8  9  1  0
  9 10  2  0
 10 11  1  0
 11 12  1  0
 12 13  1  0
 13 14  1  0
 11 15  1  0
 15  8  2  0
  6 16  1  0
 16  2  1  0
 16 17  2  0
  4 18  1  0
 18 19  2  0
 19 20  1  0
 20 21  2  0
 21 22  1  0
 22 23  1  0
 23 24  1  0
 24 25  1  0
 25 26  1  0
 26 27  1  0
 27 28  1  0
 28 29  1  0
 29 30  1  0
 30 31  1  0
 31 32  1  0
 32 27  2  0
 32 33  1  0
 33 34  1  0
 34 26  2  0
 34 35  1  0
 35 23  1  0
 35 36  2  0
 22 37  2  0
 37 18  1  0
 37 38  1  0
 38 39  1  0
M  END
$$$$

  SciTegic12092011192D

 20 20  0  0  0  0            999 V2000
   12.2424  -14.5510    0.0000 N   0  0
   12.9897  -14.8854    0.0000 N   0  0
   13.5375  -14.2748    0.0000 C   0  0
   13.1289  -13.5698    0.0000 C   0  0
   12.3305  -13.7365    0.0000 C   0  0
   11.7240  -13.1928    0.0000 C   0  0
   11.8907  -12.3902    0.0000 O   0  0
   10.9468  -13.4433    0.0000 N   0  0
   14.3520  -14.3630    0.0000 C   0  0
   14.8322  -13.6997    0.0000 N   0  0
   11.5374  -14.9596    0.0000 C   0  0  1  0  0  0
   11.5374  -15.7768    0.0000 C   0  0  2  0  0  0
   12.2424  -16.1854    0.0000 O   0  0
   10.8283  -16.1854    0.0000 C   0  0  2  0  0  0
   10.8283  -17.0026    0.0000 O   0  0
   10.1233  -15.7768    0.0000 C   0  0  2  0  0  0
    9.4143  -16.1854    0.0000 O   0  0
   10.1233  -14.9596    0.0000 C   0  0
   10.8283  -14.5510    0.0000 O   0  0
    8.2192  -13.3425    0.0000 Br  0  0
  1  2  1  0
  2  3  2  0
  3  4  1  0
  4  5  2  0
  1  5  1  0
  6  7  2  0
  6  8  1  0
  5  6  1  0
  9 10  1  0
  3  9  1  0
 11 12  1  0
 12 13  1  6
 12 14  1  0
 14 15  1  6
 14 16  1  0
 16 17  1  6
 16 18  1  0
 18 19  1  0
 11 19  1  0
 11  1  1  1
M  END
$$$$

  SciTegic12092011192D

 26 30  0  0  0  0            999 V2000
    0.8955    2.0810    0.0000 C   0  0
    1.7138    1.2033    0.0000 C   0  0
    2.8908    1.4370    0.0000 C   0  0
   -1.0028    1.5132    0.0000 N   0  0
   -2.3155    0.7475    0.0000 C   0  0
   -2.3155   -0.7475    0.0000 N   0  0
   -1.0028   -1.5132    0.0000 C   0  0
    0.2917    0.7475    0.0000 C   0  0
    0.2917   -0.7475    0.0000 C   0  0
    1.7138   -1.2033    0.0000 C   0  0
    2.5889    0.0182    0.0000 O   0  0
   -3.6168    1.4950    0.0000 C   0  0
   -4.9669    0.8708    0.0000 C   0  0
   -5.9732    1.9832    0.0000 N   0  0
   -5.2262    3.2840    0.0000 N   0  0
   -3.7582    2.9755    0.0000 C   0  0
   -0.9971   -3.0138    0.0000 N   0  0
   -2.2935   -3.7700    0.0000 C   0  0
   -4.6304   -4.2656    0.0000 N   0  0
   -3.6203   -3.1531    0.0000 N   0  0
   -3.8857   -5.5600    0.0000 C   0  0
   -2.4241   -5.2456    0.0000 C   0  0
   -1.4032   -6.3500    0.0000 C   0  0
   -1.8757   -7.7944    0.0000 N   0  0
   -3.3373   -8.1089    0.0000 C   0  0
   -4.3620   -6.9866    0.0000 C   0  0
  2  1  1  0
  3  2  1  0
  8  4  1  0
  4  5  2  0
  5  6  1  0
  6  7  2  0
  7  9  1  0
  8  9  2  0
  9 10  1  0
 10 11  1  0
 11  2  1  0
  2  8  1  0
  5 12  1  0
 12 13  2  0
 13 14  1  0
 14 15  1  0
 15 16  2  0
 16 12  1  0
  7 17  1  0
 17 18  1  0
 18 22  1  0
 21 19  1  0
 19 20  1  0
 20 18  2  0
 21 22  2  0
 22 23  1  0
 23 24  2  0
 24 25  1  0
 25 26  2  0
 26 21  1  0
M  END
$$$$

  SciTegic12092011192D

 37 41  0  0  0  0            999 V2000
    4.4417   -5.0625    0.0000 C   0  0
    3.6250   -5.0250    0.0000 N   0  0
    3.6042   -1.8167    0.0000 N   0  0
    4.7292   -4.2792    0.0000 C   0  0
    4.9750   -5.6917    0.0000 N   0  0
    3.5542   -0.9292    0.0000 C   0  0
    4.2792   -0.4667    0.0000 N   0  0
    2.9125   -5.2542    0.0000 C   0  0
    4.0792   -3.7750    0.0000 N   0  0
    6.0792   -4.7875    0.0000 N   0  0
    5.5417   -4.1500    0.0000 C   0  0
    2.9167   -2.0417    0.0000 C   0  0
    4.4000   -2.2042    0.0000 C   0  0
    5.8000   -5.5500    0.0000 C   0  0
    5.1042   -1.7417    0.0000 C   0  0
    3.4000   -4.2292    0.0000 C   0  0
    5.0667   -0.8667    0.0000 C   0  0
    2.3125   -4.8042    0.0000 O   0  0
    1.7250   -5.2417    0.0000 C   0  0
    2.3167   -1.6042    0.0000 O   0  0
    2.6875   -5.9292    0.0000 C   0  0
    1.4250   -4.5792    0.0000 N   0  0
    1.8500   -3.9792    0.0000 C   0  0
    2.7000   -2.7292    0.0000 C   0  0
    1.9625   -5.9292    0.0000 C   0  0
    1.9750   -2.7292    0.0000 C   0  0
    1.7375   -2.0292    0.0000 C   0  0
    2.7667   -0.5667    0.0000 O   0  0
    1.5500   -3.3167    0.0000 C   0  0
    5.8292   -3.3667    0.0000 O   0  0
    5.7792   -0.4042    0.0000 O   0  0
    2.5750   -4.0542    0.0000 O   0  0
    6.3417   -6.1875    0.0000 N   0  0
    5.9292   -2.1542    0.0000 C   0  0
    1.5375   -6.5167    0.0000 O   0  0
    1.0375   -1.8167    0.0000 C   0  0
    0.8792   -1.1042    0.0000 O   0  0
  2  1  1  0
  3 12  1  0
  4  1  1  0
  5  1  2  0
  6  3  1  0
  7  6  1  0
  8  2  1  0
  9  4  1  0
 10 14  2  0
 11  4  2  0
 12 24  1  0
 13  3  1  0
 14  5  1  0
 15 13  2  0
 16  2  1  0
 17 15  1  0
 18  8  1  0
 19 18  1  0
 20 27  1  0
 21  8  1  0
 22 19  1  0
 23 22  1  0
 24 26  1  0
 25 21  1  0
 26 29  1  0
 27 26  1  0
 28  6  2  0
 29 23  1  0
 30 11  1  0
 31 17  2  0
 32 23  2  0
 33 14  1  0
 34 15  1  0
 35 25  1  0
 36 27  1  0
 37 36  1  0
 10 11  1  0
 16  9  2  0
 19 25  1  0
 12 20  1  0
 17  7  1  0
M  END
$$$$

  SciTegic12092011192D

 23 25  0  0  1  0            999 V2000
    9.1206   -8.7194    0.0000 N   0  0
    9.8370   -8.3060    0.0000 C   0  0
    9.8341   -7.4755    0.0000 N   0  0
    9.1188   -7.0664    0.0000 C   0  0
    8.4057   -8.3065    0.0000 C   0  0
    8.4070   -7.4822    0.0000 C   0  0
    7.6234   -7.2262    0.0000 S   0  0
    7.1378   -7.8924    0.0000 C   0  0
    7.6214   -8.5600    0.0000 N   0  0
    9.1150   -6.2414    0.0000 N   0  0
    9.8275   -5.8256    0.0000 C   0  0  1  0  0  0
   10.5439   -6.2348    0.0000 C   0  0
   11.2564   -5.8190    0.0000 O   0  0
    9.8237   -5.0006    0.0000 C   0  0
   10.5521   -8.7174    0.0000 S   0  0
   11.2659   -8.3038    0.0000 C   0  0
   11.9811   -8.7152    0.0000 C   0  0
    6.3128   -7.8912    0.0000 O   0  0
   12.0667   -9.5336    0.0000 C   0  0
   12.8739   -9.7038    0.0000 S   0  0
   13.2854   -8.9887    0.0000 C   0  0
   12.7323   -8.3765    0.0000 N   0  0
   14.1057   -8.9011    0.0000 C   0  0
 10 11  1  0
  1  2  2  0
 11 12  1  0
  5  1  1  0
 12 13  1  0
  2  3  1  0
 11 14  1  6
  2 15  1  0
  3  4  2  0
 15 16  1  0
  6  7  1  0
 16 17  1  0
  7  8  1  0
  8 18  2  0
 17 19  2  0
  8  9  1  0
  9  5  1  0
  4  6  1  0
  4 10  1  0
 19 20  1  0
 20 21  1  0
 21 22  2  0
 22 17  1  0
  5  6  2  0
 21 23  1  0
M  END
$$$$

  SciTegic12092011192D

 28 30  0  0  1  0            999 V2000
    5.4761   -2.2276    0.0000 N   0  0
    5.2295   -3.4020    0.0000 C   0  0
    6.1235   -4.2024    0.0000 O   0  0
    3.8056   -3.8679    0.0000 C   0  0
    3.3372   -5.2929    0.0000 C   0  0
    1.8372   -5.2877    0.0000 N   0  0
    1.3786   -3.8595    0.0000 N   0  0
    2.5951   -3.0039    0.0000 C   0  0
    2.5973   -1.5031    0.0000 N   0  0
    1.2990   -0.7500    0.0000 C   0  0
    1.2990    0.7500    0.0000 C   0  0
    0.0000    1.5000    0.0000 C   0  0
   -1.2990    0.7500    0.0000 C   0  0
   -2.6003    1.4977    0.0000 O   0  0
   -3.8990    0.7455    0.0000 C   0  0
   -4.9395    1.3433    0.0000 F   0  0
   -3.8969   -0.4545    0.0000 F   0  0
   -1.2990   -0.7500    0.0000 C   0  0
    0.0000   -1.5000    0.0000 C   0  0
    0.9508   -6.4988    0.0000 C   0  0  1  0  0  0
   -0.5248   -6.2201    0.0000 C   0  0
   -1.4993   -7.3604    0.0000 C   0  0
   -0.9989   -8.7745    0.0000 C   0  0  2  0  0  0
   -1.7785   -9.6868    0.0000 O   0  0
    0.4759   -9.0482    0.0000 C   0  0
    1.4504   -7.9079    0.0000 C   0  0  2  0  0  0
    2.9263   -8.1800    0.0000 C   0  0
    4.1065   -8.3975    0.0000 N   0  0
  1  2  1  0
  2  3  2  0
  2  4  1  0
  4  5  2  0
  5  6  1  0
  6  7  1  0
  7  8  2  0
  8  4  1  0
  8  9  1  0
  9 10  1  0
 10 11  2  0
 11 12  1  0
 12 13  2  0
 13 14  1  0
 14 15  1  0
 15 16  1  0
 15 17  1  0
 13 18  1  0
 18 19  2  0
 19 10  1  0
 20  6  1  6
 20 21  1  0
 21 22  1  0
 22 23  1  0
 23 24  1  1
 23 25  1  0
 25 26  1  0
 26 20  1  0
 26 27  1  1
 27 28  3  0
M  END
$$$$

  SciTegic12092011192D

 27 28  0  0  0  0            999 V2000
   -4.6311  -10.5001    0.0000 N   0  0
   -4.6368  -11.3233    0.0000 C   0  0
   -3.9279  -11.7380    0.0000 N   0  0
   -3.2127  -11.3307    0.0000 C   0  0
   -3.2111  -10.5044    0.0000 C   0  0
   -3.9206  -10.0933    0.0000 C   0  0
   -3.9185   -9.2683    0.0000 O   0  0
   -2.4958  -10.0932    0.0000 O   0  0
   -2.4999  -11.7461    0.0000 C   0  0
   -1.7838  -11.3364    0.0000 N   0  0
   -2.5032  -12.5711    0.0000 O   0  0
   -1.0710  -11.7518    0.0000 C   0  0
   -0.3549  -11.3421    0.0000 C   0  0
    0.3541  -11.7613    0.0000 C   0  0
    1.0697  -11.3523    0.0000 C   0  0
    1.0734  -10.5264    0.0000 C   0  0
    0.3556  -10.1111    0.0000 C   0  0
   -0.3571  -10.5225    0.0000 C   0  0
    1.7891  -10.1157    0.0000 F   0  0
   -5.3539  -11.7313    0.0000 C   0  0
   -6.0730  -12.1368    0.0000 C   0  0
   -4.9473  -12.4491    0.0000 C   0  0
   -5.7601  -11.0131    0.0000 C   0  0
    0.3480  -12.5863    0.0000 S   0  0
    0.3391  -13.4111    0.0000 C   0  0
    1.1729  -12.5936    0.0000 O   0  0
   -0.4770  -12.5789    0.0000 O   0  0
  1  2  2  0
 13 14  2  0
  6  7  1  0
 14 15  1  0
  3  4  2  0
 15 16  2  0
  5  8  1  0
 16 17  1  0
 17 18  2  0
 18 13  1  0
  4  9  1  0
 16 19  1  0
  4  5  1  0
  2 20  1  0
  9 10  1  0
 20 21  1  0
  2  3  1  0
 20 22  1  0
  9 11  2  0
 20 23  1  0
  5  6  2  0
 14 24  1  0
 10 12  1  0
 24 25  1  0
  6  1  1  0
 24 26  2  0
 12 13  1  0
 24 27  2  0
M  END
$$$$

  SciTegic12092011192D

 21 23  0  0  0  0            999 V2000
    1.5000   -4.7792    0.0000 C   0  0
    2.0167   -4.4667    0.0000 N   0  0
    0.9792   -4.4792    0.0000 C   0  0
    0.4625   -4.7792    0.0000 N   0  0
    1.5000   -5.3792    0.0000 C   0  0
    2.5417   -4.7750    0.0000 C   0  0
    2.0250   -5.6792    0.0000 N   0  0
    0.9792   -5.6792    0.0000 C   0  0
    0.4625   -5.3792    0.0000 C   0  0
    3.5792   -4.7667    0.0000 N   0  0
    3.0625   -4.4667    0.0000 C   0  0
    2.5417   -5.3792    0.0000 C   0  0
    4.1042   -4.4667    0.0000 C   0  0
    0.9917   -3.8792    0.0000 N   0  0
   -0.0583   -5.6792    0.0000 N   0  0
    3.5875   -5.3667    0.0000 C   0  0
    4.1000   -3.8750    0.0000 C   0  0
    4.6167   -4.7667    0.0000 C   0  0
    5.1417   -4.4667    0.0000 C   0  0
    4.6167   -3.5667    0.0000 C   0  0
    5.1375   -3.8667    0.0000 C   0  0
  2  1  1  0
  3  1  1  0
  4  3  2  0
  5  1  2  0
  6  2  2  0
  7  5  1  0
  8  5  1  0
  9  8  2  0
 10 11  1  0
 11  6  1  0
 12  7  1  0
 13 10  1  0
 14  3  1  0
 15  9  1  0
 16 10  1  0
 17 13  1  0
 18 13  2  0
 19 18  1  0
 20 17  2  0
 21 19  2  0
  9  4  1  0
 12  6  1  0
 20 21  1  0
M  END
$$$$

  SciTegic12092011192D

 31 34  0  0  0  0            999 V2000
    2.1497   -0.5902    0.0000 C   0  0
    2.8662   -0.1769    0.0000 C   0  0
    2.8633    0.6537    0.0000 C   0  0
    2.1479    1.0628    0.0000 C   0  0
    1.4349   -0.1773    0.0000 C   0  0
    1.4372    0.6482    0.0000 C   0  0
    0.7245    1.0612    0.0000 C   0  0
    0.0091    0.6498    0.0000 C   0  0
    0.0108   -0.1790    0.0000 C   0  0
    0.7240   -0.5882    0.0000 C   0  0
    3.5813   -0.5882    0.0000 C   0  0  1  0  0  0
    3.5826   -1.4132    0.0000 C   0  0
    4.2951   -0.1746    0.0000 N   0  0
    5.0102   -0.5860    0.0000 C   0  0
    5.0068   -1.4094    0.0000 N   0  0
    5.7211   -1.8207    0.0000 C   0  0
    6.4359   -1.4070    0.0000 N   0  0
    6.4320   -0.5778    0.0000 C   0  0
    5.7171   -0.1702    0.0000 N   0  0
    5.7220   -2.6457    0.0000 N   0  0
    7.1412   -0.1613    0.0000 C   0  0
    7.8966   -0.4930    0.0000 C   0  0
    8.4455    0.1229    0.0000 C   0  0
    8.0293    0.8353    0.0000 N   0  0
    7.2233    0.6595    0.0000 N   0  0
    8.3610    1.5907    0.0000 C   0  0
    9.1810    1.6812    0.0000 C   0  0  1  0  0  0
    9.5127    2.4366    0.0000 C   0  0
   10.3317    2.5297    0.0000 O   0  0
    9.0233    3.1041    0.0000 O   0  0
    9.6694    1.0163    0.0000 N   0  0
 14 15  2  0
 15 16  1  0
  7  8  1  0
 16 17  2  0
  3  4  2  0
 17 18  1  0
  8  9  2  0
 18 19  2  0
 19 14  1  0
  4  6  1  0
 16 20  1  0
 21 22  1  0
  9 10  1  0
 10  5  2  0
  1  2  2  0
  2 11  1  0
  5  1  1  0
 22 23  2  0
 23 24  1  0
 24 25  1  0
 25 21  2  0
 18 21  1  0
 11 12  1  0
 24 26  1  0
  5  6  1  0
 27 26  1  0
 11 13  1  6
 27 28  1  0
  2  3  1  0
 13 14  1  0
 28 29  1  0
 28 30  2  0
  6  7  2  0
 27 31  1  1
M  END
$$$$

  SciTegic12092011192D

 35 38  0  0  0  0            999 V2000
   13.3361   -8.3541    0.0000 C   0  0
   13.3349   -9.1815    0.0000 C   0  0
   14.0497   -9.5944    0.0000 C   0  0
   14.7662   -9.1810    0.0000 C   0  0
   14.7633   -8.3505    0.0000 C   0  0
   14.0479   -7.9414    0.0000 C   0  0
   15.4813   -9.5924    0.0000 O   0  0
   15.4826  -10.4174    0.0000 C   0  0
   12.6201   -9.5934    0.0000 O   0  0
   11.9060   -9.1804    0.0000 C   0  0
   14.0455   -7.1164    0.0000 N   0  0
   14.7587   -6.7017    0.0000 C   0  0
   15.4724   -7.1137    0.0000 N   0  0
   16.1835   -6.7026    0.0000 C   0  0
   14.7524   -5.8774    0.0000 C   0  0
   15.4698   -5.4647    0.0000 C   0  0
   16.1846   -5.8740    0.0000 N   0  0
   16.7949   -5.3207    0.0000 C   0  0
   16.4572   -4.5693    0.0000 C   0  0
   15.6383   -4.6583    0.0000 N   0  0
   14.0367   -5.4672    0.0000 C   0  0
   14.0341   -4.6422    0.0000 N   0  0
   13.3235   -5.8819    0.0000 O   0  0
   16.8978   -7.1153    0.0000 N   0  0
   16.8975   -7.9403    0.0000 C   0  0
   17.6119   -8.3531    0.0000 C   0  0
   17.6094   -9.1761    0.0000 C   0  0
   18.3229   -9.5888    0.0000 C   0  0
   19.0385   -9.1765    0.0000 C   0  0
   19.0362   -8.3472    0.0000 C   0  0
   18.3221   -7.9382    0.0000 C   0  0
   19.7534   -9.5883    0.0000 C   0  0
   19.7542  -10.4133    0.0000 C   0  0
   19.0421  -10.8283    0.0000 N   0  0
   20.4710  -10.8269    0.0000 O   0  0
  7  8  1  0
  2  9  1  0
  4  5  1  0
 17 18  1  0
 18 19  2  0
 19 20  1  0
 20 16  2  0
  9 10  1  0
 15 21  1  0
  2  3  1  0
 21 22  1  0
  6 11  1  0
 21 23  2  0
  5  6  2  0
 14 24  1  0
 11 12  1  0
 24 25  1  0
 12 13  1  0
 25 26  1  0
  6  1  1  0
 26 27  2  0
  1  2  2  0
 27 28  1  0
  4  7  1  0
 28 29  2  0
 12 15  2  0
 29 30  1  0
 13 14  2  0
 30 31  2  0
 31 26  1  0
 14 17  1  0
 29 32  1  0
 16 15  1  0
 32 33  1  0
 16 17  1  0
  3  4  2  0
 33 34  1  0
 33 35  2  0
M  END
$$$$

  SciTegic12092011192D

 34 38  0  0  0  0            999 V2000
    2.1235   -7.3532    0.0000 C   0  0
    2.1235   -8.1782    0.0000 C   0  0
    1.4090   -8.5907    0.0000 C   0  0
    1.4090   -6.9407    0.0000 C   0  0
    0.6946   -7.3532    0.0000 C   0  0
    0.6946   -8.1782    0.0000 C   0  0
   -0.0901   -8.4331    0.0000 N   0  0
   -0.5750   -7.7657    0.0000 C   0  0
   -0.0901   -7.0982    0.0000 N   0  0
   -1.4000   -7.7657    0.0000 N   0  0
   -1.8125   -7.0512    0.0000 C   0  0
   -2.6375   -7.0512    0.0000 C   0  0
   -1.4000   -6.3367    0.0000 O   0  0
   -0.3450   -9.2177    0.0000 C   0  0
   -1.1520   -9.3893    0.0000 C   0  0
   -1.9589   -9.5608    0.0000 O   0  0
   -1.3235   -8.5823    0.0000 C   0  0
   -0.9805  -10.1962    0.0000 C   0  0
    2.8380   -6.9407    0.0000 C   0  0
   -3.1224   -7.7186    0.0000 S   0  0
   -3.9070   -7.4637    0.0000 C   0  0
   -3.9070   -6.6387    0.0000 C   0  0
   -3.1224   -6.3838    0.0000 C   0  0
   -4.5745   -7.9486    0.0000 C   0  0
   -4.5745   -8.7736    0.0000 C   0  0
   -5.3591   -9.0286    0.0000 N   0  0
   -5.8440   -8.3611    0.0000 N   0  0
   -5.3591   -7.6937    0.0000 C   0  0
    3.5524   -7.3532    0.0000 N   0  0
    4.3061   -7.0176    0.0000 C   0  0
    4.8581   -7.6307    0.0000 C   0  0
    4.4456   -8.3452    0.0000 C   0  0
    3.6387   -8.1737    0.0000 C   0  0
    5.6786   -7.5445    0.0000 O   0  0
  6  7  1  0
 15 17  1  0
  7  8  1  0
 15 18  1  0
  8  9  1  0
  1 19  1  0
 12 20  1  0
  9  5  1  0
  4  1  1  0
  8 10  2  0
  5  6  1  0
 20 21  1  0
 21 22  2  0
 22 23  1  0
 23 12  2  0
 24 25  2  0
 10 11  1  0
 11 12  1  0
  2  3  1  0
 11 13  2  0
 25 26  1  0
 26 27  1  0
 27 28  2  0
 28 24  1  0
 21 24  1  0
  3  6  2  0
 19 29  1  0
 29 30  1  0
  7 14  1  0
  1  2  2  0
 14 15  1  0
  5  4  2  0
 30 31  1  0
 31 32  1  0
 32 33  1  0
 33 29  1  0
 15 16  1  0
 31 34  1  0
M  END
$$$$

  SciTegic12092011192D

 21 22  0  0  0  0            999 V2000
    7.8959    2.1051    0.0000 N   0  0
    7.1825    1.6940    0.0000 C   0  0
    5.7214    1.7687    0.0000 N   0  0
    5.1703    2.3788    0.0000 N   0  0
    5.5813    3.0923    0.0000 N   0  0
    6.3845    2.9205    0.0000 N   0  0
    6.4691    2.1051    0.0000 C   0  0
    9.3275    2.1173    0.0000 N   0  0
    8.6121    1.7015    0.0000 C   0  0
    8.6268    0.8957    0.0000 C   0  0
    9.3561    0.5045    0.0000 C   0  0
   10.0721    0.9253    0.0000 N   0  0
   10.0540    1.7298    0.0000 C   0  0
   10.7591    2.1452    0.0000 C   0  0
   11.4706    2.5627    0.0000 N   0  0
    7.9138    0.4803    0.0000 N   0  0
    9.3723   -0.3258    0.0000 N   0  0
    8.6602   -0.7550    0.0000 C   0  0
    8.6765   -1.5853    0.0000 C   0  0
    7.9685   -2.0144    0.0000 C   0  0
    9.4048   -1.9864    0.0000 C   0  0
 10 11  2  0
  6  7  2  0
 11 12  1  0
  3  7  1  0
 12 13  2  0
 13  8  1  0
  2  7  1  0
  1  2  1  0
 14 15  3  0
 13 14  1  0
 10 16  1  0
  3  4  1  0
 11 17  1  0
  8  9  2  0
 17 18  1  0
  4  5  2  0
 18 19  1  0
  9 10  1  0
 19 20  1  0
  5  6  1  0
 19 21  1  0
  9  1  1  0
M  END
$$$$

  SciTegic12092011192D

 22 23  0  0  0  0            999 V2000
   -3.7625  -18.3459    0.0000 C   0  0  1  0  0  0
   -2.9375  -18.3459    0.0000 C   0  0  1  0  0  0
   -2.6807  -17.5617    0.0000 C   0  0  2  0  0  0
   -3.3500  -17.0750    0.0000 N   0  0
   -4.0151  -17.5617    0.0000 C   0  0  2  0  0  0
   -4.7998  -17.3071    0.0000 C   0  0
   -5.4126  -17.8595    0.0000 O   0  0
   -1.8958  -17.3079    0.0000 C   0  0
   -1.2873  -17.8611    0.0000 C   0  0
   -0.5029  -17.6078    0.0000 C   0  0
   -0.3297  -16.8003    0.0000 C   0  0
   -0.9470  -16.2466    0.0000 C   0  0
   -1.7289  -16.5028    0.0000 C   0  0
   -4.2483  -19.0127    0.0000 O   0  0
   -2.4534  -19.0139    0.0000 O   0  0
    0.4550  -16.5454    0.0000 O   0  0
   -3.3513  -16.2500    0.0000 C   0  0
    0.1091  -18.1610    0.0000 O   0  0
    1.0680  -17.0975    0.0000 C   0  0
   -2.6374  -15.8364    0.0000 C   0  0
   -2.6387  -15.0114    0.0000 C   0  0
   -1.9249  -14.5978    0.0000 C   0  0
 10 11  2  0
  1  2  1  0
 11 12  1  0
  5  6  1  1
 12 13  2  0
 13  8  1  0
  1 14  1  6
  6  7  1  0
  2 15  1  1
  2  3  1  0
 11 16  1  0
  3  8  1  6
  4 17  1  0
  3  4  1  0
 10 18  1  0
  8  9  2  0
 16 19  1  0
  4  5  1  0
 17 20  1  0
  9 10  1  0
 20 21  1  0
  5  1  1  0
 21 22  1  0
M  END
$$$$

  SciTegic12092011192D

 29 32  0  0  0  0            999 V2000
    6.2816  -19.3443    0.0000 C   0  0
    6.2816  -20.1656    0.0000 C   0  0
    6.9910  -20.5742    0.0000 N   0  0
    7.7005  -20.1656    0.0000 C   0  0
    7.7005  -19.3443    0.0000 C   0  0
    6.9910  -18.9316    0.0000 N   0  0
    5.5686  -18.9378    0.0000 O   0  0
    8.4041  -20.5793    0.0000 C   0  0
    8.4884  -21.3962    0.0000 C   0  0
    9.2916  -21.5673    0.0000 N   0  0
    9.1552  -20.2439    0.0000 C   0  0
    9.7029  -20.8543    0.0000 C   0  0
   10.5019  -20.6861    0.0000 C   0  0
   10.7542  -19.9080    0.0000 C   0  0
   10.2056  -19.2980    0.0000 C   0  0
    9.4087  -19.4693    0.0000 C   0  0
    5.5714  -20.5799    0.0000 C   0  0
    4.8586  -20.1665    0.0000 C   0  0
    4.1479  -20.5795    0.0000 C   0  0
    4.1486  -21.4017    0.0000 C   0  0
    4.8660  -21.8091    0.0000 C   0  0
    5.5739  -21.3978    0.0000 C   0  0
    3.4356  -20.1675    0.0000 O   0  0
    3.4349  -19.3462    0.0000 C   0  0
    3.4379  -21.8123    0.0000 O   0  0
    2.7250  -21.4057    0.0000 C   0  0
    4.8701  -22.6304    0.0000 O   0  0
    4.1603  -23.0467    0.0000 C   0  0
   10.4575  -18.5206    0.0000 O   0  0
  1  2  1  0
  1  6  1  0
  2  3  2  0
  3  4  1  0
  4  5  2  0
  5  6  1  0
  1  7  2  0
  8  9  2  0
  9 10  1  0
 10 12  1  0
 11  8  1  0
  4  8  1  0
 11 12  2  0
 12 13  1  0
 13 14  2  0
 14 15  1  0
 15 16  2  0
 16 11  1  0
 17 18  2  0
 18 19  1  0
 19 20  2  0
 20 21  1  0
 21 22  2  0
 22 17  1  0
  2 17  1  0
 19 23  1  0
 23 24  1  0
 20 25  1  0
 25 26  1  0
 21 27  1  0
 27 28  1  0
 15 29  1  0
M  END
$$$$

  SciTegic12092011192D

 31 33  0  0  0  0            999 V2000
    2.1998   -9.8682    0.0000 Na  0  3  0  0  0 15
    3.1270   -6.8718    0.0000 C   0  0
    3.1259   -7.6913    0.0000 C   0  0
    3.8339   -8.1003    0.0000 C   0  0
    3.8321   -6.4629    0.0000 C   0  0
    4.5408   -6.8682    0.0000 C   0  0
    4.5396   -7.6888    0.0000 C   0  0
    5.2458   -8.0979    0.0000 C   0  0
    5.9577   -7.6908    0.0000 C   0  0
    5.9588   -6.8702    0.0000 C   0  0
    5.2481   -6.4566    0.0000 O   0  0
    5.2435   -8.9151    0.0000 O   0  0
    2.4178   -8.0994    0.0000 C   0  0
    6.6680   -8.0978    0.0000 C   0  0
    6.7512   -8.9102    0.0000 N   0  0
    7.5501   -9.0829    0.0000 N   0  0
    7.9607   -8.3762    0.0000 N   0  0
    7.4155   -7.7675    0.0000 N   0  0
    1.7105   -7.6902    0.0000 C   0  0
    6.2414   -9.5489    0.0000 C   0  0  2  0  0  0
    5.4333   -9.4236    0.0000 O   0  0
    4.9243  -10.0583    0.0000 C   0  0  1  0  0  0
    5.2187  -10.8210    0.0000 C   0  0  2  0  0  0
    6.0274  -10.9452    0.0000 C   0  0  1  0  0  0
    6.5416  -10.3067    0.0000 C   0  0  1  0  0  0
    6.3231  -11.7070    0.0000 O   0  0
    4.1167   -9.9332    0.0000 C   0  0
    3.8190   -9.1703    0.0000 O   0  5
    3.6022  -10.5690    0.0000 O   0  0
    7.3496  -10.4291    0.0000 O   0  0
    4.7044  -11.4587    0.0000 O   0  0
  2  3  2  0
  3  4  1  0
  4  7  2  0
  6  5  2  0
  5  2  1  0
  6  7  1  0
  6 11  1  0
  7  8  1  0
  8  9  1  0
  9 10  2  0
 10 11  1  0
  8 12  2  0
  3 13  1  0
 14 15  1  0
 15 16  1  0
 16 17  2  0
 17 18  1  0
 18 14  2  0
  9 14  1  0
 13 19  1  0
 20 15  1  1
 20 21  1  0
 20 25  1  0
 21 22  1  0
 22 23  1  0
 23 24  1  0
 24 25  1  0
 24 26  1  1
 22 27  1  1
 27 28  1  0
 27 29  2  0
 25 30  1  6
 23 31  1  6
M  CHG  2   1   1  28  -1
M  END
$$$$

  SciTegic12092011192D

 23 25  0  0  0  0            999 V2000
    0.2917   -0.7475    0.0000 C   0  0
   -1.0028   -1.5132    0.0000 N   0  0
   -1.0028    1.5132    0.0000 C   0  0
    0.2917    0.7475    0.0000 N   0  0
    1.7138    1.2033    0.0000 N   0  0
    2.5889    0.0182    0.0000 C   0  0
    1.7138   -1.2033    0.0000 N   0  0
   -0.9982    3.0140    0.0000 C   0  0
   -2.3155    0.7475    0.0000 C   0  0
   -2.3155   -0.7475    0.0000 C   0  0
   -3.3560   -1.3452    0.0000 C   0  0
   -3.6217    1.4865    0.0000 C   0  0
   -3.6319    2.6865    0.0000 N   0  0
   -4.6560    0.8780    0.0000 O   0  0
    0.2977    3.7689    0.0000 C   0  0
    0.2918    5.2689    0.0000 C   0  0
   -1.0102    6.0138    0.0000 C   0  0
   -2.3063    5.2587    0.0000 C   0  0
   -2.3004    3.7588    0.0000 C   0  0
   -1.0191    7.5146    0.0000 N   0  0
   -2.0615    8.1091    0.0000 C   0  0
    0.0167    8.1205    0.0000 C   0  0
    3.7889    0.0269    0.0000 N   0  0
  1  2  1  0
  2 10  1  0
  9  3  1  0
  3  4  1  0
  1  4  1  0
  5  6  2  0
  6  7  1  0
  4  5  1  0
  1  7  2  0
  3  8  1  0
  9 10  2  0
 10 11  1  0
  9 12  1  0
 12 13  1  0
 12 14  2  0
  8 15  2  0
 15 16  1  0
 16 17  2  0
 17 18  1  0
 18 19  2  0
 19  8  1  0
 17 20  1  0
 20 21  1  0
 20 22  1  0
  6 23  1  0
M  END
$$$$

  SciTegic12092011192D

 24 26  0  0  0  0            999 V2000
    0.4523    2.4116    0.0000 C   0  0
    1.1668    2.8241    0.0000 C   0  0
    1.1668    3.6491    0.0000 Cl  0  0
    1.8812    2.4116    0.0000 C   0  0
    1.8812    1.5866    0.0000 C   0  0
    1.1668    1.1741    0.0000 C   0  0
    0.4523    1.5866    0.0000 C   0  0
   -0.2622    1.1741    0.0000 N   0  0
   -0.2622    0.3491    0.0000 C   0  0
    0.4523   -0.0634    0.0000 N   0  0
   -0.9766   -0.0634    0.0000 C   0  0
   -1.7613    0.1916    0.0000 N   0  0
   -2.2462   -0.4759    0.0000 C   0  0
   -1.7613   -1.1433    0.0000 N   0  0
   -2.0162   -1.9279    0.0000 C   0  0
   -1.4642   -2.5410    0.0000 C   0  0
   -2.8232   -2.0995    0.0000 C   0  0
   -0.9766   -0.8884    0.0000 C   0  0
   -0.2622   -1.3009    0.0000 N   0  0
    0.4523   -0.8884    0.0000 C   0  0
    1.1668   -1.3009    0.0000 N   0  0
    1.8812   -0.8884    0.0000 C   0  0
    2.5957   -1.3009    0.0000 C   0  0
    3.3102   -0.8884    0.0000 O   0  0
  1  2  2  0
  1  7  1  0
  2  3  1  0
  4  2  1  0
  5  4  2  0
  5  6  1  0
  6  7  2  0
  7  8  1  0
  9  8  2  0
  9 10  1  0
 11  9  1  0
 20 10  2  0
 11 12  1  0
 18 11  2  0
 13 12  2  0
 13 14  1  0
 15 14  1  0
 18 14  1  0
 16 15  1  0
 17 15  1  0
 18 19  1  0
 20 19  1  0
 20 21  1  0
 22 21  1  0
 23 22  1  0
 23 24  1  0
M  END
$$$$

  SciTegic12092011192D

 28 30  0  0  1  0            999 V2000
    2.8552   -0.6517    0.0000 C   0  0
    1.6852   -0.3846    0.0000 C   0  0
    1.3514    1.0778    0.0000 C   0  0
    0.0000    1.7286    0.0000 N   0  0
   -1.3515    1.0777    0.0000 C   0  0  1  0  0  0
   -1.1369    2.2584    0.0000 C   0  0
   -1.6852   -0.3847    0.0000 C   0  0
   -0.7500   -1.5574    0.0000 C   0  0
    0.7500   -1.5574    0.0000 S   0  0
    1.9488   -1.6109    0.0000 O   0  0
    0.0445   -2.5281    0.0000 O   0  0
   -2.7080    0.4977    0.0000 C   0  0
   -2.8869   -0.9916    0.0000 C   0  0
   -4.2661   -1.5813    0.0000 C   0  0
   -4.4482   -3.0711    0.0000 N   0  0
   -5.8290   -3.6592    0.0000 C   0  0
   -6.7880   -2.9378    0.0000 O   0  0
   -6.0110   -5.1489    0.0000 C   0  0
   -4.9087   -6.1473    0.0000 N   0  0
   -5.5391   -7.5085    0.0000 N   0  0
   -7.0284   -7.3296    0.0000 C   0  0
   -7.3184   -5.8579    0.0000 C   0  0
   -8.4043   -5.3471    0.0000 Cl  0  0
   -5.4664   -0.6818    0.0000 C   0  0
   -5.2876    0.8075    0.0000 C   0  0
   -3.9083    1.3973    0.0000 C   0  0
   -3.7652    2.5887    0.0000 F   0  0
    2.2896    1.8259    0.0000 N   0  0
  1  2  1  0
  2  3  1  0
  3  4  2  0
  4  5  1  0
  5  6  1  6
  5  7  1  0
  7  8  1  0
  8  9  1  0
  9  2  1  0
  9 10  2  0
  9 11  2  0
  5 12  1  0
 12 13  2  0
 13 14  1  0
 14 15  1  0
 15 16  1  0
 16 17  2  0
 16 18  1  0
 18 19  1  0
 19 20  1  0
 20 21  2  0
 21 22  1  0
 22 18  2  0
 22 23  1  0
 14 24  2  0
 24 25  1  0
 25 26  2  0
 26 12  1  0
 26 27  1  0
  3 28  1  0
M  END
$$$$

  SciTegic12092011192D

 36 39  0  0  0  0            999 V2000
    8.9736  -26.3583    0.0000 C   0  0
    8.9724  -27.1857    0.0000 C   0  0
    9.6872  -27.5985    0.0000 C   0  0
   10.4037  -27.1852    0.0000 C   0  0
   10.4008  -26.3547    0.0000 C   0  0
    9.6854  -25.9455    0.0000 C   0  0
    8.2576  -27.5976    0.0000 O   0  0
   11.1188  -27.5966    0.0000 O   0  0
   11.1133  -25.9397    0.0000 C   0  0
   11.7953  -26.4096    0.0000 O   0  0
   12.4490  -25.9063    0.0000 N   0  0
   12.1723  -25.1290    0.0000 C   0  0
   11.3476  -25.1521    0.0000 C   0  0
   12.6385  -24.4482    0.0000 C   0  0
   13.4635  -24.4514    0.0000 N   0  0
   12.2819  -23.7043    0.0000 O   0  0
    8.2590  -25.9460    0.0000 C   0  0
    8.2588  -25.1210    0.0000 C   0  0
    7.5446  -26.3586    0.0000 C   0  0
   13.8733  -25.1674    0.0000 C   0  0
   14.6983  -25.1706    0.0000 C   0  0
   10.8448  -24.4983    0.0000 N   0  0
   10.0200  -24.4803    0.0000 C   0  0
    9.5920  -25.1856    0.0000 O   0  0
    9.6235  -23.7567    0.0000 C   0  0
    9.8936  -22.9800    0.0000 C   0  0
    9.2381  -22.4790    0.0000 C   0  0
    8.5590  -22.9477    0.0000 O   0  0
    8.7950  -23.7382    0.0000 N   0  0
    9.2581  -21.6543    0.0000 C   0  0
    9.9823  -21.2592    0.0000 N   0  0
   10.6838  -21.6936    0.0000 C   0  0
   11.4058  -21.3019    0.0000 C   0  0
   11.4301  -20.4770    0.0000 O   0  0
   10.7260  -20.0451    0.0000 C   0  0
    9.9977  -20.4382    0.0000 C   0  0
 17 18  1  0
  5  9  1  0
 17 19  1  0
  9 10  1  0
 15 20  1  0
  4  5  1  0
 20 21  1  0
  2  3  1  0
 13 22  1  0
  5  6  2  0
 22 23  1  0
  6  1  1  0
 23 24  2  0
 10 11  1  0
 23 25  1  0
 25 26  1  0
 11 12  2  0
 12 13  1  0
 13  9  2  0
  1  2  2  0
 26 27  2  0
 27 28  1  0
 28 29  1  0
 29 25  2  0
 12 14  1  0
 27 30  1  0
  2  7  1  0
 30 31  1  0
 31 32  1  0
 14 15  1  0
  3  4  2  0
 14 16  2  0
  4  8  1  0
  1 17  1  0
 31 36  1  0
 32 33  1  0
 33 34  1  0
 34 35  1  0
 35 36  1  0
M  END
$$$$

  SciTegic12092011192D

 24 27  0  0  0  0            999 V2000
   -0.8000    1.5125    0.0000 N   0  0
   -1.2625    1.1250    0.0000 C   0  0
   -0.2333    1.3083    0.0000 C   0  0
   -1.1625    0.5458    0.0000 C   0  0
    0.1292    1.7833    0.0000 N   0  0
   -0.1958    2.2750    0.0000 C   0  0
   -0.5958    0.3333    0.0000 N   0  0
   -0.7708    2.1083    0.0000 C   0  0
   -0.1333    0.7208    0.0000 C   0  0
   -1.6875    0.2708    0.0000 C   0  0
   -2.1208    0.6875    0.0000 C   0  0
   -1.8500    1.2208    0.0000 C   0  0
    0.0167    2.8375    0.0000 C   0  0
   -2.6958    0.5250    0.0000 C   0  0
   -3.7000    0.7875    0.0000 C   0  0
   -3.1208    0.9458    0.0000 C   0  0
    0.4417    0.5208    0.0000 O   0  0
   -0.3708    3.3000    0.0000 O   0  0
   -3.8500    0.2083    0.0000 O   0  0
    0.6042    2.9375    0.0000 O   0  0
   -4.1333    1.2083    0.0000 O   0  0
   -1.8458   -0.3125    0.0000 C   0  0
   -2.8458   -0.0542    0.0000 C   0  0
   -2.4208   -0.4750    0.0000 C   0  0
  2  1  1  0
  3  1  1  0
  4  2  2  0
  5  3  2  0
  6  8  2  0
  7  9  2  0
  8  1  1  0
  9  3  1  0
 10  4  1  0
 11 12  1  0
 12  2  1  0
 13  6  1  0
 14 11  2  0
 15 16  1  0
 16 14  1  0
 17  9  1  0
 18 13  2  0
 19 15  2  0
 20 13  1  0
 21 15  1  0
 22 10  2  0
 23 14  1  0
 24 22  1  0
  5  6  1  0
  4  7  1  0
 11 10  1  0
 23 24  2  0
M  END
$$$$

  SciTegic12092011192D

 28 32  0  0  0  0            999 V2000
    6.7206  -21.3319    0.0000 C   0  0
    7.4370  -20.9185    0.0000 C   0  0
    7.4341  -20.0880    0.0000 C   0  0
    6.7188  -19.6789    0.0000 C   0  0
    8.1521  -21.3299    0.0000 C   0  0
    8.1485  -22.1553    0.0000 C   0  0
    8.8628  -22.5666    0.0000 N   0  0
    8.8588  -20.9160    0.0000 N   0  0
    9.5736  -21.3236    0.0000 C   0  0
    9.5761  -22.1500    0.0000 C   0  0
   10.3628  -22.4030    0.0000 N   0  0
   10.8466  -21.7330    0.0000 C   0  0
   10.3588  -21.0660    0.0000 N   0  0
   11.6716  -21.7305    0.0000 O   0  0
   10.7587  -20.3447    0.0000 C   0  0
   11.5836  -20.3310    0.0000 C   0  0
   12.0038  -21.0394    0.0000 C   0  0
   12.8280  -21.0260    0.0000 C   0  0
   13.2293  -20.3042    0.0000 O   0  0
   12.8005  -19.5944    0.0000 C   0  0
   11.9778  -19.6113    0.0000 C   0  0
    6.0057  -20.9190    0.0000 C   0  0
    6.0024  -20.0947    0.0000 C   0  0
    5.2174  -19.8431    0.0000 N   0  0
    4.7355  -20.5120    0.0000 C   0  0
    5.2228  -21.1768    0.0000 N   0  0
    3.9105  -20.5153    0.0000 N   0  0
    3.4951  -19.8026    0.0000 C   0  0
 12 13  1  0
 13  9  1  0
  5  6  2  0
 12 14  2  0
  2  3  1  0
 13 15  1  0
  6  7  1  0
 15 16  1  0
  7 10  2  0
 16 17  1  0
 17 18  1  0
  9  8  2  0
 18 19  1  0
  8  5  1  0
 19 20  1  0
  9 10  1  0
 20 21  1  0
 21 16  1  0
 22 23  2  0
  3  4  2  0
  4 23  1  0
  1  2  2  0
  2  5  1  0
 22  1  1  0
 23 24  1  0
 24 25  1  0
 25 26  2  0
 26 22  1  0
 10 11  1  0
 25 27  1  0
 11 12  1  0
 27 28  1  0
M  END
$$$$

  SciTegic12092011192D

 26 28  0  0  0  0            999 V2000
   -5.9142   -3.1116    0.0000 C   0  0
   -4.7427   -2.8516    0.0000 C   0  0
   -3.9320   -3.7363    0.0000 C   0  0
   -4.2919   -1.4230    0.0000 N   0  0
   -5.1640   -0.2295    0.0000 N   0  0
   -4.3608    0.9869    0.0000 C   0  0
   -4.7748    2.1132    0.0000 O   0  0
   -2.9378    0.5738    0.0000 C   0  0
   -2.8689   -0.9181    0.0000 C   0  0
   -1.6754   -1.7673    0.0000 N   0  0
    0.0000   -1.3541    0.0000 C   0  0
    0.8387   -2.2124    0.0000 O   0  0
    0.3672    0.0000    0.0000 C   0  0
   -0.3213    1.2853    0.0000 S   0  0
   -1.7902    1.5836    0.0000 C   0  0
   -2.1769    3.0337    0.0000 C   0  0
   -3.6436    3.3634    0.0000 C   0  0
   -4.0914    4.7950    0.0000 C   0  0
   -3.0754    5.8986    0.0000 C   0  0
   -1.6117    5.5706    0.0000 C   0  0
   -0.5930    6.6727    0.0000 O   0  0
    0.8710    6.3424    0.0000 C   0  0
    1.8898    7.4445    0.0000 C   0  0
    3.0604    7.1805    0.0000 O   0  0
    1.5336    8.5904    0.0000 N   0  0
   -1.1640    4.1390    0.0000 C   0  0
  1  2  1  0
  2  3  1  0
  2  4  1  0
  4  5  1  0
  5  6  1  0
  6  7  2  0
  6  8  1  0
  8  9  2  0
  9  4  1  0
  9 10  1  0
 10 11  1  0
 11 12  2  0
 11 13  1  0
 13 14  1  0
 14 15  1  0
 15  8  1  0
 15 16  1  0
 16 17  2  0
 17 18  1  0
 18 19  2  0
 19 20  1  0
 20 21  1  0
 21 22  1  0
 22 23  1  0
 23 24  2  0
 23 25  1  0
 20 26  2  0
 26 16  1  0
M  END
$$$$

  SciTegic12092011192D

 29 32  0  0  0  0            999 V2000
   -0.0875   -3.2417    0.0000 N   0  0
   -0.1500   -1.9917    0.0000 N   0  0
    0.9917   -3.8792    0.0000 N   0  0
   -0.6250   -2.3542    0.0000 C   0  0
    0.4500   -4.1292    0.0000 C   0  0
    4.0542   -2.0250    0.0000 C   0  0
   -0.9458   -1.4417    0.0000 N   0  0
    1.1167   -4.8417    0.0000 N   0  0
   -0.3458   -1.4292    0.0000 C   0  0
    1.4042   -4.3167    0.0000 C   0  0
    3.5417   -2.3292    0.0000 C   0  0
   -0.6125   -2.9542    0.0000 C   0  0
   -0.0750   -3.8417    0.0000 C   0  0
    0.4292   -2.9417    0.0000 C   0  0
   -1.1208   -2.0125    0.0000 C   0  0
    0.5250   -4.7292    0.0000 C   0  0
    3.0167   -2.0292    0.0000 C   0  0
    4.0542   -1.4250    0.0000 O   0  0
    2.5042   -2.3375    0.0000 C   0  0
    1.9875   -2.0375    0.0000 O   0  0
    0.4292   -2.3417    0.0000 C   0  0
    0.9500   -3.2417    0.0000 C   0  0
    1.4667   -2.3417    0.0000 C   0  0
    4.5792   -2.3167    0.0000 O   0  0
    0.9500   -2.0417    0.0000 C   0  0
    1.4667   -2.9417    0.0000 C   0  0
    3.5417   -2.9292    0.0000 C   0  0
    3.0250   -3.2292    0.0000 C   0  0
    2.5042   -2.9375    0.0000 C   0  0
  2  4  1  0
  3  5  1  0
  4 12  1  0
  5 13  1  0
  6 11  1  0
  7 15  1  0
  8 16  1  0
  9  2  2  0
 10  3  2  0
 11 17  2  0
 12  1  1  0
 13  1  1  0
 14  1  1  0
 15  4  2  0
 16  5  2  0
 17 19  1  0
 18  6  2  0
 19 20  1  0
 20 23  1  0
 21 14  2  0
 22 14  1  0
 23 26  1  0
 24  6  1  0
 25 21  1  0
 26 22  2  0
 27 28  2  0
 28 29  1  0
 29 19  2  0
 25 23  2  0
 10  8  1  0
  7  9  1  0
 27 11  1  0
M  END
$$$$

  SciTegic12092011192D

 28 30  0  0  0  0            999 V2000
    0.3173  -10.0834    0.0000 C   0  0
    1.0290   -9.6661    0.0000 C   0  0
    1.7462  -10.0739    0.0000 N   0  0
    1.0236   -8.8412    0.0000 O   0  0
    2.4580   -9.6566    0.0000 C   0  0
    3.1746  -10.0711    0.0000 C   0  0
    3.8842   -9.6574    0.0000 C   0  0
    3.8829   -8.8321    0.0000 C   0  0
    3.1659   -8.4221    0.0000 C   0  0
    2.4501   -8.8375    0.0000 C   0  0
    3.1760  -10.8961    0.0000 C   0  0
    2.4622  -11.3099    0.0000 O   0  0
    3.8912  -11.3074    0.0000 O   0  0
   -4.4312   -9.7170    0.0000 C   0  0
   -4.8640  -10.4222    0.0000 C   0  0
   -4.4697  -11.1474    0.0000 C   0  0
   -3.6428  -11.1687    0.0000 C   0  0
   -3.2118  -10.4587    0.0000 C   0  0
   -3.6086   -9.7364    0.0000 N   0  0
   -5.6887  -10.4006    0.0000 O   0  0
   -2.3897  -10.4778    0.0000 C   0  0
   -1.9193  -11.1555    0.0000 N   0  0
   -1.1293  -10.9177    0.0000 O   0  0
   -1.1115  -10.0928    0.0000 C   0  0
   -1.8904   -9.8211    0.0000 N   0  0
   -0.3999   -9.6756    0.0000 C   0  0
   -0.1000  -10.7958    0.0000 C   0  0
    0.5292  -10.8792    0.0000 C   0  0
 14 15  2  0
  3  5  1  0
 15 16  1  0
  5 10  1  0
 16 17  2  0
  6  7  1  0
 17 18  1  0
  7  8  1  0
 18 19  2  0
 19 14  1  0
  8  9  1  0
 15 20  1  0
 21 22  2  0
  9 10  1  0
  5  6  2  0
  6 11  1  0
  2  3  1  0
 11 12  2  0
 22 23  1  0
 23 24  1  0
 24 25  2  0
 25 21  1  0
 18 21  1  0
  1  2  1  0
 24 26  1  0
 26  1  1  0
 11 13  1  0
  1 27  1  0
  2  4  2  0
  1 28  1  0
M  END
$$$$

  SciTegic12092011192D

 21 23  0  0  0  0            999 V2000
    8.1954  -12.6718    0.0000 N   0  0
    7.8054  -13.3988    0.0000 C   0  0
    6.9808  -13.4245    0.0000 N   0  0
    7.7608  -11.9705    0.0000 C   0  0
    8.2400  -14.1000    0.0000 N   0  0
    6.9362  -11.9963    0.0000 C   0  0
    6.5462  -12.7233    0.0000 C   0  0
    5.6770  -11.3208    0.0000 C   0  0
    6.5016  -11.2950    0.0000 C   0  0
    5.2870  -12.0478    0.0000 C   0  0
    5.7216  -12.7491    0.0000 C   0  0
    5.1890  -13.3791    0.0000 N   0  0
    4.4252  -13.0672    0.0000 N   0  0
    4.4858  -12.2445    0.0000 C   0  0
    5.3856  -14.1803    0.0000 C   0  0
    3.8558  -11.7118    0.0000 C   0  0
    3.0795  -11.9912    0.0000 N   0  0
    4.0020  -10.8999    0.0000 O   0  0
    9.0646  -14.0742    0.0000 C   0  0
    9.4992  -14.7755    0.0000 C   0  0
   10.3238  -14.7497    0.0000 O   0  0
 10 11  2  0
  4  1  1  0
  2  5  1  0
  6  7  1  0
  2  3  1  0
 11 12  1  0
 12 13  1  0
 13 14  2  0
 14 10  1  0
  3  7  2  0
 12 15  1  0
  1  2  2  0
 14 16  1  0
  6  4  2  0
 16 17  1  0
  6  9  1  0
 16 18  2  0
  7 11  1  0
  5 19  1  0
 10  8  1  0
 19 20  1  0
  8  9  1  0
 20 21  1  0
M  END
$$$$

  SciTegic12092011192D

 20 21  0  0  0  0            999 V2000
    4.1860   -4.7873    0.0000 N   0  0
    4.1848   -5.6148    0.0000 C   0  0
    4.8996   -6.0276    0.0000 N   0  0
    4.8979   -4.3746    0.0000 C   0  0
    5.6132   -4.7837    0.0000 C   0  0
    5.6134   -5.6102    0.0000 C   0  0
    6.3996   -5.8653    0.0000 N   0  0
    6.8852   -5.1966    0.0000 N   0  0
    6.3992   -4.5282    0.0000 C   0  0
    4.8954   -3.5496    0.0000 N   0  0
    5.6086   -3.1350    0.0000 C   0  0
    5.6062   -2.3100    0.0000 O   0  0
    6.3243   -3.5454    0.0000 N   0  0
    7.0375   -3.1308    0.0000 C   0  0  1  0  0  0
    7.7532   -3.5411    0.0000 C   0  0  1  0  0  0
    7.0351   -2.3058    0.0000 C   0  0
    7.7483   -1.8912    0.0000 O   0  0
    6.3194   -1.8954    0.0000 O   0  0
    7.7557   -4.3661    0.0000 C   0  0
    8.4664   -3.1264    0.0000 O   0  0
  1  2  2  0
  2  3  1  0
  3  6  2  0
  5  4  2  0
  4  1  1  0
  5  6  1  0
  6  7  1  0
  7  8  1  0
  8  9  2  0
  9  5  1  0
  4 10  1  0
 10 11  1  0
 11 12  2  0
 11 13  1  0
 13 14  1  0
 14 15  1  0
 14 16  1  6
 16 17  1  0
 16 18  2  0
 15 19  1  6
 15 20  1  0
M  END
$$$$

  SciTegic12092011192D

 36 40  0  0  0  0            999 V2000
    8.4100   -9.3671    0.0000 C   0  0
    9.1218   -9.7677    0.0000 C   0  0
    9.8239   -9.3513    0.0000 C   0  0
    9.8142   -8.5342    0.0000 C   0  0
    9.1024   -8.1335    0.0000 C   0  0
    8.4003   -8.5499    0.0000 C   0  0
   10.5357   -9.7520    0.0000 C   0  0
   11.2420   -9.3356    0.0000 N   0  0
   11.9497   -9.7363    0.0000 C   0  0
   11.9594  -10.5534    0.0000 O   0  0
   13.3677   -9.7205    0.0000 N   0  0
   12.6559   -9.3198    0.0000 C   0  0
   12.6462   -8.5027    0.0000 N   0  0
   13.3483   -8.0863    0.0000 C   0  0
   14.0601   -8.4870    0.0000 C   0  0
   14.7663   -8.0706    0.0000 C   0  0
   15.4740   -8.4713    0.0000 C   0  0
   15.4837   -9.2884    0.0000 C   0  0
   14.7816   -9.7048    0.0000 C   0  0
   14.0698   -9.3041    0.0000 C   0  0
   13.3385   -7.2692    0.0000 O   0  0
    7.7099   -9.7835    0.0000 N   0  0
    6.9977   -9.3808    0.0000 C   0  0
    6.2967   -9.7939    0.0000 C   0  0
    6.3018  -10.6115    0.0000 N   0  0
    7.0140  -11.0141    0.0000 C   0  0
    7.7211  -10.5993    0.0000 C   0  0
    5.5973  -11.0254    0.0000 C   0  0
    4.8865  -10.6222    0.0000 C   0  0
    5.6035  -11.8426    0.0000 O   0  0
    4.1819  -11.0362    0.0000 C   0  0
    3.4279  -10.7124    0.0000 N   0  0
    2.8858  -11.3238    0.0000 C   0  0
    3.2998  -12.0284    0.0000 N   0  0
    4.0977  -11.8523    0.0000 N   0  0
    2.0724  -11.2446    0.0000 O   0  0
  1  2  1  0
  2  3  2  0
  3  4  1  0
  4  5  2  0
  5  6  1  0
  1  6  2  0
  9 10  2  0
 11 12  2  0
 12 13  1  0
 13 14  1  0
 14 15  1  0
 15 16  1  0
 16 17  2  0
 17 18  1  0
 18 19  2  0
 19 20  1  0
 11 20  1  0
 15 20  2  0
 14 21  2  0
  9 12  1  0
  8  9  1  0
  7  8  1  0
  3  7  1  0
 22 23  1  0
 22 27  1  0
 23 24  1  0
 24 25  1  0
 25 26  1  0
 26 27  1  0
  1 22  1  0
 25 28  1  0
 28 29  1  0
 28 30  2  0
 29 31  1  0
 31 32  1  0
 32 33  1  0
 33 34  1  0
 34 35  1  0
 35 31  2  0
 33 36  2  0
M  END
$$$$

  SciTegic12092011192D

 37 40  0  0  0  0            999 V2000
   -0.2252  -25.5766    0.0000 C   0  0
   -0.1927  -26.3996    0.0000 C   0  0
    0.5351  -26.7812    0.0000 C   0  0
    1.2309  -26.3409    0.0000 C   0  0
    1.1943  -25.5149    0.0000 C   0  0
    0.4660  -25.1371    0.0000 C   0  0
    1.8897  -25.0709    0.0000 N   0  0
    1.8529  -24.2468    0.0000 C   0  0
    2.5483  -23.8027    0.0000 N   0  0
    1.1207  -23.8664    0.0000 O   0  0
    3.2805  -24.1830    0.0000 C   0  0
    3.3151  -25.0057    0.0000 N   0  0
    4.0465  -25.3859    0.0000 C   0  0
    4.7428  -24.9418    0.0000 C   0  0
    4.7032  -24.1134    0.0000 N   0  0
    3.9714  -23.7370    0.0000 C   0  0
    5.4736  -25.3155    0.0000 C   0  0
    6.2063  -25.6949    0.0000 N   0  0
    4.0829  -26.2102    0.0000 O   0  0
    1.9623  -26.7227    0.0000 O   0  0
    1.9973  -27.5471    0.0000 C   0  0
    3.3873  -26.6538    0.0000 C   0  0
    2.7287  -27.9289    0.0000 C   0  0
    3.4250  -27.4865    0.0000 C   0  0
   -0.9561  -25.1938    0.0000 Cl  0  0
   -0.8901  -26.8404    0.0000 N   0  0
   -1.6206  -26.4569    0.0000 C   0  0
   -2.3180  -26.8977    0.0000 O   0  0
   -1.6536  -25.6326    0.0000 O   0  0
   -3.0485  -26.5142    0.0000 C   0  0
   -3.7459  -26.9550    0.0000 C   0  0
   -4.4764  -26.5714    0.0000 N   0  0
   -4.5085  -25.7493    0.0000 C   0  0
   -5.2349  -25.3656    0.0000 C   0  0
   -5.9349  -25.8031    0.0000 O   0  0
   -5.9037  -26.6285    0.0000 C   0  0
   -5.1727  -27.0165    0.0000 C   0  0
 14 17  1  0
  8  9  1  0
 13 19  1  0
  4  5  1  0
  4 20  1  0
  8 10  2  0
 20 21  1  0
  2  3  1  0
 19 22  1  0
 22 24  1  0
  9 11  1  0
 21 23  1  0
  5  6  2  0
 23 24  1  0
 11 12  2  0
  1 25  1  0
  6  1  1  0
  2 26  1  0
 12 13  1  0
 26 27  1  0
  1  2  2  0
 27 28  1  0
 13 14  2  0
 27 29  2  0
  5  7  1  0
 28 30  1  0
 14 15  1  0
 30 31  1  0
  3  4  2  0
 31 32  1  0
 32 33  1  0
 15 16  2  0
 16 11  1  0
  7  8  1  0
 17 18  3  0
 32 37  1  0
 33 34  1  0
 34 35  1  0
 35 36  1  0
 36 37  1  0
M  END
$$$$

  SciTegic12092011192D

 45 50  0  0  0  0            999 V2000
   -1.6792  -21.7333    0.0000 C   0  0
   -1.6792  -22.5583    0.0000 C   0  0  1  0  0  0
   -0.9671  -22.9667    0.0000 C   0  0
   -0.2551  -22.5583    0.0000 C   0  0
   -0.2551  -21.7333    0.0000 C   0  0  1  0  0  0
   -0.9671  -21.3167    0.0000 C   0  0
   -2.3930  -22.9719    0.0000 C   0  0
   -3.1074  -22.5592    0.0000 C   0  0
   -3.8208  -22.9720    0.0000 C   0  0
   -3.8201  -23.7979    0.0000 C   0  0
   -3.1000  -24.2092    0.0000 C   0  0
   -2.3895  -23.7940    0.0000 N   0  0
    0.4605  -21.3229    0.0000 N   0  0
    1.1738  -21.7378    0.0000 C   0  0  1  0  0  0
    1.1831  -22.5594    0.0000 C   0  0
    1.9706  -22.8055    0.0000 C   0  0
    2.4493  -22.1310    0.0000 N   0  0
    1.9554  -21.4707    0.0000 C   0  0
    3.1608  -21.7134    0.0000 C   0  0
    3.8782  -22.1207    0.0000 C   0  0
    3.1549  -20.8884    0.0000 O   0  0
   -2.3958  -22.1458    0.0000 O   0  0
   -4.5334  -24.2124    0.0000 C   0  0
   -5.2472  -23.8046    0.0000 N   0  0
   -5.9600  -24.2184    0.0000 C   0  0
   -5.9581  -25.0443    0.0000 C   0  0
   -5.2375  -25.4546    0.0000 C   0  0
   -4.5276  -25.0384    0.0000 N   0  0
    3.8786  -22.9422    0.0000 C   0  0
    4.5920  -23.3495    0.0000 C   0  0
    5.3059  -22.9354    0.0000 N   0  0
    5.3019  -22.1094    0.0000 C   0  0
    4.5840  -21.6976    0.0000 C   0  0
    6.0218  -23.3454    0.0000 C   0  0
    6.0209  -24.1678    0.0000 N   0  0
    6.7359  -24.5777    0.0000 C   0  0
    7.4500  -24.1627    0.0000 C   0  0
    7.4445  -23.3335    0.0000 C   0  0
    6.7289  -22.9272    0.0000 C   0  0
    8.1560  -22.9160    0.0000 C   0  0
    8.8734  -23.3235    0.0000 F   0  0
    8.1503  -22.0910    0.0000 F   0  0
    8.8667  -22.4958    0.0000 F   0  0
    3.8708  -21.2917    0.0000 O   0  0
    1.2552  -20.9168    0.0000 H   0  0
 19 21  2  0
  3  4  1  0
  2 22  1  6
 10 11  1  0
 10 23  1  0
  4  5  1  0
 23 24  2  0
 11 12  2  0
 24 25  1  0
 12  7  1  0
 25 26  2  0
  5  6  1  0
 26 27  1  0
  5 13  1  1
 27 28  2  0
 28 23  1  0
 20 29  1  0
 14 13  1  0
 14 15  1  0
  2  7  1  0
  1  2  1  0
 20 33  1  0
 29 30  1  0
 30 31  1  0
 31 32  1  0
 32 33  1  0
  7  8  2  0
 31 34  1  0
  1  6  1  0
 34 35  2  0
 15 16  1  0
 35 36  1  0
 16 17  1  0
 36 37  2  0
 17 18  1  0
 37 38  1  0
 18 14  1  0
 38 39  2  0
 39 34  1  0
  8  9  1  0
 38 40  1  0
 17 19  1  0
 40 41  1  0
  2  3  1  0
 40 42  1  0
 19 20  1  0
 40 43  1  0
  9 10  2  0
 20 44  1  0
 14 45  1  1
M  END
$$$$

  SciTegic12092011192D

 33 36  0  0  0  0            999 V2000
    1.2990   -0.7500    0.0000 N   0  0
    1.2990    0.7500    0.0000 C   0  0
    0.0000    1.5000    0.0000 N   0  0
   -1.2990    0.7500    0.0000 C   0  0
   -1.2990   -0.7500    0.0000 C   0  0
    0.0000   -1.5000    0.0000 C   0  0
    2.3383    1.3500    0.0000 C   0  0
    0.0000   -2.7000    0.0000 N   0  0
   -2.6003   -1.4978    0.0000 C   0  0
   -3.8990   -0.7455    0.0000 N   0  0
   -5.2526   -1.3618    0.0000 N   0  0
   -6.2524   -0.2436    0.0000 N   0  0
   -5.4979    1.0528    0.0000 C   0  0
   -4.0317    0.7358    0.0000 C   0  0
   -6.0997    2.4249    0.0000 C   0  0
   -5.2115    3.6347    0.0000 S   0  0
   -5.8144    5.0092    0.0000 C   0  0
   -5.0510    6.2856    0.0000 N   0  0
   -6.0508    7.4038    0.0000 C   0  0
   -7.4233    6.7985    0.0000 N   0  0
   -7.2717    5.3062    0.0000 N   0  0
   -5.7337    8.8707    0.0000 C   0  0
   -6.8247    9.8828    0.0000 S   0  0
   -6.1739   11.2342    0.0000 C   0  0
   -4.6875   11.0329    0.0000 N   0  0
   -4.4196    9.5570    0.0000 C   0  0
   -3.8565    6.3997    0.0000 N   0  0
   -3.0754    8.8954    0.0000 C   0  0
   -6.8811   12.5550    0.0000 N   0  0
   -2.0777    9.5622    0.0000 F   0  0
   -2.9964    7.6980    0.0000 F   0  0
   -1.9990    8.3649    0.0000 F   0  0
   -6.2488   13.5749    0.0000 C   0  0
  1  2  2  0
  2  3  1  0
  3  4  2  0
  4  5  1  0
  5  6  2  0
  6  1  1  0
  2  7  1  0
  6  8  1  0
  5  9  1  0
  9 10  1  0
 10 11  1  0
 11 12  2  0
 12 13  1  0
 13 14  2  0
 14 10  1  0
 13 15  1  0
 15 16  1  0
 16 17  1  0
 17 18  1  0
 18 19  1  0
 19 20  2  0
 20 21  1  0
 21 17  2  0
 19 22  1  0
 22 23  1  0
 23 24  1  0
 24 25  2  0
 25 26  1  0
 26 22  2  0
 18 27  1  0
 26 28  1  0
 24 29  1  0
 28 30  1  0
 28 31  1  0
 28 32  1  0
 29 33  1  0
M  END
$$$$

  SciTegic12092011192D

 52 56  0  0  0  0            999 V2000
   15.0290   -1.4463    0.0000 C   0  0
   15.4366   -0.7271    0.0000 C   0  0
   16.2614   -0.7215    0.0000 C   0  0
   15.4435   -2.1565    0.0000 C   0  0
   16.2670   -2.1544    0.0000 C   0  0
   16.6774   -1.4301    0.0000 C   0  0
   17.5052   -1.4234    0.0000 O   0  0
   17.9289   -2.1393    0.0000 C   0  0
   17.5185   -2.8636    0.0000 C   0  0
   16.6844   -2.8719    0.0000 C   0  0
   15.0339   -2.8718    0.0000 O   0  0
   16.2770   -3.5886    0.0000 O   0  0
   18.7533   -2.1315    0.0000 C   0  0
   19.1721   -2.8416    0.0000 C   0  0
   19.9965   -2.8338    0.0000 C   0  0
   13.9366   -3.7833    0.0000 C   0  0
    8.1351   -6.1864    0.0000 C   0  0  1  0  0  0
    8.1307   -7.0063    0.0000 C   0  0  1  0  0  0
    8.8474   -7.4195    0.0000 C   0  0  2  0  0  0
    9.5599   -7.0062    0.0000 C   0  0
    9.5505   -6.1834    0.0000 C   0  0  1  0  0  0
    8.8474   -5.7668    0.0000 O   0  0
    9.5662   -5.3560    0.0000 C   0  0
    8.8527   -4.9322    0.0000 O   0  0
    7.4156   -5.7720    0.0000 C   0  0  1  0  0  0
    7.4156   -4.9466    0.0000 C   0  0  1  0  0  0
    6.6968   -4.5315    0.0000 C   0  0
   11.0017   -6.1282    0.0000 C   0  0
   11.7183   -6.5341    0.0000 C   0  0
   12.4308   -6.1165    0.0000 C   0  0
   12.4231   -5.2906    0.0000 C   0  0
   11.6982   -4.8857    0.0000 C   0  0
   10.9904   -5.3069    0.0000 C   0  0
   11.7283   -7.3584    0.0000 C   0  0
   11.0139   -7.7793    0.0000 F   0  0
   12.4445   -7.7660    0.0000 F   0  0
   13.1075   -4.8346    0.0000 N   0  0
    7.4178   -8.2450    0.0000 C   0  0
    6.7046   -8.6610    0.0000 C   0  0
    8.1353   -8.6576    0.0000 O   0  0
    8.1279   -5.3606    0.0000 H   0  0
   13.8770   -5.1196    0.0000 N   0  0
   14.3901   -4.4741    0.0000 N   0  0
   13.1418   -4.0121    0.0000 C   0  0
   10.2927   -6.5472    0.0000 O   0  0
   14.2229   -3.0102    0.0000 C   0  0
    7.4175   -7.4206    0.0000 N   0  0
   10.2867   -4.9510    0.0000 O   0  0
    8.8442   -8.2424    0.0000 O   0  0
    6.6965   -6.1864    0.0000 O   0  0
    8.1306   -4.5315    0.0000 O   0  0
    6.6978   -3.7063    0.0000 O   0  0
  6  7  1  0
  7  8  1  0
  8  9  2  0
  9 10  1  0
  5  6  1  0
  4 11  1  0
 10 12  2  0
  2  3  1  0
  8 13  1  0
 47 38  1  0
 18 47  1  1
 38 39  1  0
 17 25  1  0
 38 40  2  0
 17 41  1  1
 37 42  1  0
 25 26  1  0
 26 27  1  0
 42 43  2  0
 43 16  1  0
 16 44  2  0
 44 37  1  0
 17 18  1  0
 28 29  2  0
 17 22  1  0
 29 30  1  0
 18 19  1  0
 30 31  2  0
 19 20  1  0
 31 32  1  0
 20 21  1  0
 32 33  2  0
 33 28  1  0
 21 22  1  0
 29 34  1  0
 34 35  1  0
 23 24  2  0
 34 36  1  0
 21 23  1  0
 31 37  1  0
 25 50  1  6
 26 51  1  1
 19 49  1  6
 27 52  1  0
 23 48  1  0
 21 45  1  6
 45 28  1  0
  3  6  2  0
 16 46  1  0
 46 11  1  0
 13 14  1  0
  1  2  2  0
 14 15  1  0
  5  4  2  0
  4  1  1  0
  5 10  1  0
M  END
$$$$

  SciTegic12092011192D

 29 32  0  0  0  0            999 V2000
   -1.0028    1.5132    0.0000 N   0  0
   -2.3155    0.7475    0.0000 C   0  0
   -2.3155   -0.7475    0.0000 C   0  0
   -1.0028   -1.5132    0.0000 N   0  0
    0.2917    0.7475    0.0000 C   0  0
    0.2917   -0.7475    0.0000 C   0  0
    1.7138   -1.2033    0.0000 S   0  0
    2.5889    0.0182    0.0000 C   0  0
    1.7138    1.2033    0.0000 C   0  0
   -3.6217    1.4865    0.0000 N   0  0
   -4.9153    0.7255    0.0000 C   0  0  1  0  0  0
   -6.2219    1.4621    0.0000 C   0  0  2  0  0  0
   -7.5133    0.6990    0.0000 C   0  0
   -7.4980   -0.8010    0.0000 C   0  0
   -6.1914   -1.5377    0.0000 C   0  0
   -4.9001   -0.7745    0.0000 C   0  0
   -6.2342    2.6621    0.0000 N   0  0
    2.1812    2.6271    0.0000 C   0  0
    1.3808    3.5211    0.0000 O   0  0
    3.6500    2.9355    0.0000 N   0  0
    4.1182    4.3614    0.0000 C   0  0
    3.2311    5.5551    0.0000 C   0  0
    4.1140    6.7677    0.0000 N   0  0
    5.5401    6.3027    0.0000 N   0  0
    5.5385    4.8027    0.0000 C   0  0
    6.7447    3.9140    0.0000 C   0  0
    7.8445    4.3941    0.0000 F   0  0
    6.6109    2.7215    0.0000 F   0  0
    3.7444    7.9094    0.0000 C   0  0
  6  4  1  0
  5  1  1  0
  1  2  2  0
  2  3  1  0
  3  4  2  0
  5  6  2  0
  6  7  1  0
  7  8  1  0
  8  9  2  0
  9  5  1  0
  2 10  1  0
 11 10  1  6
 11 12  1  0
 11 16  1  0
 12 13  1  0
 13 14  1  0
 14 15  1  0
 15 16  1  0
 12 17  1  6
  9 18  1  0
 18 19  2  0
 18 20  1  0
 20 21  1  0
 21 22  2  0
 22 23  1  0
 23 24  1  0
 24 25  2  0
 25 21  1  0
 26 27  1  0
 26 28  1  0
 25 26  1  0
 23 29  1  0
M  END
$$$$

  SciTegic12092011192D

 35 39  0  0  1  0            999 V2000
   -2.1217   -8.8738    0.0000 C   0  0
   -1.6281   -7.7800    0.0000 C   0  0
   -0.1593   -7.4755    0.0000 N   0  0
   -0.0140   -5.9954    0.0000 N   0  0
   -1.3622   -5.3676    0.0000 C   0  0
   -2.3715   -6.4772    0.0000 C   0  0
   -3.8604   -6.3100    0.0000 C   0  0
   -4.4620   -4.9350    0.0000 N   0  0
   -3.6922   -3.6624    0.0000 C   0  0
   -4.6863   -2.5392    0.0000 C   0  0  2  0  0  0
   -4.4268   -1.3676    0.0000 O   0  0
   -6.0618   -3.1376    0.0000 C   0  0
   -5.9177   -4.6306    0.0000 C   0  0  1  0  0  0
   -7.0299   -5.6345    0.0000 C   0  0
   -6.7797   -6.8081    0.0000 O   0  0
   -8.1715   -5.2647    0.0000 O   0  0
    1.2883   -5.2495    0.0000 C   0  0
    2.5847   -6.0040    0.0000 C   0  0
    3.8864   -5.2585    0.0000 C   0  0
    3.8915   -3.7585    0.0000 N   0  0
    2.5951   -3.0039    0.0000 C   0  0
    2.5973   -1.5031    0.0000 N   0  0
    1.2990   -0.7500    0.0000 C   0  0
    1.2990    0.7500    0.0000 C   0  0
    0.0000    1.5000    0.0000 C   0  0
   -1.2990    0.7500    0.0000 C   0  0
   -1.2990   -0.7500    0.0000 C   0  0
    0.0000   -1.5000    0.0000 C   0  0
   -2.7248   -1.2135    0.0000 C   0  0
   -3.0955   -2.3548    0.0000 Cl  0  0
   -3.6065    0.0000    0.0000 C   0  0
   -4.8065    0.0000    0.0000 C   0  0
   -2.7248    1.2135    0.0000 N   0  0
   -3.0955    2.3548    0.0000 C   0  0
    1.2935   -3.7495    0.0000 N   0  0
  1  2  1  0
  2  3  2  0
  3  4  1  0
  4  5  1  0
  5  6  2  0
  6  2  1  0
  6  7  1  0
  7  8  1  0
  8  9  1  0
  9 10  1  0
 10 11  1  1
 10 12  1  0
 12 13  1  0
 13  8  1  0
 13 14  1  6
 14 15  2  0
 14 16  1  0
  4 17  1  0
 17 18  2  0
 18 19  1  0
 19 20  2  0
 20 21  1  0
 21 22  1  0
 22 23  1  0
 23 24  2  0
 24 25  1  0
 25 26  2  0
 26 27  1  0
 27 28  2  0
 28 23  1  0
 27 29  1  0
 29 30  1  0
 29 31  2  0
 31 32  1  0
 31 33  1  0
 33 26  1  0
 33 34  1  0
 21 35  2  0
 35 17  1  0
M  END
$$$$

  SciTegic12092011192D

 49 55  0  0  0  0            999 V2000
    8.0886   -7.0562    0.0000 N   0  0
    6.3625   -3.7250    0.0000 N   0  0
    6.3625   -4.5500    0.0000 C   0  0
    7.0745   -4.9583    0.0000 C   0  0
    7.7865   -4.5500    0.0000 N   0  0
    7.7865   -3.7250    0.0000 C   0  0
    7.0745   -3.3083    0.0000 C   0  0
    5.6492   -3.3167    0.0000 C   0  0
    5.6482   -2.4906    0.0000 C   0  0
    4.9333   -2.0803    0.0000 C   0  0
    4.2191   -2.4949    0.0000 C   0  0
    4.2242   -3.3242    0.0000 C   0  0
    4.9396   -3.7308    0.0000 N   0  0
    3.5029   -2.0855    0.0000 Cl  0  0
    4.9313   -1.2553    0.0000 C   0  0
    5.6448   -0.8410    0.0000 N   0  0
    4.2158   -0.8445    0.0000 O   0  0
    6.3603   -1.2518    0.0000 C   0  0
    6.3576   -2.0761    0.0000 C   0  0
    7.0722   -2.4868    0.0000 C   0  0
    7.0668   -0.8363    0.0000 C   0  0
    7.7820   -1.2432    0.0000 C   0  0
    7.7830   -2.0707    0.0000 C   0  0
    8.4962   -2.4812    0.0000 C   0  0
    9.2129   -2.0689    0.0000 C   0  0
    8.4941   -0.8263    0.0000 C   0  0
    9.2106   -1.2358    0.0000 C   0  0
    9.8215   -0.6809    0.0000 C   0  0
    9.4825    0.0716    0.0000 N   0  0
    8.6622   -0.0184    0.0000 N   0  0
   10.6458   -0.6792    0.0000 C   0  0
   11.0598   -1.3928    0.0000 O   0  0
   11.0568    0.0362    0.0000 N   0  0
    8.2421    0.6912    0.0000 C   0  0
    8.6479    1.4066    0.0000 C   0  0
    8.2290    2.1164    0.0000 C   0  0
    7.4031    2.1086    0.0000 C   0  0
    6.9980    1.3850    0.0000 C   0  0
    7.4193    0.6782    0.0000 C   0  0
    8.5004   -4.9635    0.0000 C   0  0
    8.4992   -5.7885    0.0000 C   0  0
    7.8348   -6.2712    0.0000 C   0  0
    8.9136   -7.0574    0.0000 N   0  0
    9.1696   -6.2731    0.0000 C   0  0
    7.6027   -7.7229    0.0000 C   0  0
    6.9825    2.8183    0.0000 F   0  0
    5.6486   -4.9635    0.0000 C   0  0
    4.9336   -4.5521    0.0000 O   0  0
    5.6498   -5.7885    0.0000 O   0  0
 12 13  2  0
 22 26  1  0
 23 24  1  0
 24 25  1  0
 25 27  1  0
 26 27  2  0
 13  8  1  0
  2  8  1  0
  6  7  1  0
 11 14  1  0
 27 28  1  0
 28 29  2  0
 29 30  1  0
 30 26  1  0
 10 15  1  0
 28 31  1  0
  2  3  1  0
 31 32  2  0
 15 16  1  0
 31 33  1  0
  8  9  2  0
 30 34  1  0
 15 17  2  0
 34 35  2  0
  2  7  1  0
 35 36  1  0
 16 18  1  0
 36 37  2  0
  9 10  1  0
 37 38  1  0
 18 19  2  0
 38 39  2  0
 39 34  1  0
  3  4  1  0
  5 40  1  0
 19 20  1  0
 40 41  1  0
 41 42  2  0
 20 23  2  0
 10 11  2  0
 22 21  2  0
 42  1  1  0
  1 43  1  0
 43 44  2  0
 44 41  1  0
 21 18  1  0
  1 45  1  0
 22 23  1  0
 37 46  1  0
  4  5  1  0
  3 47  1  0
 11 12  1  0
 47 48  2  0
  5  6  1  0
 47 49  1  0
M  END
$$$$

  SciTegic12092011192D

 20 21  0  0  0  0            999 V2000
    1.2990   -0.7500    0.0000 C   0  0
    1.2990    0.7500    0.0000 C   0  0
    0.0000    1.5000    0.0000 C   0  0
   -1.2990    0.7500    0.0000 C   0  0
   -1.2990   -0.7500    0.0000 C   0  0
    0.0000   -1.5000    0.0000 N   0  0
   -2.5972   -1.5031    0.0000 C   0  0
   -3.6375   -0.9049    0.0000 N   0  0
   -2.5955   -2.7031    0.0000 O   0  0
    0.0000    3.0008    0.0000 C   0  0  2  0  0  0
   -1.2149    3.8587    0.0000 O   0  0
   -0.7536    5.2860    0.0000 C   0  0  1  0  0  0
    0.7463    5.2884    0.0000 C   0  0  2  0  0  0
    1.2121    3.8625    0.0000 C   0  0  1  0  0  0
   -0.1291    6.6360    0.0000 C   0  0
    1.0641    6.7638    0.0000 O   0  0
    2.3518    3.4867    0.0000 O   0  0
    1.4501    6.2603    0.0000 O   0  0
   -2.3383    1.3500    0.0000 F   0  0
   -1.9447    5.1398    0.0000 F   0  0
  1  2  1  0
  1  6  2  0
  2  3  2  0
  3  4  1  0
  4  5  2  0
  5  6  1  0
  5  7  1  0
  7  8  1  0
  7  9  2  0
 10  3  1  6
 10 11  1  0
 11 12  1  0
 12 13  1  0
 13 14  1  0
 14 10  1  0
 12 15  1  6
 15 16  1  0
 14 17  1  1
 13 18  1  1
  4 19  1  0
 12 20  1  0
M  END
$$$$

  SciTegic12092011192D

 38 42  0  0  0  0            999 V2000
    4.9341   -5.8535    0.0000 C   0  0
    3.8950   -5.2533    0.0000 O   0  0
    3.8943   -3.7525    0.0000 C   0  0
    5.1945   -3.0045    0.0000 C   0  0
    5.1969   -1.5045    0.0000 C   0  0
    6.4994   -0.7589    0.0000 O   0  0
    7.5368   -1.3620    0.0000 C   0  0
    3.8991   -0.7525    0.0000 C   0  0
    3.9010    0.4475    0.0000 Cl  0  0
    2.5987   -1.5004    0.0000 C   0  0
    2.5965   -3.0004    0.0000 C   0  0
    1.5563   -3.5988    0.0000 F   0  0
    1.2990   -0.7500    0.0000 C   0  0
    1.2990    0.7500    0.0000 C   0  0
    0.0000    1.5000    0.0000 C   0  0
   -1.2990    0.7500    0.0000 C   0  0
   -2.5973    1.5031    0.0000 C   0  0
   -3.6375    0.9049    0.0000 O   0  0
   -2.5951    3.0039    0.0000 N   0  0
   -3.8933    3.7570    0.0000 C   0  0
   -4.0312    5.2378    0.0000 N   0  0
   -5.4984    5.5497    0.0000 C   0  0
   -6.2484    4.2507    0.0000 C   0  0
   -7.7382    4.0910    0.0000 C   0  0
   -8.3466    2.7190    0.0000 N   0  0
   -9.8379    2.5569    0.0000 C   0  0
  -10.4432    1.1845    0.0000 C   0  0
   -9.5573   -0.0260    0.0000 N   0  0
   -8.0661    0.1360    0.0000 C   0  0
   -7.3574   -0.8323    0.0000 O   0  0
   -7.4607    1.5085    0.0000 C   0  0
   -5.2447    3.1359    0.0000 N   0  0
   -1.2990   -0.7500    0.0000 C   0  0
   -2.5981   -1.5000    0.0000 N   0  0
   -2.5981   -3.0000    0.0000 C   0  0
   -1.2990   -3.7500    0.0000 C   0  0
    0.0000   -3.0000    0.0000 N   0  0
    0.0000   -1.5000    0.0000 C   0  0
  1  2  1  0
  2  3  1  0
  3  4  2  0
  4  5  1  0
  5  6  1  0
  6  7  1  0
  5  8  2  0
  8  9  1  0
  8 10  1  0
 10 11  2  0
 11  3  1  0
 11 12  1  0
 10 13  1  0
 13 14  2  0
 14 15  1  0
 15 16  2  0
 16 17  1  0
 17 18  2  0
 17 19  1  0
 19 20  1  0
 20 21  2  0
 21 22  1  0
 22 23  2  0
 23 24  1  0
 24 25  1  0
 25 26  1  0
 26 27  1  0
 27 28  1  0
 28 29  1  0
 29 30  2  0
 29 31  1  0
 31 25  1  0
 23 32  1  0
 32 20  1  0
 16 33  1  0
 33 34  2  0
 34 35  1  0
 35 36  2  0
 36 37  1  0
 37 38  2  0
 38 13  1  0
 38 33  1  0
M  END
$$$$

  SciTegic12092011192D

 30 34  0  0  0  0            999 V2000
    2.6024   -2.6977    0.0000 N   0  0
    2.6003   -1.4977    0.0000 C   0  0
    3.6387   -0.8963    0.0000 O   0  0
    1.2990   -0.7500    0.0000 C   0  0
    1.2990    0.7500    0.0000 C   0  0
    0.0000    1.5000    0.0000 C   0  0
   -1.2990    0.7500    0.0000 N   0  0
   -1.2990   -0.7500    0.0000 C   0  0
   -2.4133   -1.7530    0.0000 C   0  0
   -3.9040   -1.5957    0.0000 C   0  0
   -4.7856   -2.8092    0.0000 C   0  0
   -4.1755   -4.1795    0.0000 C   0  0
   -2.6837   -4.3363    0.0000 C   0  0
   -1.8032   -3.1233    0.0000 C   0  0
   -0.3114   -2.9665    0.0000 N   0  0
    0.0000   -1.5000    0.0000 C   0  0
   -5.0576   -5.3937    0.0000 N   0  0
   -6.5497   -5.2394    0.0000 C   0  0
   -7.4295   -6.4543    0.0000 C   0  0
   -6.8172   -7.8236    0.0000 O   0  0
   -5.3251   -7.9780    0.0000 C   0  0
   -4.4454   -6.7631    0.0000 C   0  0
    0.0000    3.0008    0.0000 C   0  0
    1.2978    3.7529    0.0000 C   0  0
    1.2954    5.2529    0.0000 C   0  0
   -0.0048    6.0009    0.0000 C   0  0
   -0.0103    7.5017    0.0000 C   0  0
   -1.0513    8.0986    0.0000 O   0  0
   -1.3026    5.2488    0.0000 N   0  0
   -1.3002    3.7488    0.0000 C   0  0
  1  2  1  0
  2  3  2  0
  2  4  1  0
  4  5  2  0
  5  6  1  0
  6  7  2  0
  7  8  1  0
  8  9  1  0
  9 10  2  0
 10 11  1  0
 11 12  2  0
 12 13  1  0
 13 14  2  0
 14  9  1  0
 14 15  1  0
 15 16  1  0
 16  4  1  0
 16  8  2  0
 12 17  1  0
 17 18  1  0
 18 19  1  0
 19 20  1  0
 20 21  1  0
 21 22  1  0
 22 17  1  0
  6 23  1  0
 23 24  2  0
 24 25  1  0
 25 26  2  0
 26 27  1  0
 27 28  1  0
 26 29  1  0
 29 30  2  0
 30 23  1  0
M  END
$$$$

  SciTegic12092011192D

 34 38  0  0  1  0            999 V2000
    1.8540   -5.1516    0.0000 C   0  0
    1.6137   -3.9759    0.0000 C   0  0
    0.4753   -3.5965    0.0000 C   0  0
    2.7343   -2.9815    0.0000 C   0  0  1  0  0  0
    4.2010   -3.2956    0.0000 C   0  0
    4.9531   -1.9978    0.0000 N   0  0
    6.4437   -1.8466    0.0000 C   0  0
    7.3222   -3.0635    0.0000 C   0  0  2  0  0  0
    6.8304   -4.1581    0.0000 O   0  0
    8.8153   -2.9121    0.0000 C   0  0
    9.5177   -3.8850    0.0000 O   0  0
    3.9511   -0.8815    0.0000 C   0  0
    4.1955    0.2934    0.0000 O   0  0
    2.5987   -1.5004    0.0000 N   0  0
    1.2990   -0.7500    0.0000 C   0  0
    1.2990    0.7500    0.0000 C   0  0
    0.0000    1.5000    0.0000 C   0  0
   -1.2990    0.7500    0.0000 N   0  0
   -2.7248    1.2135    0.0000 N   0  0
   -3.6065    0.0000    0.0000 C   0  0
   -2.7248   -1.2135    0.0000 C   0  0
   -3.1884   -2.6409    0.0000 C   0  0
   -4.6234   -3.0602    0.0000 C   0  0
   -4.9781   -4.5176    0.0000 C   0  0
   -3.8933   -5.5536    0.0000 C   0  0
   -2.4537   -5.1320    0.0000 C   0  0
   -2.0990   -3.6745    0.0000 C   0  0
   -4.2481   -7.0117    0.0000 C   0  0
   -5.6297   -7.5624    0.0000 N   0  0
   -5.5143   -9.0580    0.0000 C   0  0
   -4.0563   -9.4104    0.0000 N   0  0
   -3.2706   -8.1326    0.0000 N   0  0
   -1.2990   -0.7500    0.0000 C   0  0
    0.0000   -1.5000    0.0000 N   0  0
  1  2  1  0
  2  3  1  0
  4  2  1  6
  4  5  1  0
  5  6  1  0
  6  7  1  0
  7  8  1  0
  8  9  1  1
  8 10  1  0
 10 11  1  0
  6 12  1  0
 12 13  2  0
 12 14  1  0
 14  4  1  0
 14 15  1  0
 15 16  1  0
 16 17  2  0
 17 18  1  0
 18 19  1  0
 19 20  2  0
 20 21  1  0
 21 22  1  0
 22 23  2  0
 23 24  1  0
 24 25  2  0
 25 26  1  0
 26 27  2  0
 27 22  1  0
 25 28  1  0
 28 29  1  0
 29 30  2  0
 30 31  1  0
 31 32  1  0
 32 28  2  0
 21 33  2  0
 33 18  1  0
 33 34  1  0
 34 15  2  0
M  END
$$$$

  SciTegic12092011192D

 34 38  0  0  0  0            999 V2000
    3.6186  -12.0616    0.0000 O   0  0
    4.2965  -11.0714    0.0000 C   0  0
    3.6488   -9.7176    0.0000 C   0  0
    2.4524   -9.6252    0.0000 O   0  0
    4.4967   -8.4792    0.0000 C   0  0
    3.8490   -7.1253    0.0000 N   0  0
    4.6946   -5.8864    0.0000 C   0  0
    4.0445   -4.5346    0.0000 C   0  0
    2.5536   -4.4230    0.0000 C   0  0
    1.7031   -5.6606    0.0000 C   0  0
    2.3532   -7.0124    0.0000 C   0  0
    1.8032   -3.1233    0.0000 C   0  0
    2.4133   -1.7530    0.0000 C   0  0
    1.2990   -0.7500    0.0000 C   0  0
    1.2990    0.7500    0.0000 C   0  0
    0.0000    1.5000    0.0000 C   0  0
   -1.2990    0.7500    0.0000 C   0  0
   -1.2990   -0.7500    0.0000 N   0  0
    0.0000   -1.5000    0.0000 C   0  0
    0.3114   -2.9665    0.0000 N   0  0
    2.5987    1.5004    0.0000 C   0  0
    3.8991    0.7525    0.0000 C   0  0
    5.1969    1.5046    0.0000 N   0  0
    5.1945    3.0046    0.0000 C   0  0
    3.8943    3.7525    0.0000 C   0  0
    3.8888    5.2533    0.0000 N   0  0
    2.5868    5.9998    0.0000 C   0  0
    2.5813    7.5006    0.0000 C   0  0
    1.2811    8.2486    0.0000 C   0  0
    1.2787    9.7486    0.0000 C   0  0
    2.5765   10.5007    0.0000 C   0  0
    3.8767    9.7528    0.0000 C   0  0
    3.8792    8.2528    0.0000 C   0  0
    2.5964    3.0004    0.0000 N   0  0
  1  2  1  0
  2  3  1  0
  3  4  1  0
  3  5  1  0
  5  6  1  0
  6  7  1  0
  7  8  1  0
  8  9  1  0
  9 10  1  0
 10 11  1  0
 11  6  1  0
  9 12  1  0
 12 13  2  0
 13 14  1  0
 14 15  2  0
 15 16  1  0
 16 17  2  0
 17 18  1  0
 18 19  2  0
 19 14  1  0
 19 20  1  0
 20 12  1  0
 15 21  1  0
 21 22  2  0
 22 23  1  0
 23 24  2  0
 24 25  1  0
 25 26  1  0
 26 27  1  0
 27 28  1  0
 28 29  2  0
 29 30  1  0
 30 31  2  0
 31 32  1  0
 32 33  2  0
 33 28  1  0
 25 34  2  0
 34 21  1  0
M  END
$$$$

  SciTegic12092011192D

 35 39  0  0  1  0            999 V2000
   14.2805   -4.8047    0.0000 O   0  0
   13.1583   -5.2296    0.0000 C   0  0  2  0  0  0
   13.4345   -3.7552    0.0000 C   0  0
   12.2959   -2.7788    0.0000 C   0  0
   10.8923   -3.2739    0.0000 C   0  0  2  0  0  0
   10.6046   -4.7511    0.0000 C   0  0
   11.7433   -5.7275    0.0000 C   0  0
    9.5926   -2.5235    0.0000 N   0  0
    9.2044   -1.0746    0.0000 C   0  0
    7.8003   -1.4887    0.0000 C   0  0
    8.1437   -2.9117    0.0000 C   0  0
    6.4990   -0.7409    0.0000 N   0  0
    5.2003   -1.4932    0.0000 C   0  0
    5.2024   -2.6932    0.0000 O   0  0
    3.8990   -0.7455    0.0000 C   0  0
    2.6003   -1.4977    0.0000 N   0  0
    1.2990   -0.7500    0.0000 C   0  0
    1.2990    0.7500    0.0000 C   0  0
    0.0000    1.5000    0.0000 N   0  0
   -1.2990    0.7500    0.0000 N   0  0
   -1.2990   -0.7500    0.0000 C   0  0
   -2.5981   -1.5000    0.0000 C   0  0
   -2.5981   -3.0000    0.0000 C   0  0
   -1.2990   -3.7500    0.0000 C   0  0
    0.0000   -3.0000    0.0000 C   0  0
    0.0000   -1.5000    0.0000 C   0  0
   -1.2990   -5.2508    0.0000 C   0  0
   -2.3379   -5.8515    0.0000 F   0  0
   -0.2596   -5.8505    0.0000 F   0  0
   -1.2984   -6.4508    0.0000 F   0  0
   12.8515   -6.6781    0.0000 C   0  0
   13.8605   -7.7706    0.0000 C   0  0
   13.1114   -9.0702    0.0000 N   0  0
   11.6440   -8.7594    0.0000 C   0  0
   11.4861   -7.2677    0.0000 S   0  0
  2  1  1  1
  2  3  1  0
  3  4  1  0
  4  5  1  0
  5  6  1  0
  6  7  1  0
  7  2  1  0
  5  8  1  6
  8  9  1  0
  9 10  1  0
 10 11  1  0
 11  8  1  0
 10 12  1  0
 12 13  1  0
 13 14  2  0
 13 15  1  0
 15 16  1  0
 16 17  1  0
 17 18  2  0
 18 19  1  0
 19 20  2  0
 20 21  1  0
 21 22  2  0
 22 23  1  0
 23 24  2  0
 24 25  1  0
 25 26  2  0
 26 17  1  0
 26 21  1  0
 24 27  1  0
 27 28  1  0
 27 29  1  0
 27 30  1  0
  2 31  1  0
 31 32  2  0
 32 33  1  0
 33 34  2  0
 34 35  1  0
 35 31  1  0
M  END
$$$$

  SciTegic12092011192D

 38 42  0  0  0  0            999 V2000
    6.4965    0.4465    0.0000 C   0  0
    6.4963   -0.7535    0.0000 O   0  0
    5.1969   -1.5045    0.0000 C   0  0
    3.8991   -0.7525    0.0000 C   0  0
    2.5987   -1.5004    0.0000 C   0  0
    2.5965   -3.0004    0.0000 C   0  0
    3.8943   -3.7525    0.0000 C   0  0
    3.8888   -5.2533    0.0000 O   0  0
    2.8478   -5.8502    0.0000 C   0  0
    5.1945   -3.0045    0.0000 C   0  0
    6.4946   -3.7543    0.0000 O   0  0
    7.5340   -3.1545    0.0000 C   0  0
    1.2990   -0.7500    0.0000 C   0  0
    1.2990    0.7500    0.0000 C   0  0
    0.0000    1.5000    0.0000 C   0  0
    0.0031    3.0008    0.0000 C   0  0
    1.0432    3.5994    0.0000 O   0  0
   -1.0351    3.6026    0.0000 N   0  0
   -1.2990    0.7500    0.0000 C   0  0
   -2.7248    1.2135    0.0000 N   0  0
   -3.6065    0.0000    0.0000 C   0  0
   -5.0972   -0.1561    0.0000 C   0  0
   -5.7073   -1.5264    0.0000 C   0  0
   -4.8256   -2.7399    0.0000 C   0  0
   -3.3339   -2.5831    0.0000 C   0  0
   -2.7248   -1.2135    0.0000 C   0  0
   -1.2990   -0.7500    0.0000 C   0  0
    0.0000   -1.5000    0.0000 C   0  0
   -5.4332   -4.1123    0.0000 C   0  0
   -6.6264   -4.2398    0.0000 O   0  0
   -4.5493   -5.3252    0.0000 N   0  0
   -5.1546   -6.6977    0.0000 C   0  0
   -4.2687   -7.9081    0.0000 C   0  0
   -2.7775   -7.7462    0.0000 O   0  0
   -2.1722   -6.3738    0.0000 C   0  0
   -0.6804   -6.2086    0.0000 C   0  0
   -0.1977   -5.1100    0.0000 O   0  0
   -3.0580   -5.1633    0.0000 C   0  0
  1  2  1  0
  2  3  1  0
  3  4  2  0
  4  5  1  0
  5  6  2  0
  6  7  1  0
  7  8  1  0
  8  9  1  0
  7 10  2  0
 10  3  1  0
 10 11  1  0
 11 12  1  0
  5 13  1  0
 13 14  2  0
 14 15  1  0
 15 16  1  0
 16 17  2  0
 16 18  1  0
 15 19  2  0
 19 20  1  0
 20 21  1  0
 21 22  2  0
 22 23  1  0
 23 24  2  0
 24 25  1  0
 25 26  2  0
 26 21  1  0
 26 27  1  0
 27 19  1  0
 27 28  2  0
 28 13  1  0
 24 29  1  0
 29 30  2  0
 29 31  1  0
 31 32  1  0
 32 33  1  0
 33 34  1  0
 34 35  1  0
 35 36  1  0
 36 37  1  0
 35 38  1  0
 38 31  1  0
M  END
$$$$

  SciTegic12092011192D

 37 41  0  0  1  0            999 V2000
    6.2789  -21.4559    0.0000 C   0  0  1  0  0  0
    6.5915  -22.2155    0.0000 C   0  0
    6.9047  -20.9239    0.0000 C   0  0
    4.1461  -22.0238    0.0000 C   0  0
    4.9660  -22.1155    0.0000 C   0  0
    5.2968  -22.8714    0.0000 O   0  0
    5.4556  -21.4511    0.0000 N   0  0
    6.5386  -20.6717    0.0000 C   0  0
    5.8742  -20.1822    0.0000 C   0  0
    5.2037  -20.6629    0.0000 C   0  0
    6.1589  -22.9180    0.0000 O   0  0
    7.6041  -21.3546    0.0000 C   0  0  2  0  0  0
    7.4092  -22.1498    0.0000 N   0  0
    7.9970  -22.7130    0.0000 C   0  0  2  0  0  0
    8.7833  -22.4866    0.0000 C   0  0
    8.9783  -21.6914    0.0000 C   0  0
    8.3870  -21.1226    0.0000 S   0  0
    7.9159  -20.5858    0.0000 H   0  0
    7.7989  -23.5155    0.0000 C   0  0
    7.0064  -23.7449    0.0000 N   0  0
    8.3940  -24.0870    0.0000 O   0  0
    3.7384  -21.3103    0.0000 N   0  0
    2.9301  -21.4765    0.0000 N   0  0
    2.8385  -22.2966    0.0000 C   0  0
    3.5900  -22.6370    0.0000 N   0  0
    2.1211  -22.7044    0.0000 N   0  0
    1.4092  -22.2873    0.0000 C   0  0
    0.6920  -22.6951    0.0000 C   0  0
    1.4146  -21.4621    0.0000 O   0  0
   -0.0199  -22.2780    0.0000 O   0  0
   -0.7371  -22.6858    0.0000 C   0  0
   -1.4452  -22.2658    0.0000 C   0  0
   -2.1619  -22.6729    0.0000 C   0  0
   -2.1677  -23.4990    0.0000 C   0  0
   -1.4509  -23.9160    0.0000 C   0  0
   -0.7370  -23.5065    0.0000 C   0  0
   -2.8845  -23.9078    0.0000 Cl  0  0
  1  2  1  1
 12 18  1  6
  1  8  1  0
  8  9  1  0
 19 20  1  0
 19 21  2  0
 14 19  1  6
  4 22  1  0
  9 10  1  0
 10  7  1  0
  4  5  1  0
  2 11  2  0
 22 23  1  0
 23 24  2  0
 24 25  1  0
 25  4  2  0
 12 13  1  0
 24 26  1  0
  2 13  1  0
 26 27  1  0
  5  6  2  0
 27 28  1  0
 12  3  1  0
 27 29  2  0
  5  7  1  0
 28 30  1  0
  7  1  1  0
 30 31  1  0
  1  3  1  0
 31 32  2  0
 12 17  1  0
 32 33  1  0
 13 14  1  0
 33 34  2  0
 14 15  1  0
 34 35  1  0
 15 16  1  0
 35 36  2  0
 36 31  1  0
 16 17  1  0
 34 37  1  0
M  END
$$$$

  SciTegic12092011192D

 39 42  0  0  0  0            999 V2000
   20.6803   -6.4200    0.0000 N   0  0
   21.5044   -6.3825    0.0000 C   0  0
   22.7893   -6.7352    0.0000 C   0  0
   14.9671   -5.0630    0.0000 Cl  0  0
   22.7520   -5.9110    0.0000 C   0  0
   16.4886   -6.5603    0.0000 N   0  0
   15.0485   -6.8561    0.0000 C   0  0
   17.7634   -5.8373    0.0000 C   0  0
   24.1647   -5.6972    0.0000 O   0  0
   19.4076   -5.7650    0.0000 C   0  0
   15.6558   -5.5172    0.0000 C   0  0
   21.9566   -5.6920    0.0000 S   0  0
   23.2732   -4.5806    0.0000 O   0  0
   22.0171   -7.0254    0.0000 N   0  0
   20.2964   -7.1502    0.0000 C   0  0
   18.2674   -7.9557    0.0000 C   0  0
   24.2157   -6.8198    0.0000 N   0  0
   16.6492   -4.4322    0.0000 Cl  0  0
   19.4722   -7.1875    0.0000 C   0  0  2  0  0  0
   19.0916   -7.9194    0.0000 O   0  0
   24.1181   -8.4669    0.0000 N   0  0
   23.4293   -8.0128    0.0000 C   0  0
   18.2079   -6.5323    0.0000 N   0  0
   23.4781   -7.1892    0.0000 C   0  0
   16.4280   -5.2270    0.0000 C   0  0
   24.9046   -7.2739    0.0000 C   0  0
   15.6932   -6.3414    0.0000 C   0  0
   23.3966   -5.3962    0.0000 C   0  0
   24.8557   -8.0974    0.0000 C   0  0
   19.0321   -6.4948    0.0000 C   0  0  2  0  0  0
   20.2318   -5.7277    0.0000 C   0  0
   18.1431   -5.1048    0.0000 O   0  0
   16.9394   -5.8747    0.0000 C   0  0
   25.6423   -6.9045    0.0000 O   0  0
   26.3311   -7.3586    0.0000 C   0  0
   27.0687   -6.9891    0.0000 C   0  0
   27.7575   -7.4432    0.0000 N   0  0
   28.4952   -7.0737    0.0000 C   0  0
   27.7087   -8.2667    0.0000 C   0  0
 25 18  1  0
 29 26  2  0
 20 16  1  0
 24 22  1  0
 14  3  1  0
 31  1  1  0
 24 17  2  0
  8 33  1  0
 11  4  1  0
 28 13  2  0
 25 11  1  0
  2 14  2  0
 30 19  1  0
 33 25  2  0
  5 28  1  0
  1  2  1  0
 19 20  1  6
 19 15  1  0
 27  6  1  0
 12  2  1  0
 28  9  1  0
 31 10  1  0
  8 32  2  0
 11 27  2  0
  3 24  1  0
  5 12  1  0
 21 29  1  0
  6 33  1  0
  3  5  2  0
 10 30  1  0
 22 21  2  0
 27  7  1  0
 30 23  1  6
 23  8  1  0
 26 17  1  0
 15  1  1  0
 26 34  1  0
 34 35  1  0
 35 36  1  0
 36 37  1  0
 37 38  1  0
 37 39  1  0
M  END
$$$$

  SciTegic12092011192D

 49 54  0  0  0  0            999 V2000
    1.0542   -2.0917    0.0000 Na  0  3  0  0  0 15
   -2.7750   -2.1917    0.0000 N   0  0
   -2.0583    0.7625    0.0000 N   0  0
   -1.9250   -1.7042    0.0000 N   0  0
   -2.5250   -1.6417    0.0000 C   0  0  2  0  0  0
   -1.5458    1.0583    0.0000 C   0  0
   -2.3333   -2.5917    0.0000 C   0  0
   -2.0625    0.1583    0.0000 C   0  0
   -2.9708   -1.2375    0.0000 C   0  0  1  0  0  0
   -1.8083   -2.2917    0.0000 C   0  0  2  0  0  0
   -2.5250    1.1375    0.0000 C   0  0
   -3.3708   -2.1167    0.0000 C   0  0
   -1.5500   -0.1417    0.0000 N   0  0
   -3.4833   -1.5292    0.0000 C   0  0
   -1.0333    0.7500    0.0000 C   0  0
   -3.3708    0.4708    0.0000 C   0  0
   -3.1083    1.0083    0.0000 C   0  0
   -2.5333   -0.2167    0.0000 C   0  0  1  0  0  0
   -3.1125   -0.0792    0.0000 N   0  0
   -2.5375   -0.8167    0.0000 C   0  0
   -1.0333    0.1583    0.0000 C   0  0
   -1.5208   -1.2625    0.0000 C   0  0
   -1.5500    1.6583    0.0000 O   0  0
   -2.3375   -3.1917    0.0000 O   0  0
    0.1000   -1.3792    0.0000 C   0  0
   -1.2875   -2.5917    0.0000 C   0  0
   -3.9833    0.4833    0.0000 O   0  0
   -1.7083   -0.6917    0.0000 O   0  0
    0.1125   -1.9792    0.0000 O   0  5
   -0.9375   -1.3917    0.0000 C   0  0
   -3.4875   -0.9375    0.0000 O   0  0
    0.6167   -1.0667    0.0000 O   0  0
   -0.4250   -1.0875    0.0000 C   0  0
   -2.3500    1.7125    0.0000 C   0  0
   -3.8125   -2.5125    0.0000 C   0  0
   -3.5208    1.4458    0.0000 C   0  0
   -0.5083    1.0500    0.0000 C   0  0
   -4.0500   -1.3417    0.0000 C   0  0
   -0.5208   -0.1500    0.0000 C   0  0
   -1.2958   -3.1917    0.0000 C   0  0
   -3.3333    2.0208    0.0000 C   0  0
    0.0000    0.7500    0.0000 C   0  0
   -4.3750   -2.3250    0.0000 C   0  0
   -2.7583    2.1500    0.0000 C   0  0
   -1.8208   -3.4917    0.0000 C   0  0
   -0.7750   -3.4917    0.0000 C   0  0
   -4.4958   -1.7375    0.0000 C   0  0
    0.0000    0.1458    0.0000 C   0  0
   -2.1083   -1.2167    0.0000 H   0  0
  3  8  1  0
  4  5  1  0
  5  2  1  0
  6  3  1  0
  7  2  1  0
  8 18  1  0
  9  5  1  0
 10  7  1  0
 11  3  1  0
 12  2  1  0
 13  8  1  0
 14 12  2  0
 15 21  2  0
 16 19  1  0
 17 16  1  0
 18 20  1  6
 19 18  1  0
 20  9  1  0
 21 13  1  0
 22  4  1  0
 23  6  2  0
 24  7  2  0
 25 33  1  0
 10 26  1  1
 27 16  2  0
 28 22  2  0
 29 25  1  0
 30 22  1  0
  9 31  1  6
 32 25  2  0
 33 30  1  0
 34 11  1  0
 35 12  1  0
 36 17  1  0
 37 15  1  0
 38 14  1  0
 39 21  1  0
 40 26  1  0
 41 36  2  0
 42 48  1  0
 43 35  2  0
 44 34  2  0
 45 40  1  0
 46 40  1  0
 47 43  1  0
 48 39  2  0
  5 49  1  6
 14  9  1  0
  4 10  1  0
 47 38  2  0
 11 17  2  0
  6 15  1  0
 41 44  1  0
 37 42  2  0
M  CHG  2   1   1  29  -1
M  END
$$$$

  SciTegic12092011192D

 32 33  0  0  0  0            999 V2000
    5.1792   -6.3375    0.0000 C   0  0
    5.9917   -6.1917    0.0000 C   0  0
    6.5167   -6.8250    0.0000 O   0  0
    6.2750   -5.4250    0.0000 O   0  0
    5.0375   -5.5250    0.0000 F   0  0
    4.3667   -6.4792    0.0000 F   0  0
    5.3167   -7.1500    0.0000 F   0  0
    2.4375   -4.4417    0.0000 C   0  0
    1.7250   -4.8542    0.0000 N   0  0
    2.4375   -3.6167    0.0000 C   0  0
    1.0042   -3.6167    0.0000 N   0  0
    1.0042   -4.4417    0.0000 C   0  0
    1.7250   -3.2042    0.0000 C   0  0
    3.2167   -4.6917    0.0000 N   0  0
    3.2167   -3.3625    0.0000 N   0  0
    3.7042   -4.0292    0.0000 C   0  0
    1.7250   -5.6792    0.0000 C   0  0
    0.2875   -4.8625    0.0000 O   0  0
    0.2875   -3.2042    0.0000 C   0  0
    1.7250   -2.3792    0.0000 O   0  0
    4.5292   -4.0375    0.0000 C   0  0
    4.9417   -3.3250    0.0000 C   0  0
   -0.4333   -3.6167    0.0000 N   0  0
    5.7667   -1.8917    0.0000 C   0  0
    6.1875   -1.1667    0.0000 Br  0  0
    6.1792   -2.6125    0.0000 C   0  0
    4.9417   -1.8917    0.0000 C   0  0
    5.7667   -3.3250    0.0000 C   0  0
    4.5292   -2.6042    0.0000 C   0  0
    2.4375   -6.0917    0.0000 C   0  0
    3.1500   -5.6792    0.0000 C   0  0
    2.4375   -6.9167    0.0000 C   0  0
  2  1  1  0
  3  2  1  0
  4  2  2  0
  5  1  1  0
  6  1  1  0
  7  1  1  0
  9  8  1  0
 10  8  2  0
 11 13  1  0
 12  9  1  0
 13 10  1  0
 14  8  1  0
 15 10  1  0
 16 14  2  0
 17  9  1  0
 18 12  2  0
 19 11  1  0
 20 13  2  0
 21 16  1  0
 22 21  1  0
 23 19  1  0
 24 26  2  0
 25 24  1  0
 26 28  1  0
 27 29  2  0
 28 22  2  0
 29 22  1  0
 30 17  1  0
 31 30  1  0
 32 30  1  0
 12 11  1  0
 15 16  1  0
 27 24  1  0
M  END
$$$$

  SciTegic12092011192D

 31 33  0  0  0  0            999 V2000
    9.6125  -25.1125    0.0000 C   0  0
    8.8958  -25.5250    0.0000 C   0  0
    9.6125  -24.2875    0.0000 C   0  0
    8.1833  -25.1125    0.0000 C   0  0
    8.8958  -23.8750    0.0000 C   0  0
    8.1833  -24.2958    0.0000 C   0  0
   10.3267  -25.5255    0.0000 C   0  0
   11.0414  -25.1134    0.0000 C   0  0
   11.7545  -25.5287    0.0000 C   0  0
   12.4687  -25.1174    0.0000 C   0  0
   12.4697  -24.2915    0.0000 C   0  0
   11.7505  -23.8787    0.0000 C   0  0
   13.1839  -23.8785    0.0000 C   0  0
   13.8987  -24.2905    0.0000 C   0  0
    7.4708  -25.5250    0.0000 C   0  0  1  0  0  0
    7.4750  -26.3583    0.0000 C   0  0  1  0  0  0
    6.7500  -26.7625    0.0000 C   0  0  2  0  0  0
    6.7583  -25.1125    0.0000 C   0  0
    6.0375  -26.3500    0.0000 C   0  0  1  0  0  0
    6.0458  -25.5250    0.0000 C   0  0  1  0  0  0
    8.1875  -26.7708    0.0000 O   0  0
    6.7500  -27.5875    0.0000 O   0  0
    5.3250  -26.7625    0.0000 O   0  0
    5.3333  -25.1125    0.0000 C   0  0
    4.6125  -25.5208    0.0000 O   0  0
    7.4668  -23.8869    0.0000 O   0  0
    7.4627  -23.0619    0.0000 C   0  0
   10.3267  -23.8745    0.0000 O   0  0
   11.0414  -24.2866    0.0000 C   0  0
   10.3261  -23.0495    0.0000 C   0  0
    8.1833  -25.9375    0.0000 O   0  0
  1  7  1  0
  1  2  2  0
  7  8  1  0
  3  1  1  0
  8  9  2  0
  4  2  1  0
  9 10  1  0
  5  6  1  0
 10 11  2  0
  6  4  2  0
 11 12  1  0
 16 15  1  0
 17 16  1  0
 18 15  1  0
 19 20  1  0
 20 18  1  0
 15  4  1  1
 16 21  1  6
 17 22  1  1
 19 23  1  6
 20 24  1  1
 25 24  1  0
 17 19  1  0
 12 29  2  0
  6 26  1  0
 29  8  1  0
 26 27  1  0
  5  3  2  0
  3 28  1  0
 11 13  1  0
 28 30  1  0
 13 14  1  0
 15 31  1  0
M  END
$$$$

  SciTegic12092011192D

 30 33  0  0  0  0            999 V2000
   -1.2070  -20.6799    0.0000 C   0  0
   -1.2082  -21.5075    0.0000 N   0  0
   -0.4953  -21.9204    0.0000 C   0  0
    0.2241  -21.5070    0.0000 N   0  0
    0.2209  -20.6759    0.0000 C   0  0
   -0.4973  -20.2671    0.0000 C   0  0
    0.9333  -20.2598    0.0000 C   0  0
    1.6468  -20.6733    0.0000 C   0  0
    2.3587  -20.2580    0.0000 N   0  0
    2.3551  -19.4321    0.0000 C   0  0
    1.6336  -19.0233    0.0000 C   0  0
    0.9245  -19.4410    0.0000 C   0  0
    3.0670  -19.0151    0.0000 C   0  0
    3.7766  -18.5946    0.0000 F   0  0
    3.4858  -19.7259    0.0000 F   0  0
    2.6481  -18.3044    0.0000 F   0  0
   -1.9218  -20.2680    0.0000 O   0  0
   -2.6359  -20.6811    0.0000 C   0  0
   -4.0629  -21.5055    0.0000 C   0  0
   -3.3431  -21.9172    0.0000 C   0  0
   -2.6325  -21.5024    0.0000 C   0  0
   -4.0649  -20.6845    0.0000 C   0  0
   -3.3462  -20.2656    0.0000 C   0  0
   -3.3507  -19.4356    0.0000 N   0  0
   -4.0731  -19.0236    0.0000 C   0  0
   -4.7925  -19.4476    0.0000 C   0  0
   -4.7844  -20.2762    0.0000 N   0  0
   -5.5108  -19.0418    0.0000 O   0  0
   -4.0790  -18.1986    0.0000 N   0  0
    1.6480  -21.4983    0.0000 N   0  0
  5  7  1  0
 13 15  1  0
  3  4  2  0
 13 16  1  0
  7  8  2  0
  1 17  1  0
 17 18  1  0
 18 23  2  0
  8  9  1  0
 22 19  2  0
  4  5  1  0
 19 20  1  0
  9 10  2  0
 20 21  2  0
 21 18  1  0
  2  3  1  0
 10 11  1  0
 22 23  1  0
  5  6  2  0
 23 24  1  0
 11 12  2  0
 24 25  2  0
 12  7  1  0
 25 26  1  0
  6  1  1  0
 26 27  1  0
 27 22  1  0
 10 13  1  0
 26 28  2  0
  1  2  2  0
 25 29  1  0
 13 14  1  0
  8 30  1  0
M  END
$$$$

  SciTegic12092011192D

 26 28  0  0  0  0            999 V2000
   -0.3728    1.3863    0.0000 C   0  0
   -0.3806    2.2078    0.0000 C   0  0
   -1.1683    2.4562    0.0000 C   0  0
   -1.6466    1.7826    0.0000 N   0  0
   -1.1528    1.1205    0.0000 N   0  0
   -2.4716    1.7729    0.0000 C   0  0
   -2.8783    2.4877    0.0000 C   0  0
   -3.6998    2.4942    0.0000 C   0  0
   -4.1168    1.7823    0.0000 C   0  0
   -3.7102    1.0627    0.0000 C   0  0
   -2.8873    1.0594    0.0000 N   0  0
   -4.9417    1.7887    0.0000 O   0  0
    0.3429    0.9761    0.0000 C   0  0
    1.0561    1.3909    0.0000 C   0  0
    1.7719    0.9807    0.0000 C   0  0
    2.4850    1.3955    0.0000 N   0  0
    1.7745    0.1557    0.0000 O   0  0
    3.2008    0.9853    0.0000 C   0  0  2  0  0  0
    3.1972    0.1574    0.0000 C   0  0
    3.9089   -0.2527    0.0000 C   0  0
    4.6245    0.1586    0.0000 C   0  0
    4.6238    0.9845    0.0000 C   0  0
    3.9075    1.3992    0.0000 C   0  0  2  0  0  0
    3.9055    2.2242    0.0000 C   0  0
    4.6189    2.6385    0.0000 O   0  0
    3.1899    2.6349    0.0000 O   0  0
  4  6  1  0
  1 13  1  0
  2  3  2  0
 13 14  1  0
  6  7  2  0
 14 15  1  0
  1  2  1  0
 15 16  1  0
  7  8  1  0
 15 17  2  0
  3  4  1  0
 18 16  1  1
 18 19  1  0
  8  9  2  0
  4  5  1  0
  9 10  1  0
  5  1  2  0
 10 11  2  0
 18 23  1  0
 19 20  1  0
 20 21  1  0
 21 22  1  0
 22 23  1  0
 11  6  1  0
 23 24  1  1
 24 25  2  0
  9 12  1  0
 24 26  1  0
M  END
$$$$

  SciTegic12092011192D

 28 30  0  0  0  0            999 V2000
    7.3042   -1.8250    0.0000 S   0  0
    7.3000   -1.0000    0.0000 O   0  0
    6.4792   -1.8250    0.0000 O   0  0
    8.1292   -1.8250    0.0000 O   0  0
    7.3000   -2.6500    0.0000 C   0  0
    6.5792   -3.0542    0.0000 C   0  0
    1.7167   -0.4792    0.0000 C   0  0
    3.8667   -0.0500    0.0000 C   0  0
    0.2792   -0.4792    0.0000 N   0  0
    0.9917   -0.0667    0.0000 C   0  0
    2.4292   -0.0625    0.0000 N   0  0
    3.1542   -0.4667    0.0000 C   0  0
    0.2792   -1.3125    0.0000 C   0  0
    0.9917   -1.7292    0.0000 N   0  0
    1.7167   -1.3125    0.0000 C   0  0
    4.4500    0.5833    0.0000 C   0  0
    3.1167    0.3333    0.0000 C   0  0
    4.2292   -0.7875    0.0000 C   0  0
    5.3167    0.6958    0.0000 C   0  0
    5.0917   -0.6500    0.0000 C   0  0
    4.0667    0.4000    0.0000 C   0  0
    3.1542   -1.2917    0.0000 O   0  0
    0.9917    0.7625    0.0000 N   0  0
    4.5917    0.9958    0.0000 C   0  0
    5.6625   -0.0417    0.0000 C   0  0
    4.4167   -0.2750    0.0000 C   0  0
   -0.4458   -1.7292    0.0000 N   0  0
    2.4417   -1.7292    0.0000 C   0  0
  2  1  1  0
  3  1  2  0
  4  1  2  0
  5  1  1  0
  6  5  1  0
  8 12  1  0
  9 10  1  0
 10  7  2  0
 11  7  1  0
 12 11  1  0
 13  9  2  0
 14 15  2  0
 15  7  1  0
 16  8  1  0
 17  8  1  0
 18  8  1  0
 19 16  1  0
 20 18  1  0
 21 17  1  0
 22 12  2  0
 23 10  1  0
 24 21  1  0
 25 19  1  0
 26 21  1  0
 27 13  1  0
 28 15  1  0
 13 14  1  0
 20 26  1  0
 19 24  1  0
 20 25  1  0
M  END
$$$$

  SciTegic12092011192D

 27 30  0  0  0  0            999 V2000
    2.6042   -1.5000    0.0000 N   0  0
    2.6000   -0.8917    0.0000 N   0  0
    2.0792   -1.8042    0.0000 C   0  0
    2.0792   -0.6000    0.0000 C   0  0
    3.6417   -1.4917    0.0000 C   0  0
    4.0250   -1.0292    0.0000 N   0  0
    4.5500   -1.8500    0.0000 C   0  0
    4.5792   -1.2500    0.0000 C   0  0
    3.9667   -2.0042    0.0000 S   0  0
    3.1250   -1.8000    0.0000 C   0  0
    1.5625   -1.5042    0.0000 C   0  0
    1.5625   -0.9042    0.0000 C   0  0
    2.0667    0.0000    0.0000 C   0  0
    5.0500   -2.1792    0.0000 C   0  0
    5.1167   -0.9792    0.0000 C   0  0
    2.5917    0.3083    0.0000 C   0  0
    5.5917   -1.9125    0.0000 C   0  0
    2.0875   -2.4042    0.0000 O   0  0
    5.6167   -1.3042    0.0000 C   0  0
    2.5875    0.9083    0.0000 O   0  0
    5.0167   -2.7792    0.0000 O   0  0
    3.1125    0.0083    0.0000 O   0  0
    6.1542   -1.0375    0.0000 O   0  0
    1.0417   -1.8042    0.0000 C   0  0
    1.0417   -0.6042    0.0000 C   0  0
    0.5250   -1.5042    0.0000 C   0  0
    0.5250   -0.9042    0.0000 C   0  0
  2  1  1  0
  3  1  1  0
  4  2  2  0
  5 10  1  0
  6  5  2  0
  7  9  1  0
  8  6  1  0
  9  5  1  0
 10  1  1  0
 11  3  1  0
 12 11  1  0
 13  4  1  0
 14  7  1  0
 15  8  1  0
 16 13  1  0
 17 14  2  0
 18  3  2  0
 19 15  2  0
 20 16  2  0
 21 14  1  0
 22 16  1  0
 23 19  1  0
 24 11  2  0
 25 12  2  0
 26 24  1  0
 27 26  2  0
 12  4  1  0
  7  8  2  0
 25 27  1  0
 19 17  1  0
M  END
$$$$

  SciTegic12092011192D

 24 26  0  0  0  0            999 V2000
    3.6387   -0.8963    0.0000 C   0  0
    2.6003   -1.4977    0.0000 C   0  0
    2.6024   -2.6977    0.0000 C   0  0
    1.2990   -0.7500    0.0000 N   0  0
    1.2990    0.7500    0.0000 C   0  0
    2.3383    1.3500    0.0000 O   0  0
    0.0000    1.5000    0.0000 C   0  0
   -1.2990    0.7500    0.0000 C   0  0
   -1.2990   -0.7500    0.0000 C   0  0
   -2.5981   -1.5000    0.0000 C   0  0
   -3.6373   -0.9000    0.0000 C   0  0
   -2.5981   -3.0000    0.0000 N   0  0
   -1.2990   -3.7500    0.0000 C   0  0
   -1.2990   -4.9500    0.0000 N   0  0
    0.0000   -3.0000    0.0000 N   0  0
    0.0000   -1.5000    0.0000 C   0  0
   -0.0031    3.0008    0.0000 C   0  0
    1.0351    3.6026    0.0000 O   0  0
   -1.3039    3.7494    0.0000 N   0  0
   -1.3070    5.2502    0.0000 C   0  0
   -2.5205    6.1100    0.0000 C   0  0
   -2.0570    7.5366    0.0000 C   0  0
   -0.5570    7.5366    0.0000 N   0  0
   -0.0935    6.1100    0.0000 N   0  0
  1  2  1  0
  2  3  1  0
  2  4  1  0
  4  5  1  0
  5  6  2  0
  5  7  1  0
  7  8  2  0
  8  9  1  0
  9 10  2  0
 10 11  1  0
 10 12  1  0
 12 13  2  0
 13 14  1  0
 13 15  1  0
 15 16  2  0
 16  4  1  0
 16  9  1  0
  7 17  1  0
 17 18  2  0
 17 19  1  0
 19 20  1  0
 20 21  2  0
 21 22  1  0
 22 23  2  0
 23 24  1  0
 24 20  1  0
M  END
$$$$

  SciTegic12092011192D

 38 43  0  0  1  0            999 V2000
   -0.3167   -5.2226    0.0000 C   0  0
   -0.6890   -4.0818    0.0000 C   0  0
    0.3114   -2.9665    0.0000 C   0  0
    1.8032   -3.1233    0.0000 N   0  0
    2.4133   -1.7530    0.0000 N   0  0
    3.8794   -1.4442    0.0000 C   0  0
    4.8823   -2.5608    0.0000 C   0  0
    6.3506   -2.2538    0.0000 C   0  0
    7.3506   -3.3718    0.0000 C   0  0
    6.8824   -4.7969    0.0000 C   0  0
    5.4142   -5.1039    0.0000 C   0  0
    5.0396   -6.2440    0.0000 C   0  0
    4.4142   -3.9859    0.0000 N   0  0
    1.2990   -0.7500    0.0000 C   0  0
    1.2990    0.7500    0.0000 C   0  0
    0.0000    1.5000    0.0000 C   0  0
   -1.2990    0.7500    0.0000 C   0  0
   -1.2990   -0.7500    0.0000 C   0  0
   -2.6003   -1.4978    0.0000 N   0  0
   -3.8990   -0.7455    0.0000 C   0  0
   -3.8969    0.4545    0.0000 O   0  0
   -5.2003   -1.4932    0.0000 C   0  0
   -5.3384   -2.9741    0.0000 C   0  0
   -6.8057   -3.2857    0.0000 N   0  0
   -7.5549   -1.9871    0.0000 C   0  0
   -9.0221   -1.6750    0.0000 C   0  0
   -9.4854   -0.2483    0.0000 C   0  0
  -10.9527    0.0670    0.0000 O   0  0
  -11.4142    1.4951    0.0000 C   0  0  2  0  0  0
  -10.5214    2.6846    0.0000 C   0  0
  -11.3987    3.9013    0.0000 N   0  0
  -12.8269    3.4430    0.0000 C   0  0
  -12.8324    1.9430    0.0000 C   0  0  1  0  0  0
  -13.8016    1.2354    0.0000 O   0  0
   -8.4815    0.8662    0.0000 C   0  0
   -7.0143    0.5541    0.0000 C   0  0
   -6.5510   -0.8725    0.0000 N   0  0
    0.0000   -1.5000    0.0000 C   0  0
  1  2  1  0
  2  3  1  0
  3  4  2  0
  4  5  1  0
  5  6  1  0
  6  7  1  0
  7  8  2  0
  8  9  1  0
  9 10  2  0
 10 11  1  0
 11 12  1  0
 11 13  2  0
 13  7  1  0
  5 14  1  0
 14 15  2  0
 15 16  1  0
 16 17  2  0
 17 18  1  0
 18 19  1  0
 19 20  1  0
 20 21  2  0
 20 22  1  0
 22 23  2  0
 23 24  1  0
 24 25  2  0
 25 26  1  0
 26 27  2  0
 27 28  1  0
 29 28  1  1
 29 30  1  0
 30 31  1  0
 31 32  1  0
 32 33  1  0
 33 29  1  0
 33 34  1  6
 27 35  1  0
 35 36  2  0
 36 37  1  0
 37 22  1  0
 37 25  1  0
 18 38  2  0
 38  3  1  0
 38 14  1  0
M  END
$$$$

  SciTegic12092011192D

 29 32  0  0  0  0            999 V2000
   15.5593  -10.4308    0.0000 N   0  0
   15.5581  -11.2590    0.0000 C   0  0
   16.2737  -11.6722    0.0000 N   0  0
   16.9907  -11.2585    0.0000 C   0  0
   16.2719  -10.0176    0.0000 C   0  0
   16.9877  -10.4310    0.0000 C   0  0
   17.7016  -10.0177    0.0000 N   0  0
   17.7007   -9.1912    0.0000 C   0  0
   16.9800   -8.7797    0.0000 N   0  0
   16.2692   -9.1954    0.0000 C   0  0
   16.2735  -12.4979    0.0000 N   0  0
   15.5582  -12.9107    0.0000 C   0  0
   15.5580  -13.7365    0.0000 O   0  0
   14.8438  -12.4969    0.0000 C   0  0
   15.5522   -8.7856    0.0000 N   0  0
   15.5486   -7.9598    0.0000 C   0  0
   16.2625   -7.5471    0.0000 C   0  0
   16.2592   -6.7221    0.0000 C   0  0
   15.5418   -6.3115    0.0000 C   0  0
   14.8261   -6.7319    0.0000 C   0  0
   14.8329   -7.5556    0.0000 C   0  0
   17.7065  -11.6702    0.0000 N   0  0
   14.8481  -11.6720    0.0000 C   0  0
   14.1345  -11.2583    0.0000 C   0  0
   13.4179  -11.6701    0.0000 C   0  0
   13.4195  -12.5000    0.0000 C   0  0
   14.1336  -12.9098    0.0000 C   0  0
   15.5357   -5.4872    0.0000 C   0  0
   15.5309   -4.6615    0.0000 N   0  0
 12 14  1  0
  6  7  1  0
 10 15  1  0
  3  4  1  0
 15 16  1  0
  7  8  2  0
 16 17  2  0
  4  6  1  0
 17 18  1  0
  8  9  1  0
 18 19  2  0
  5  1  1  0
 19 20  1  0
  9 10  2  0
 20 21  2  0
 21 16  1  0
 10  5  1  0
  4 22  2  0
 14 23  2  0
  3 11  1  0
 23 24  1  0
  2  3  1  0
 24 25  2  0
 11 12  1  0
 25 26  1  0
  5  6  2  0
 26 27  2  0
 27 14  1  0
 12 13  2  0
  1  2  2  0
 28 29  3  0
 19 28  1  0
M  END
$$$$

  SciTegic12092011192D

 29 32  0  0  0  0            999 V2000
   12.4855   -9.6839    0.0000 C   0  0
   12.4855  -11.3339    0.0000 C   0  0
   13.2000  -10.9214    0.0000 C   0  0
   13.2000  -10.0964    0.0000 C   0  0
   11.7711  -10.9214    0.0000 C   0  0
   11.7711  -10.0964    0.0000 C   0  0
   10.9865   -9.8414    0.0000 N   0  0
   10.5015  -10.5089    0.0000 C   0  0
   10.9865  -11.1763    0.0000 C   0  0
   10.7315  -11.9609    0.0000 C   0  0
   11.2835  -12.5740    0.0000 C   0  0
    9.9245  -12.1325    0.0000 C   0  0
    9.3725  -11.5194    0.0000 N   0  0
    8.5655  -11.6909    0.0000 C   0  0
    8.3106  -12.4755    0.0000 N   0  0
    7.5036  -12.6470    0.0000 C   0  0
    6.9516  -12.0340    0.0000 C   0  0
    7.2065  -11.2493    0.0000 N   0  0
    8.0135  -11.0778    0.0000 N   0  0
    8.8626  -13.0886    0.0000 N   0  0
    7.2487  -13.4317    0.0000 O   0  0
    6.1446  -12.2055    0.0000 C   0  0
   12.0905  -12.4025    0.0000 C   0  0
   12.6426  -13.0156    0.0000 C   0  0
   12.3876  -13.8002    0.0000 C   0  0
   11.5806  -13.9718    0.0000 C   0  0
   11.0286  -13.3587    0.0000 C   0  0
   12.9396  -14.4133    0.0000 O   0  0
   13.7466  -14.2418    0.0000 C   0  0
 13 14  1  0
 14 15  1  0
  3  4  2  0
  6  7  1  0
  7  8  1  0
  8  9  2  0
 14 19  2  0
 15 16  1  0
 16 17  1  0
 17 18  2  0
 18 19  1  0
  9  5  1  0
 15 20  1  0
  4  1  1  0
 16 21  2  0
  9 10  1  0
 17 22  1  0
  5  6  1  0
 11 23  2  0
 10 11  1  0
 23 24  1  0
  5  2  2  0
 24 25  2  0
 10 12  1  0
 25 26  1  0
  1  6  2  0
 26 27  2  0
 27 11  1  0
 12 13  1  0
 25 28  1  0
  2  3  1  0
 28 29  1  0
M  END
$$$$

  SciTegic12092011192D

 23 25  0  0  0  0            999 V2000
    3.5292   -4.2417    0.0000 N   0  0
    3.5042   -5.7292    0.0000 C   0  0
    2.7417   -3.9750    0.0000 C   0  0
    2.7542   -3.1500    0.0000 C   0  0
    3.5417   -2.9042    0.0000 N   0  0
    3.2667   -6.5167    0.0000 C   0  0  1  0  0  0
    4.0167   -3.5750    0.0000 C   0  0
    2.8292   -5.2542    0.0000 O   0  0
    2.0292   -4.3792    0.0000 N   0  0
    2.4417   -6.5375    0.0000 C   0  0  1  0  0  0
    2.1750   -5.7542    0.0000 C   0  0  1  0  0  0
    2.0500   -2.7292    0.0000 C   0  0
    1.3292   -3.1292    0.0000 N   0  0
    0.4042   -4.4792    0.0000 C   0  0
    1.3167   -3.9542    0.0000 C   0  0
    1.1917   -4.7167    0.0000 S   0  0
    1.3792   -5.5250    0.0000 C   0  0
    3.7792   -7.1917    0.0000 O   0  0
    2.0542   -1.9042    0.0000 N   0  0
    0.2125   -3.6792    0.0000 F   0  0
   -0.1958   -5.0500    0.0000 F   0  0
   -0.4208   -4.4625    0.0000 F   0  0
    1.9500   -7.2292    0.0000 O   0  0
  2  1  1  0
  3  1  1  0
  4  3  1  0
  5  7  2  0
  6  2  1  0
  7  1  1  0
  8  2  1  0
  9  3  2  0
 10  6  1  0
 11  8  1  0
 12  4  1  0
 13 15  1  0
 14 16  1  0
 15  9  1  0
 16 17  1  0
 11 17  1  1
  6 18  1  6
 19 12  1  0
 20 14  1  0
 21 14  1  0
 22 14  1  0
 10 23  1  6
  4  5  1  0
 10 11  1  0
 13 12  2  0
M  END
$$$$

  SciTegic12092011192D

 30 31  0  0  0  0            999 V2000
    7.4531    2.4773    0.0000 Cl  0  0
    2.5987   -1.5004    0.0000 N   0  0
    3.9511   -0.8815    0.0000 C   0  0
    4.9531   -1.9978    0.0000 N   0  0
    4.2010   -3.2956    0.0000 N   0  0
    2.7343   -2.9815    0.0000 N   0  0
    1.2990   -0.7500    0.0000 C   0  0
    0.0000    1.5000    0.0000 C   0  0
    1.2990    0.7500    0.0000 C   0  0
    0.0079    6.0003    0.0000 C   0  0  2  0  0  0
    1.3039    3.7494    0.0000 N   0  0
    0.0080    7.5003    0.0000 N   0  0
   -1.2990    0.7500    0.0000 C   0  0
    0.0031    3.0008    0.0000 C   0  0
    0.0000   -1.5000    0.0000 C   0  0
    1.3070    5.2502    0.0000 C   0  0  1  0  0  0
    4.1955    0.2934    0.0000 N   0  0
   -1.2918    5.2500    0.0000 C   0  0
   -1.2990   -0.7500    0.0000 C   0  0
   -2.6003    1.4977    0.0000 O   0  0
    1.3070    8.2503    0.0000 C   0  0
   -1.2943    3.7500    0.0000 C   0  0
   -2.5897    6.0021    0.0000 C   0  0
    2.6060    6.0003    0.0000 C   0  0
   -3.6387    0.8962    0.0000 C   0  0
    2.6060    7.5003    0.0000 C   0  0
   -3.8900    5.2542    0.0000 C   0  0
   -2.5946    3.0021    0.0000 C   0  0
   -3.8924    3.7542    0.0000 C   0  0
    9.9531    2.4773    0.0000 Cl  0  0
  2  3  1  0
  3  4  2  0
  4  5  1  0
  2  6  1  0
  5  6  2  0
  2  7  1  0
  7  9  1  0
  8  9  2  0
 10 12  1  0
  8 13  1  0
  8 14  1  0
 11 14  1  0
  7 15  2  0
 10 16  1  0
 16 11  1  6
  3 17  1  0
 10 18  1  6
 13 19  2  0
 15 19  1  0
 13 20  1  0
 12 21  1  0
 18 22  1  0
 18 23  2  0
 16 24  1  0
 20 25  1  0
 21 26  1  0
 24 26  1  0
 23 27  1  0
 22 28  2  0
 27 29  2  0
 28 29  1  0
M  END
$$$$

  SciTegic12092011192D

 26 28  0  0  0  0            999 V2000
    3.6375   -0.9049    0.0000 C   0  0
    2.5973   -1.5031    0.0000 C   0  0
    1.2990   -0.7500    0.0000 N   0  0
    1.2990    0.7500    0.0000 C   0  0
    0.0000    1.5000    0.0000 C   0  0
   -1.2990    0.7500    0.0000 C   0  0
   -1.2990   -0.7500    0.0000 C   0  0
    0.0000   -1.5000    0.0000 C   0  0
    2.5951   -3.0039    0.0000 C   0  0
    3.8056   -3.8679    0.0000 O   0  0
    3.3372   -5.2929    0.0000 C   0  0
    1.8372   -5.2877    0.0000 C   0  0
    1.3786   -3.8595    0.0000 C   0  0
    4.2111   -6.5099    0.0000 C   0  0
    5.4051   -6.3907    0.0000 O   0  0
    3.5939   -7.8779    0.0000 N   0  0
    4.4693   -9.0970    0.0000 C   0  0
    3.8521  -10.4651    0.0000 C   0  0
    4.7275  -11.6841    0.0000 C   0  0
    4.1127  -13.0524    0.0000 N   0  0
    4.9901  -14.2690    0.0000 C   0  0
    4.4982  -15.3635    0.0000 N   0  0
    6.4824  -14.1174    0.0000 C   0  0
    7.0973  -12.7493    0.0000 C   0  0
    8.2912  -12.6280    0.0000 O   0  0
    6.2199  -11.5327    0.0000 N   0  0
  1  2  1  0
  2  3  1  0
  3  4  1  0
  4  5  1  0
  5  6  1  0
  6  7  1  0
  7  8  1  0
  8  3  1  0
  2  9  1  0
  9 10  1  0
 10 11  1  0
 11 12  2  0
 12 13  1  0
 13  9  2  0
 11 14  1  0
 14 15  2  0
 14 16  1  0
 16 17  1  0
 17 18  1  0
 18 19  1  0
 19 20  2  0
 20 21  1  0
 21 22  1  0
 21 23  2  0
 23 24  1  0
 24 25  1  0
 24 26  2  0
 26 19  1  0
M  END
$$$$

  SciTegic12092011192D

 29 31  0  0  0  0            999 V2000
   15.1334    1.8670    0.0000 C   0  0
   13.9335    1.8583    0.0000 C   0  0
   13.0583    3.0434    0.0000 N   0  0
   11.6362    2.5876    0.0000 C   0  0
   10.3418    3.3533    0.0000 C   0  0
    9.0291    2.5876    0.0000 C   0  0
    9.0291    1.0926    0.0000 C   0  0
    7.7259    0.3482    0.0000 N   0  0
    7.7178   -1.1526    0.0000 C   0  0
    8.7540   -1.7578    0.0000 O   0  0
    6.4145   -1.8969    0.0000 C   0  0
    6.4065   -3.3977    0.0000 C   0  0
    5.1050   -4.1434    0.0000 C   0  0
    5.1000   -5.6434    0.0000 C   0  0
    6.3965   -6.3977    0.0000 C   0  0
    7.6980   -5.6521    0.0000 C   0  0
    7.7030   -4.1521    0.0000 C   0  0
   10.3418    0.3268    0.0000 C   0  0
   11.6362    1.0926    0.0000 N   0  0
   13.0583    0.6368    0.0000 C   0  0
   13.4352   -0.5025    0.0000 C   0  0
   10.3464    4.8541    0.0000 C   0  0
    9.1419    5.7260    0.0000 N   0  0
    9.6199    7.1477    0.0000 C   0  0
   11.1198    7.1325    0.0000 N   0  0
   11.5688    5.7013    0.0000 N   0  0
    0.2606    0.1503    0.0000 O   0  0
    1.3000    0.7500    0.0000 C   0  0
    2.3394    0.1503    0.0000 O   0  0
  1  2  1  0
  2  3  1  0
  3  4  2  0
  4  5  1  0
  5  6  2  0
  6  7  1  0
  7  8  1  0
  8  9  1  0
  9 10  2  0
  9 11  1  0
 11 12  1  0
 12 13  2  0
 13 14  1  0
 14 15  2  0
 15 16  1  0
 16 17  2  0
 12 17  1  0
  7 18  2  0
 18 19  1  0
  4 19  1  0
 19 20  1  0
  2 20  2  0
 20 21  1  0
  5 22  1  0
 22 23  2  0
 23 24  1  0
 24 25  2  0
 25 26  1  0
 22 26  1  0
 27 28  1  0
 28 29  2  0
M  END
$$$$

  SciTegic12092011192D

 33 33  0  0  0  0            999 V2000
    0.0000   -3.8858    0.0000 O   0  0
   -0.7358    0.2392    0.0000 C   0  0
   -0.7358   -0.5858    0.0000 N   0  0
   -1.4503   -0.9983    0.0000 C   0  0
   -2.1648   -0.5858    0.0000 C   0  0
   -2.8792   -0.9983    0.0000 C   0  0
   -2.8792   -1.8233    0.0000 C   0  0
   -3.5937   -2.2358    0.0000 C   0  0
   -4.3082   -1.8233    0.0000 C   0  0
   -4.3082   -0.9983    0.0000 C   0  0
   -3.5937   -0.5858    0.0000 N   0  0
   -0.0214   -0.9983    0.0000 C   0  0
    0.6931   -0.5858    0.0000 C   0  0
    0.9753   -1.3611    0.0000 C   0  0
    0.1628    0.0461    0.0000 C   0  0
    0.4450    0.8214    0.0000 C   0  0
    1.2575    0.9647    0.0000 C   0  0
    1.5396    1.7399    0.0000 C   0  0
    1.0093    2.3719    0.0000 C   0  0
    2.3521    1.8832    0.0000 C   0  0
    2.6343    2.6584    0.0000 O   0  0
    2.8824    1.2512    0.0000 C   0  0
    3.6949    1.3944    0.0000 C   0  0
    2.6002    0.4759    0.0000 C   0  0
    3.1305   -0.1561    0.0000 C   0  0
    1.7878    0.3327    0.0000 C   0  0
    1.5056   -0.4426    0.0000 O   0  0
    6.6413    1.0717    0.0000 O   0  0
    7.0538    0.3572    0.0000 C   0  0
    7.8788    0.3572    0.0000 O   0  0
    6.6413   -0.3572    0.0000 C   0  0
    7.0538   -1.0717    0.0000 O   0  0
    5.8163   -0.3572    0.0000 O   0  0
  2  3  1  0
  3  4  1  0
  4  5  1  0
  5  6  1  0
  6  7  2  0
  7  8  1  0
  8  9  2  0
  9 10  1  0
 10 11  2  0
 11  6  1  0
  3 12  1  0
 12 13  1  0
 13 14  1  0
 13 15  1  0
 15 16  1  0
 16 17  1  0
 17 18  2  0
 18 19  1  0
 18 20  1  0
 20 21  1  0
 20 22  2  0
 22 23  1  0
 22 24  1  0
 24 25  1  0
 24 26  2  0
 26 17  1  0
 26 27  1  0
 27 13  1  0
 28 29  1  0
 29 30  2  0
 29 31  1  0
 31 32  2  0
 31 33  1  0
M  END
$$$$

  SciTegic12092011192D

 34 37  0  0  0  0            999 V2000
   13.6361   -8.3416    0.0000 N   0  0
   13.6349   -9.1690    0.0000 C   0  0
   14.3497   -9.5819    0.0000 C   0  0
   14.3479   -7.9289    0.0000 C   0  0
   15.0633   -8.3380    0.0000 C   0  0
   15.0641   -9.1648    0.0000 C   0  0
   15.7794   -9.5758    0.0000 N   0  0
   16.4944   -9.1610    0.0000 C   0  0
   16.4896   -8.3311    0.0000 C   0  0
   15.7737   -7.9238    0.0000 C   0  0
   14.3516  -10.4069    0.0000 O   0  0
   14.3455   -7.1039    0.0000 N   0  0
   15.0606   -6.6899    0.0000 C   0  0
   15.0601   -5.8685    0.0000 C   0  0
   14.3462   -5.4543    0.0000 C   0  0
   13.6312   -5.8677    0.0000 C   0  0
   13.6300   -6.6953    0.0000 S   0  0
   12.9125   -6.2792    0.0000 O   0  0
   13.6250   -7.5167    0.0000 O   0  0
   12.9201   -9.5809    0.0000 C   0  0
   12.9195  -10.4059    0.0000 O   0  0
   12.2060   -9.1679    0.0000 N   0  0
   11.4912   -9.5798    0.0000 C   0  0
   10.7770   -9.1667    0.0000 C   0  0
   10.7783   -8.3407    0.0000 C   0  0
   10.0650   -7.9277    0.0000 C   0  0
    9.3492   -8.3397    0.0000 C   0  0
    9.3512   -9.1690    0.0000 C   0  0
   10.0651   -9.5783    0.0000 C   0  0
   10.0666  -10.4032    0.0000 C   0  0
    9.3529  -10.8170    0.0000 C   0  0
    9.3544  -11.6420    0.0000 O   0  0
    8.6377  -10.4058    0.0000 N   0  0
    7.9239  -10.8196    0.0000 C   0  0
 14 15  1  0
 15 16  1  0
 16 17  1  0
  5  4  2  0
 17 18  2  0
  8  9  1  0
 17 19  2  0
  4  1  1  0
  2 20  1  0
  9 10  2  0
 20 21  2  0
 10  5  1  0
 20 22  1  0
 22 23  1  0
  3 11  1  0
 23 24  1  0
  2  3  1  0
 24 25  2  0
  4 12  1  0
 25 26  1  0
 12 13  1  0
 26 27  2  0
  5  6  1  0
 27 28  1  0
  3  6  2  0
 28 29  2  0
 29 24  1  0
  6  7  1  0
 29 30  1  0
  1  2  2  0
 30 31  1  0
  7  8  2  0
 31 32  2  0
 12 17  1  0
 31 33  1  0
 13 14  1  0
 33 34  1  0
M  END
$$$$

  SciTegic12092011192D

 24 25  0  0  0  0            999 V2000
    8.3750   -4.6000    0.0000 C   0  0
    6.8042   -4.9000    0.0000 C   0  0
    7.3292   -4.6000    0.0000 C   0  0
    7.8500   -4.9000    0.0000 C   0  0
    8.3750   -3.9917    0.0000 O   0  0
    6.8042   -5.5042    0.0000 O   0  0
    8.8917   -4.9000    0.0000 O   0  0
    6.2792   -4.5917    0.0000 O   0  0
    3.4792   -2.9542    0.0000 N   0  0
    3.9750   -2.6000    0.0000 N   0  0
    2.9917   -2.6000    0.0000 C   0  0
    3.5417   -3.5792    0.0000 N   0  0
    3.7875   -2.0292    0.0000 C   0  0
    3.1792   -2.0292    0.0000 C   0  0
    3.5292   -5.3917    0.0000 N   0  0
    3.5417   -4.1875    0.0000 C   0  0
    3.0167   -4.4792    0.0000 C   0  0
    4.0625   -4.4875    0.0000 C   0  0
    4.0625   -5.0875    0.0000 C   0  0
    3.0167   -5.0875    0.0000 C   0  0
    2.4667   -2.7417    0.0000 C   0  0
    2.8417   -1.5917    0.0000 C   0  0
    2.0667   -2.2917    0.0000 C   0  0
    2.2500   -1.7250    0.0000 C   0  0
  2  3  1  0
  3  4  2  0
  4  1  1  0
  5  1  2  0
  6  2  2  0
  7  1  1  0
  8  2  1  0
 10  9  1  0
 11  9  1  0
 12  9  1  0
 13 10  2  0
 14 11  1  0
 15 19  1  0
 16 12  1  0
 17 16  2  0
 18 16  1  0
 19 18  2  0
 20 17  1  0
 21 11  2  0
 22 14  2  0
 23 21  1  0
 24 23  2  0
 13 14  1  0
 20 15  2  0
 22 24  1  0
M  END
$$$$

  SciTegic12092011192D

 30 33  0  0  0  0            999 V2000
   -4.5556   -5.7833    0.0000 C   0  0
   -4.5568   -6.6107    0.0000 C   0  0
   -3.8419   -7.0235    0.0000 C   0  0
   -3.8437   -5.3705    0.0000 C   0  0
   -3.1284   -5.7797    0.0000 C   0  0
   -3.1276   -6.6065    0.0000 C   0  0
   -2.4123   -7.0175    0.0000 N   0  0
   -1.6973   -6.6027    0.0000 C   0  0
   -1.7020   -5.7727    0.0000 C   0  0
   -2.4179   -5.3655    0.0000 C   0  0
   -5.2702   -5.3710    0.0000 Br  0  0
   -0.9812   -7.0124    0.0000 C   0  0
   -2.4223   -4.5405    0.0000 C   0  0
   -1.7100   -4.1242    0.0000 O   0  0
   -3.1389   -4.1318    0.0000 C   0  0
   -3.1378   -3.3084    0.0000 C   0  0
   -3.8536   -2.8997    0.0000 C   0  0
   -4.5669   -3.3161    0.0000 N   0  0
   -4.5598   -4.1453    0.0000 C   0  0
   -3.8435   -4.5502    0.0000 C   0  0
   -0.9934   -4.5329    0.0000 C   0  0
   -0.2811   -4.1167    0.0000 C   0  0
    0.4356   -4.5254    0.0000 C   0  0
   -0.2855   -3.2917    0.0000 O   0  0
    1.1478   -4.1091    0.0000 N   0  0
    1.9285   -4.3757    0.0000 C   0  0
    2.1683   -5.1665    0.0000 N   0  0
    2.9941   -5.1794    0.0000 C   0  0
    3.2603   -4.3973    0.0000 N   0  0
    2.5980   -3.9037    0.0000 N   0  0
  6  7  1  0
 13 15  1  0
  1  2  2  0
 15 16  2  0
  7  8  2  0
 16 17  1  0
  5  4  2  0
 17 18  2  0
  8  9  1  0
 18 19  1  0
  4  1  1  0
 19 20  2  0
 20 15  1  0
  9 10  2  0
 14 21  1  0
 10  5  1  0
 21 22  1  0
 22 23  1  0
  1 11  1  0
 22 24  1  0
  2  3  1  0
 23 25  1  0
  8 12  1  0
 25 26  1  0
 27 28  1  0
  5  6  1  0
 10 13  1  0
  3  6  2  0
 13 14  1  0
 26 27  2  0
 28 29  2  0
 29 30  1  0
 30 26  1  0
M  END
$$$$

  SciTegic12092011192D

 21 23  0  0  1  0            999 V2000
    5.2705  -17.5967    0.0000 C   0  0  2  0  0  0
    5.0993  -16.7875    0.0000 C   0  0  2  0  0  0
    5.8146  -16.3735    0.0000 C   0  0  2  0  0  0
    6.4272  -16.9272    0.0000 C   0  0  1  0  0  0
    6.0917  -17.6810    0.0000 C   0  0
    8.5558  -18.5433    0.0000 C   0  0
    7.8446  -18.1334    0.0000 N   0  0
    7.8446  -17.3097    0.0000 C   0  0
    8.5558  -16.8956    0.0000 C   0  0
    9.2713  -17.3097    0.0000 C   0  0
    9.2713  -18.1334    0.0000 N   0  0
    8.3846  -16.0906    0.0000 N   0  0
    7.5675  -16.0064    0.0000 N   0  0
    7.2280  -16.7559    0.0000 N   0  0
    9.9825  -16.8956    0.0000 N   0  0
    4.7168  -18.2092    0.0000 C   0  0
    3.9119  -18.0379    0.0000 O   0  0
    4.3455  -16.4563    0.0000 C   0  0
    3.6802  -16.9379    0.0000 O   0  0
    5.8990  -15.5565    0.0000 C   0  0
    5.2337  -15.0749    0.0000 O   0  0
  1  2  1  0
  2  3  1  0
  3  4  1  0
  4  5  1  0
  1  5  1  0
  6  7  2  0
  7  8  1  0
  8  9  2  0
  9 10  1  0
 10 11  2  0
  6 11  1  0
 12 13  2  0
 13 14  1  0
  8 14  1  0
  9 12  1  0
 10 15  1  0
  4 14  1  6
 16 17  1  0
  1 16  1  6
 18 19  1  0
  2 18  1  1
 20 21  1  0
  3 20  1  1
M  END
$$$$

  SciTegic12092011192D

 36 37  0  0  0  0            999 V2000
   16.6560    2.5040    0.0000 O   0  0
   16.6560    1.3040    0.0000 C   0  0
   15.6166    0.7044    0.0000 O   0  0
   17.9560    0.5540    0.0000 C   0  0
   18.9954    1.1537    0.0000 F   0  0
   18.9951   -0.0461    0.0000 F   0  0
   17.9560   -0.6460    0.0000 F   0  0
   -2.9478    3.8161    0.0000 C   0  0
   -4.1401    3.6807    0.0000 N   0  0
   -5.1599    4.7808    0.0000 N   0  0
   -6.5212    4.1508    0.0000 C   0  0
   -6.3428    2.6615    0.0000 C   0  0
   -4.8786    2.3955    0.0000 C   0  0
   -4.3608    0.9869    0.0000 C   0  0
   -5.1640   -0.2295    0.0000 N   0  0
   -4.2919   -1.4230    0.0000 N   0  0
   -2.8689   -0.9181    0.0000 N   0  0
   -1.6754   -1.7673    0.0000 C   0  0
    0.0000   -1.3541    0.0000 C   0  0
    1.1072   -2.3659    0.0000 C   0  0
    2.5377   -1.9117    0.0000 N   0  0
    3.6469   -2.9227    0.0000 C   0  0
    5.0773   -2.4685    0.0000 C   0  0
    6.4560   -2.8150    0.0000 C   0  0
    5.9991   -1.3863    0.0000 C   0  0
    0.3672    0.0000    0.0000 C   0  0
   -0.3213    1.2853    0.0000 O   0  0
   -1.7902    1.5836    0.0000 C   0  0
   -2.9378    0.5738    0.0000 C   0  0
   10.2560    2.5040    0.0000 O   0  0
   10.2560    1.3040    0.0000 C   0  0
    9.2166    0.7044    0.0000 O   0  0
   11.5560    0.5540    0.0000 C   0  0
   12.5954    1.1537    0.0000 F   0  0
   12.5951   -0.0461    0.0000 F   0  0
   11.5560   -0.6460    0.0000 F   0  0
  1  2  1  0
  2  3  2  0
  2  4  1  0
  4  5  1  0
  4  6  1  0
  4  7  1  0
  8  9  1  0
  9 10  1  0
 10 11  2  0
 11 12  1  0
 12 13  2  0
 13  9  1  0
 13 14  1  0
 14 15  1  0
 15 16  2  0
 16 17  1  0
 17 18  1  0
 18 19  1  0
 19 20  1  0
 20 21  1  0
 21 22  1  0
 22 23  1  0
 23 24  1  0
 24 25  1  0
 25 23  1  0
 19 26  1  0
 26 27  1  0
 27 28  1  0
 28 29  1  0
 29 14  2  0
 29 17  1  0
 30 31  1  0
 31 32  2  0
 31 33  1  0
 33 34  1  0
 33 35  1  0
 33 36  1  0
M  END
$$$$

  SciTegic12092011192D

 45 45  0  0  0  0            999 V2000
   19.1928    4.6205    0.0000 O   0  0
   19.1928    3.4205    0.0000 C   0  0
   18.1534    2.8208    0.0000 O   0  0
   20.4928    2.6705    0.0000 C   0  0
   21.5322    3.2702    0.0000 F   0  0
   21.5319    2.0703    0.0000 F   0  0
   20.4928    1.4705    0.0000 F   0  0
    0.2835    4.0326    0.0000 C   0  0
   -0.9163    4.0145    0.0000 N   0  0
   -1.5002    2.9661    0.0000 C   0  0
   -1.6872    5.3022    0.0000 C   0  0
   -3.1827    5.2791    0.0000 C   0  0  2  0  0  0
   -2.7265    6.7247    0.0000 C   0  0
   -3.9672    7.5883    0.0000 O   0  0
   -5.1612    6.7054    0.0000 C   0  0
   -4.6677    5.2765    0.0000 C   0  0  1  0  0  0
   -5.1111    3.8564    0.0000 C   0  0
   -3.9067    3.0027    0.0000 N   0  0
   -3.9091    1.5019    0.0000 C   0  0
   -2.6111    0.7486    0.0000 C   0  0
   -2.6111   -0.7486    0.0000 C   0  0
   -1.2964   -1.4973    0.0000 C   0  0
    0.0000   -0.7486    0.0000 C   0  0
    1.2964   -1.4973    0.0000 C   0  0
    2.5929   -0.7486    0.0000 C   0  0
    2.5929    0.7486    0.0000 C   0  0
    1.2964    1.4973    0.0000 C   0  0
    0.0000    0.7486    0.0000 C   0  0
   -1.2964    1.4973    0.0000 N   0  0
   -2.6764    3.8757    0.0000 C   0  0
   -5.6676    5.2616    0.0000 H   0  0
    6.3928    4.6205    0.0000 O   0  0
    6.3928    3.4205    0.0000 C   0  0
    5.3534    2.8208    0.0000 O   0  0
    7.6928    2.6705    0.0000 C   0  0
    8.7323    3.2702    0.0000 F   0  0
    8.7320    2.0703    0.0000 F   0  0
    7.6928    1.4705    0.0000 F   0  0
   12.7928    4.6205    0.0000 O   0  0
   12.7928    3.4205    0.0000 C   0  0
   11.7534    2.8208    0.0000 O   0  0
   14.0928    2.6705    0.0000 C   0  0
   15.1322    3.2702    0.0000 F   0  0
   15.1319    2.0703    0.0000 F   0  0
   14.0928    1.4705    0.0000 F   0  0
  1  2  1  0
  2  3  2  0
  2  4  1  0
  4  5  1  0
  4  6  1  0
  4  7  1  0
  8  9  1  0
  9 10  1  0
  9 11  1  0
 12 11  1  1
 12 13  1  0
 13 14  1  0
 14 15  1  0
 16 15  1  0
 16 12  1  0
 16 17  1  0
 17 18  1  0
 18 19  1  0
 19 20  1  0
 20 21  2  0
 21 22  1  0
 22 23  2  0
 23 24  1  0
 24 25  2  0
 25 26  1  0
 26 27  2  0
 27 28  1  0
 28 23  1  0
 28 29  2  0
 29 20  1  0
 18 30  1  0
 30 12  1  0
 16 31  1  1
 32 33  1  0
 33 34  2  0
 33 35  1  0
 35 36  1  0
 35 37  1  0
 35 38  1  0
 39 40  1  0
 40 41  2  0
 40 42  1  0
 42 43  1  0
 42 44  1  0
 42 45  1  0
M  END
$$$$

  SciTegic12092011192D

 37 37  0  0  0  0            999 V2000
   17.3146   -1.8118    0.0000 O   0  0
   17.3146   -3.0118    0.0000 C   0  0
   16.2752   -3.6114    0.0000 O   0  0
   18.6146   -3.7618    0.0000 C   0  0
   19.6540   -3.1621    0.0000 F   0  0
   19.6537   -4.3619    0.0000 F   0  0
   18.6146   -4.9618    0.0000 F   0  0
    6.9616   -2.2794    0.0000 C   0  0
    6.3513   -1.2462    0.0000 O   0  0
    4.8506   -1.2602    0.0000 C   0  0
    4.0872    0.0320    0.0000 C   0  0
    2.5889    0.0182    0.0000 N   0  0
    1.7138    1.2033    0.0000 C   0  0
    0.2917    0.7475    0.0000 C   0  0
   -1.0028    1.5132    0.0000 C   0  0
   -2.3155    0.7475    0.0000 C   0  0
   -2.3155   -0.7475    0.0000 O   0  0
   -1.0028   -1.5132    0.0000 C   0  0
   -0.9971   -3.0138    0.0000 C   0  0
   -2.2935   -3.7700    0.0000 N   0  0
   -2.2878   -5.2708    0.0000 C   0  0
   -3.5842   -6.0270    0.0000 C   0  0
   -3.5807   -7.5270    0.0000 C   0  0
   -4.8779   -8.2801    0.0000 C   0  0
   -6.1787   -7.5332    0.0000 C   0  0
   -7.2165   -8.1358    0.0000 F   0  0
   -6.1824   -6.0333    0.0000 C   0  0
   -4.8851   -5.2801    0.0000 C   0  0
    0.2917   -0.7475    0.0000 C   0  0
    1.7138   -1.2033    0.0000 N   0  0
   10.9146   -1.8118    0.0000 O   0  0
   10.9146   -3.0118    0.0000 C   0  0
    9.8752   -3.6114    0.0000 O   0  0
   12.2146   -3.7618    0.0000 C   0  0
   13.2540   -3.1621    0.0000 F   0  0
   13.2537   -4.3619    0.0000 F   0  0
   12.2146   -4.9618    0.0000 F   0  0
  1  2  1  0
  2  3  2  0
  2  4  1  0
  4  5  1  0
  4  6  1  0
  4  7  1  0
  8  9  1  0
  9 10  1  0
 10 11  1  0
 11 12  1  0
 12 13  1  0
 13 14  2  0
 14 15  1  0
 15 16  1  0
 16 17  1  0
 17 18  1  0
 18 19  1  0
 19 20  1  0
 20 21  1  0
 21 22  1  0
 22 23  2  0
 23 24  1  0
 24 25  2  0
 25 26  1  0
 25 27  1  0
 27 28  2  0
 28 22  1  0
 18 29  1  0
 29 14  1  0
 29 30  2  0
 30 12  1  0
 31 32  1  0
 32 33  2  0
 32 34  1  0
 34 35  1  0
 34 36  1  0
 34 37  1  0
M  END
$$$$

  SciTegic12092011192D

 39 40  0  0  0  0            999 V2000
   23.4502    1.9747    0.0000 O   0  0
   22.8602    0.9297    0.0000 C   0  0
   23.6235   -0.3625    0.0000 N   0  0
   25.1243   -0.3485    0.0000 C   0  0
   25.8891   -1.6389    0.0000 C   0  0
   27.3890   -1.6219    0.0000 C   0  0
   28.1242   -0.3144    0.0000 C   0  0
   27.3595    0.9760    0.0000 N   0  0
   25.8596    0.9590    0.0000 C   0  0
   21.3619    0.9160    0.0000 C   0  0  1  0  0  0
   20.4868    2.1010    0.0000 C   0  0
   19.0647    1.6452    0.0000 C   0  0  2  0  0  0
   17.7702    2.4110    0.0000 C   0  0
   16.4575    1.6452    0.0000 C   0  0
   16.4575    0.1502    0.0000 N   0  0
   17.7702   -0.6155    0.0000 C   0  0
   19.0647    0.1502    0.0000 C   0  0  1  0  0  0
   20.4868   -0.3056    0.0000 O   0  0
   15.1562   -0.5972    0.0000 C   0  0
   15.0150   -2.0779    0.0000 N   0  0
   13.5471   -2.3866    0.0000 N   0  0
   12.7999   -1.0859    0.0000 C   0  0
   13.8061    0.0266    0.0000 S   0  0
   19.1765   -0.8435    0.0000 H   0  0
   19.1765    2.6390    0.0000 H   0  0
    1.3000    1.9500    0.0000 O   0  0
    1.3000    0.7500    0.0000 C   0  0
    0.2606    0.1503    0.0000 O   0  0
    2.6000    0.0000    0.0000 C   0  0
    3.6394    0.5997    0.0000 F   0  0
    3.6391   -0.6002    0.0000 F   0  0
    2.6000   -1.2000    0.0000 F   0  0
    7.7000    1.9500    0.0000 O   0  0
    7.7000    0.7500    0.0000 C   0  0
    6.6605    0.1503    0.0000 O   0  0
    9.0000    0.0000    0.0000 C   0  0
   10.0394    0.5997    0.0000 F   0  0
   10.0391   -0.6002    0.0000 F   0  0
    9.0000   -1.2000    0.0000 F   0  0
  1  2  2  0
  2  3  1  0
  3  4  1  0
  4  5  2  0
  5  6  1  0
  6  7  2  0
  7  8  1  0
  8  9  2  0
  9  4  1  0
 10  2  1  6
 10 11  1  0
 12 11  1  0
 12 13  1  0
 13 14  1  0
 14 15  1  0
 15 16  1  0
 17 16  1  0
 17 12  1  0
 17 18  1  0
 18 10  1  0
 15 19  1  0
 19 20  2  0
 20 21  1  0
 21 22  2  0
 22 23  1  0
 23 19  1  0
 17 24  1  1
 12 25  1  6
 26 27  1  0
 27 28  2  0
 27 29  1  0
 29 30  1  0
 29 31  1  0
 29 32  1  0
 33 34  1  0
 34 35  2  0
 34 36  1  0
 36 37  1  0
 36 38  1  0
 36 39  1  0
M  END
$$$$

  SciTegic12092011192D

 37 38  0  0  0  0            999 V2000
    6.2042   -4.0042    0.0000 C   0  0
    7.7042   -4.5292    0.0000 C   0  0
    5.9042   -3.4917    0.0000 O   0  0
    8.1875   -5.0792    0.0000 O   0  0
    8.0042   -4.0042    0.0000 O   0  0
    5.9042   -4.5292    0.0000 O   0  0
    7.1042   -4.5292    0.0000 C   0  0
    6.8042   -4.0042    0.0000 C   0  0
    5.5417   -1.4000    0.0000 C   0  0
    5.0750   -1.7792    0.0000 N   0  0
    4.5667   -1.4500    0.0000 C   0  0
    6.1292   -1.5500    0.0000 C   0  0
    5.3292   -0.8417    0.0000 C   0  0
    3.9292   -3.5167    0.0000 N   0  0
    4.7292   -0.8667    0.0000 C   0  0
    3.8917   -4.1167    0.0000 C   0  0
    3.3625   -4.3792    0.0000 C   0  0
    4.0000   -2.3125    0.0000 N   0  0
    6.5500   -1.1125    0.0000 N   0  0
    4.0292   -1.7167    0.0000 C   0  0
    2.8542   -4.0500    0.0000 O   0  0
    6.2917   -2.1250    0.0000 O   0  0
    3.4292   -3.1875    0.0000 C   0  0
    4.4667   -3.2500    0.0000 C   0  0
    3.4667   -2.5875    0.0000 C   0  0
    4.5042   -2.6500    0.0000 C   0  0
    5.1000   -2.3792    0.0000 C   0  0
    7.1292   -1.2625    0.0000 C   0  0
    2.3125   -4.3167    0.0000 C   0  0
    3.3250   -4.9875    0.0000 C   0  0
    4.4000   -4.4417    0.0000 C   0  0
    7.2917   -1.8375    0.0000 C   0  0
    7.5500   -0.8292    0.0000 C   0  0
    2.2792   -4.9250    0.0000 C   0  0
    1.8125   -3.9875    0.0000 C   0  0
    3.8250   -5.3250    0.0000 C   0  0
    4.3667   -5.0500    0.0000 C   0  0
  2  7  1  0
  3  1  1  0
  4  2  1  0
  5  2  2  0
  6  1  2  0
  7  8  1  0
  8  1  1  0
 10  9  1  0
 11 10  1  0
 12  9  1  0
 13  9  2  0
 14 24  1  0
 15 13  1  0
 16 14  1  0
 17 16  2  0
 18 20  1  0
 19 12  1  0
 20 11  1  0
 21 17  1  0
 22 12  2  0
 23 25  1  0
 24 26  1  0
 25 18  1  0
 26 18  1  0
 27 10  1  0
 28 19  1  0
 29 21  1  0
 30 17  1  0
 31 16  1  0
 32 28  1  0
 33 28  1  0
 34 29  1  0
 35 29  1  0
 36 37  1  0
 37 31  2  0
 15 11  2  0
 23 14  1  0
 36 30  2  0
M  END
$$$$

  SciTegic12092011192D

 36 36  0  0  0  0            999 V2000
   16.6491    0.6861    0.0000 O   0  0
   16.6491   -0.5139    0.0000 C   0  0
   15.6096   -1.1136    0.0000 O   0  0
   17.9491   -1.2639    0.0000 C   0  0
   18.9885   -0.6642    0.0000 F   0  0
   18.9882   -1.8641    0.0000 F   0  0
   17.9491   -2.4639    0.0000 F   0  0
   -4.9447    3.6050    0.0000 C   0  0
   -3.9067    3.0027    0.0000 C   0  0
   -2.8664    3.6008    0.0000 C   0  0
   -3.9091    1.5019    0.0000 N   0  0
   -2.6111    0.7486    0.0000 C   0  0
   -2.6111   -0.7486    0.0000 C   0  0
   -1.2964   -1.4973    0.0000 C   0  0
    0.0000   -0.7486    0.0000 C   0  0
    0.0000    0.7486    0.0000 C   0  0
   -1.2964    1.4973    0.0000 C   0  0
    1.2964    1.4973    0.0000 C   0  0
    2.5929    0.7486    0.0000 C   0  0
    2.5929   -0.7486    0.0000 C   0  0
    3.6321   -1.3486    0.0000 O   0  0
    1.2964   -1.4973    0.0000 N   0  0
    1.2995   -2.9981    0.0000 C   0  0
    2.6003   -3.7467    0.0000 C   0  0
    2.7434   -5.2271    0.0000 C   0  0
    4.2117   -5.5338    0.0000 S   0  0
    4.9571   -4.2322    0.0000 C   0  0
    6.1501   -4.1026    0.0000 C   0  0
    3.9496   -3.1210    0.0000 N   0  0
   10.2491    0.6861    0.0000 O   0  0
   10.2491   -0.5139    0.0000 C   0  0
    9.2097   -1.1136    0.0000 O   0  0
   11.5491   -1.2639    0.0000 C   0  0
   12.5885   -0.6642    0.0000 F   0  0
   12.5882   -1.8641    0.0000 F   0  0
   11.5491   -2.4639    0.0000 F   0  0
  1  2  1  0
  2  3  2  0
  2  4  1  0
  4  5  1  0
  4  6  1  0
  4  7  1  0
  8  9  1  0
  9 10  1  0
  9 11  1  0
 11 12  1  0
 12 13  1  0
 13 14  1  0
 14 15  1  0
 15 16  2  0
 16 17  1  0
 17 12  1  0
 16 18  1  0
 18 19  2  0
 19 20  1  0
 20 21  2  0
 20 22  1  0
 22 15  1  0
 22 23  1  0
 23 24  1  0
 24 25  2  0
 25 26  1  0
 26 27  1  0
 27 28  1  0
 27 29  2  0
 29 24  1  0
 30 31  1  0
 31 32  2  0
 31 33  1  0
 33 34  1  0
 33 35  1  0
 33 36  1  0
M  END
$$$$

  SciTegic12092011192D

 21 22  0  0  0  0            999 V2000
    5.9447   -5.5276    0.0000 C   0  0
    4.7752   -4.8700    0.0000 C   0  0
    6.1070   -4.7201    0.0000 N   0  0
    2.7149   -4.0916    0.0000 N   0  0
    5.1248   -5.6192    0.0000 C   0  0
    3.3850   -4.5703    0.0000 C   0  0  2  0  0  0
    3.1270   -5.3569    0.0000 C   0  0
    2.3029   -5.3569    0.0000 C   0  0  2  0  0  0
    2.0532   -4.5703    0.0000 C   0  0  1  0  0  0
    5.3870   -4.3164    0.0000 C   0  0
    6.4358   -6.1810    0.0000 C   0  0
    4.1716   -4.3206    0.0000 C   0  0
    6.1112   -6.9385    0.0000 N   0  0
    4.8001   -6.3766    0.0000 N   0  0
    5.2871   -7.0384    0.0000 C   0  0
    7.2474   -6.0812    0.0000 N   0  0
    3.6139   -6.0270    0.0000 O   0  0
    1.8159   -6.0270    0.0000 O   0  0
    2.0490   -3.7462    0.0000 C   0  0
    1.2249   -3.7462    0.0000 O   0  0
    2.4161   -7.8080    0.0000 Cl  0  0
  2  5  2  0
  3  1  1  0
  4  6  1  0
  5  1  1  0
  6 12  1  1
  6  7  1  0
  8  7  1  0
  9  4  1  0
 10  3  2  0
 11  1  2  0
 12  2  1  0
 13 11  1  0
 14  5  1  0
 15 13  1  0
 16 11  1  0
 17  7  1  0
  8 18  1  1
  9 19  1  1
 20 19  1  0
  2 10  1  0
 15 14  2  0
  9  8  1  0
M  END
$$$$

  SciTegic12092011192D

 20 22  0  0  0  0            999 V2000
    0.2917    0.7475    0.0000 C   0  0
    0.2917   -0.7475    0.0000 C   0  0
    1.7138   -1.2033    0.0000 C   0  0
    3.6552   -2.9294    0.0000 N   0  0
    1.7138    1.2033    0.0000 N   0  0
    4.2542   -4.2907    0.0000 C   0  0  1  0  0  0
   -1.0028    1.5132    0.0000 C   0  0
    5.7448   -4.1226    0.0000 C   0  0  1  0  0  0
    2.5889    0.0182    0.0000 C   0  0
    2.1855   -2.6254    0.0000 C   0  0
   -1.0028   -1.5132    0.0000 N   0  0
    6.0456   -2.6531    0.0000 C   0  0
   -2.3155    0.7475    0.0000 N   0  0
    4.7409   -1.9129    0.0000 C   0  0
   -2.3155   -0.7475    0.0000 C   0  0
   -0.9991    2.7132    0.0000 O   0  0
    6.5544   -5.0083    0.0000 O   0  0
    7.1381   -2.1568    0.0000 O   0  0
    3.5023   -5.5865    0.0000 C   0  0
    2.3023   -5.5845    0.0000 O   0  0
  1  2  1  0
  2  3  1  0
  1  5  1  0
  4  6  1  0
  1  7  2  0
  6  8  1  0
  3  9  2  0
  5  9  1  0
  3 10  1  0
  4 10  1  0
  2 11  2  0
  8 12  1  0
  7 13  1  0
  4 14  1  0
 12 14  1  0
 11 15  1  0
 13 15  2  0
  7 16  1  0
  8 17  1  1
 12 18  1  0
  6 19  1  1
 19 20  1  0
M  END
$$$$

  SciTegic12092011192D

 44 50  0  0  0  0            999 V2000
    2.5270  -23.3667    0.0000 C   0  0
    2.5250  -21.7151    0.0000 C   0  0
    3.2424  -22.1234    0.0000 C   0  0
    3.2476  -22.9542    0.0000 C   0  0
    4.0392  -23.2060    0.0000 C   0  0
    4.5234  -22.5309    0.0000 N   0  0
    4.0308  -21.8619    0.0000 C   0  0
    1.8148  -22.9542    0.0000 C   0  0
    1.8115  -22.1260    0.0000 C   0  0
    1.0228  -21.8730    0.0000 C   0  0
    0.5385  -22.5451    0.0000 N   0  0
    1.0281  -23.2131    0.0000 C   0  0
    4.2807  -21.0766    0.0000 O   0  0
    4.2987  -23.9881    0.0000 O   0  0
    5.3474  -22.5257    0.0000 N   0  0
    5.7551  -21.8095    0.0000 C   0  0
    6.5780  -21.8071    0.0000 N   0  0
    6.9855  -21.0917    0.0000 C   0  0
    6.5690  -20.3796    0.0000 C   0  0
    5.7407  -20.3874    0.0000 C   0  0
    5.3369  -21.1034    0.0000 N   0  0
    7.8078  -21.0845    0.0000 C   0  0
    8.2234  -21.7974    0.0000 C   0  0
    9.0467  -21.7930    0.0000 C   0  0
    9.4555  -21.0765    0.0000 C   0  0
    9.0348  -20.3628    0.0000 C   0  0
    8.2129  -20.3707    0.0000 C   0  0
   -0.2856  -22.5484    0.0000 N   0  0
   -0.7005  -21.8363    0.0000 C   0  0
   -0.2926  -21.1208    0.0000 N   0  0
   -0.7069  -20.4092    0.0000 C   0  0
   -1.5319  -20.4120    0.0000 C   0  0
   -1.9408  -21.1324    0.0000 C   0  0
   -1.5243  -21.8411    0.0000 N   0  0
   -2.7671  -21.1398    0.0000 C   0  0
   -3.1802  -20.4275    0.0000 C   0  0
   -4.0051  -20.4334    0.0000 C   0  0
   -4.4125  -21.1508    0.0000 C   0  0
   -3.9919  -21.8637    0.0000 C   0  0
   -3.1656  -21.8543    0.0000 C   0  0
    5.3216  -19.6778    0.0000 C   0  0
    0.7651  -21.0902    0.0000 O   0  0
    0.7765  -23.9979    0.0000 O   0  0
   -0.2973  -19.6941    0.0000 C   0  0
 20 21  1  0
 21 16  1  0
  3  2  2  0
 22 23  2  0
  9 10  1  0
 23 24  1  0
 10 11  1  0
 24 25  2  0
 11 12  1  0
 25 26  1  0
 12  8  1  0
 26 27  2  0
 27 22  1  0
 18 22  1  0
  2  9  1  0
 11 28  1  0
  7 13  2  0
 28 29  1  0
  4  5  1  0
 29 30  1  0
  5 14  2  0
 30 31  1  0
  5  6  1  0
 31 32  2  0
  6 15  1  0
 32 33  1  0
  6  7  1  0
 33 34  1  0
 34 29  2  0
 15 16  1  0
  7  3  1  0
 35 36  2  0
 16 17  2  0
 36 37  1  0
  8  9  2  0
 37 38  2  0
 17 18  1  0
 38 39  1  0
  3  4  1  0
 39 40  2  0
 40 35  1  0
 33 35  1  0
 18 19  1  0
 20 41  1  0
  8  1  1  0
 10 42  2  0
 19 20  2  0
 12 43  2  0
  1  4  2  0
 31 44  1  0
M  END
$$$$

  SciTegic12092011192D

 28 31  0  0  0  0            999 V2000
    9.6757  -24.9392    0.0000 C   0  0
   10.0882  -23.6683    0.0000 C   0  0
    9.4230  -24.1551    0.0000 C   0  0
   10.7575  -24.1551    0.0000 C   0  0
   10.5007  -24.9392    0.0000 N   0  0
   11.1672  -25.4258    0.0000 C   0  0
   11.1652  -26.2509    0.0000 C   0  0
   10.4497  -26.6617    0.0000 N   0  0
   11.8787  -26.6651    0.0000 O   0  0
    9.7362  -26.2475    0.0000 C   0  0
    9.7430  -25.4254    0.0000 C   0  0
    9.0303  -25.0113    0.0000 C   0  0
    8.3138  -25.4222    0.0000 C   0  0
    8.3145  -26.2515    0.0000 C   0  0
    9.0278  -26.6619    0.0000 C   0  0
   11.5827  -24.1571    0.0000 C   0  0
   11.8344  -24.9440    0.0000 C   0  0
   12.9425  -23.7220    0.0000 N   0  0
   12.1338  -23.5446    0.0000 C   0  0
   11.8814  -22.7591    0.0000 O   0  0
   13.1943  -24.5090    0.0000 C   0  0
   12.6365  -25.1129    0.0000 N   0  0
   13.9998  -24.6875    0.0000 C   0  0
   14.2480  -25.4744    0.0000 C   0  0
   15.0534  -25.6529    0.0000 C   0  0
   15.3017  -26.4397    0.0000 O   0  0
   15.6108  -25.0445    0.0000 O   0  0
    7.5997  -25.0089    0.0000 Cl  0  0
 12 13  2  0
  6 17  2  0
 13 14  1  0
 16  4  2  0
 14 15  2  0
 15 10  1  0
 16 17  1  0
  2  3  1  0
  6  7  1  0
  3  1  1  0
  7  8  1  0
 16 19  1  0
 17 22  1  0
 21 18  2  0
 18 19  1  0
  4  5  1  0
 19 20  2  0
 21 22  1  0
  7  9  2  0
  1  5  1  0
  8 10  1  0
 21 23  1  0
 23 24  1  0
 10 11  2  0
 24 25  1  0
  4  2  1  0
 25 26  1  0
 11 12  1  0
 25 27  2  0
  5  6  1  0
 13 28  1  0
M  END
$$$$

  SciTegic12092011192D

 42 47  0  0  0  0            999 V2000
    3.5882    2.9706    0.0000 C   0  0
    3.2141    1.8304    0.0000 C   0  0
    2.0396    1.5846    0.0000 C   0  0
    4.2128    0.7135    0.0000 C   0  0
    5.7048    0.8679    0.0000 N   0  0
    6.3128   -0.5033    0.0000 N   0  0
    7.7802   -0.8178    0.0000 C   0  0
    8.8625    0.2136    0.0000 C   0  0
   10.3014   -0.2102    0.0000 C   0  0
   10.6538   -1.6683    0.0000 C   0  0
   12.0943   -2.0894    0.0000 C   0  0
   12.9623   -1.2608    0.0000 O   0  0
   12.3783   -3.2553    0.0000 N   0  0
    9.5673   -2.7024    0.0000 C   0  0
    9.9169   -4.1620    0.0000 N   0  0
    8.8283   -5.1952    0.0000 C   0  0
    9.1756   -6.6545    0.0000 C   0  0
    8.0855   -7.6849    0.0000 C   0  0
    6.6481   -7.2561    0.0000 N   0  0
    6.3008   -5.7969    0.0000 C   0  0
    7.3908   -4.7665    0.0000 C   0  0
    5.5553   -8.2849    0.0000 C   0  0
    5.8312   -9.4527    0.0000 O   0  0
    4.1178   -7.8538    0.0000 C   0  0
    3.2440   -8.6763    0.0000 N   0  0
    8.1284   -2.2786    0.0000 C   0  0
    5.1969   -1.5045    0.0000 C   0  0
    5.1945   -3.0045    0.0000 N   0  0
    3.8943   -3.7525    0.0000 C   0  0
    2.5965   -3.0004    0.0000 C   0  0
    2.5987   -1.5004    0.0000 C   0  0
    1.2990   -0.7500    0.0000 C   0  0
    1.2990    0.7500    0.0000 C   0  0
    0.0000    1.5000    0.0000 N   0  0
   -1.2990    0.7500    0.0000 C   0  0
   -2.5981    1.5000    0.0000 C   0  0
   -3.8971    0.7500    0.0000 C   0  0
   -3.8971   -0.7500    0.0000 C   0  0
   -2.5981   -1.5000    0.0000 C   0  0
   -1.2990   -0.7500    0.0000 C   0  0
    0.0000   -1.5000    0.0000 C   0  0
    3.8991   -0.7525    0.0000 C   0  0
  1  2  1  0
  2  3  1  0
  2  4  1  0
  4  5  2  0
  5  6  1  0
  6  7  1  0
  7  8  2  0
  8  9  1  0
  9 10  2  0
 10 11  1  0
 11 12  2  0
 11 13  1  0
 10 14  1  0
 14 15  1  0
 15 16  1  0
 16 17  1  0
 17 18  1  0
 18 19  1  0
 19 20  1  0
 20 21  1  0
 21 16  1  0
 19 22  1  0
 22 23  2  0
 22 24  1  0
 24 25  1  0
 14 26  2  0
 26  7  1  0
  6 27  1  0
 27 28  2  0
 28 29  1  0
 29 30  2  0
 30 31  1  0
 31 32  1  0
 32 33  2  0
 33 34  1  0
 34 35  2  0
 35 36  1  0
 36 37  2  0
 37 38  1  0
 38 39  2  0
 39 40  1  0
 40 35  1  0
 40 41  2  0
 41 32  1  0
 31 42  2  0
 42  4  1  0
 42 27  1  0
M  END
$$$$

  SciTegic12092011192D

 36 40  0  0  0  0            999 V2000
    0.4354  -19.8124    0.0000 C   0  0  2  0  0  0
   -0.1479  -19.2290    0.0000 C   0  0
   -0.9448  -19.4426    0.0000 N   0  0
   -1.5281  -18.8592    0.0000 C   0  0
   -2.3249  -19.0727    0.0000 C   0  0
   -1.3146  -18.0624    0.0000 O   0  0
   -2.9624  -18.5542    0.0000 C   0  0
   -3.6543  -19.0035    0.0000 C   0  0
   -3.4408  -19.8004    0.0000 C   0  0
   -2.6169  -19.8434    0.0000 N   0  0
   -4.4245  -18.7079    0.0000 Br  0  0
    0.4354  -20.6420    0.0000 C   0  0  1  0  0  0
   -0.1479  -21.2253    0.0000 C   0  0
   -0.9447  -21.0118    0.0000 N   0  0
   -1.5281  -21.5951    0.0000 C   0  0
   -2.3249  -21.3816    0.0000 C   0  0
   -1.3146  -22.3920    0.0000 O   0  0
   -2.6210  -20.6150    0.0000 N   0  0
   -3.4449  -20.6583    0.0000 C   0  0
   -3.6584  -21.4552    0.0000 C   0  0
   -2.9664  -21.9044    0.0000 C   0  0
   -4.4285  -21.7508    0.0000 Br  0  0
    1.1499  -21.0545    0.0000 C   0  0
    1.1499  -19.3953    0.0000 C   0  0  2  0  0  0
    1.1436  -18.5685    0.0000 C   0  0
    1.8104  -18.0827    0.0000 C   0  0
    1.5543  -17.2984    0.0000 N   0  0
    0.7294  -17.2995    0.0000 C   0  0
    0.4756  -18.0846    0.0000 N   0  0
    0.2435  -16.6329    0.0000 N   0  0
    1.8688  -19.8124    0.0000 C   0  0
    1.8734  -20.6384    0.0000 C   0  0
    2.6603  -20.8894    0.0000 N   0  0
    3.1422  -20.2184    0.0000 C   0  0
    2.6529  -19.5530    0.0000 N   0  0
    3.9671  -20.2139    0.0000 N   0  0
  1 24  1  0
 12 23  1  0
 23 32  1  0
 31 24  1  0
 25 26  2  0
  8 11  1  0
  4  5  1  0
  1  2  1  1
 12 13  1  6
  4  6  2  0
 26 27  1  0
 27 28  1  0
 28 29  2  0
 29 25  1  0
 24 25  1  6
 13 14  1  0
 28 30  1  0
 31 32  2  0
  5  7  2  0
 14 15  1  0
 15 16  1  0
  2  3  1  0
 32 33  1  0
 33 34  2  0
 34 35  1  0
 35 31  1  0
 15 17  2  0
 34 36  1  0
 16 18  1  0
  3  4  1  0
  7  8  1  0
  8  9  2  0
 18 19  1  0
 19 20  2  0
 20 21  1  0
 21 16  2  0
  9 10  1  0
 20 22  1  0
  1 12  1  0
 10  5  1  0
M  END
$$$$

  SciTegic12092011192D

 25 27  0  0  0  0            999 V2000
    6.6271    0.8384    0.0000 O   0  0
    7.3569    1.2230    0.0000 S   0  0
    6.6581    1.6643    0.0000 O   0  0
    9.1086   -1.0501    0.0000 C   0  0
    9.8206   -0.6417    0.0000 N   0  0
    9.8206    0.1833    0.0000 C   0  0
    9.1086    0.6000    0.0000 N   0  0
    8.3964   -0.6417    0.0000 C   0  0
    8.3965    0.1833    0.0000 C   0  0
    7.6119    0.4383    0.0000 N   0  0
    7.1268   -0.2291    0.0000 C   0  0
    7.6118   -0.8966    0.0000 N   0  0
    6.3018   -0.2291    0.0000 O   0  0
    7.7695    1.9383    0.0000 C   0  0
    8.5940    1.9358    0.0000 C   0  0
    9.0061    2.6498    0.0000 C   0  0
    8.5931    3.3650    0.0000 C   0  0
    7.7638    3.3619    0.0000 C   0  0
    7.3554    2.6474    0.0000 C   0  0
    9.0043    4.0804    0.0000 C   0  0
    9.1086   -1.8751    0.0000 C   0  0
    8.3940   -2.2877    0.0000 O   0  0
    9.8230   -2.2877    0.0000 N   0  0
   10.2257    0.9001    0.0000 C   0  0
   10.6133   -0.0292    0.0000 C   0  0
  4  5  2  0
 11 13  2  0
 10  2  1  0
  5  6  1  0
  2 14  1  0
  6  7  1  0
 14 15  2  0
  8  9  2  0
 15 16  1  0
  2  1  2  0
 16 17  2  0
  3  2  2  0
 17 18  1  0
 18 19  2  0
 19 14  1  0
  9  7  1  0
 17 20  1  0
  8  4  1  0
  4 21  1  0
  9 10  1  0
 21 22  2  0
 10 11  1  0
 21 23  1  0
 11 12  1  0
  6 24  1  0
 12  8  1  0
  6 25  1  0
M  END
$$$$

  SciTegic12092011192D

 27 30  0  0  0  0            999 V2000
   -1.8875   -0.1417    0.0000 C   0  0
   -2.6083   -1.3875    0.0000 N   0  0
   -1.8833   -0.9792    0.0000 C   0  0
   -3.3208   -0.9750    0.0000 C   0  0
   -4.0333   -1.3792    0.0000 N   0  0
   -1.1750    0.2833    0.0000 C   0  0
   -0.4500   -0.1375    0.0000 C   0  0
   -1.1708   -1.3875    0.0000 N   0  0
   -2.6083    0.2708    0.0000 C   0  0
   -3.3208   -0.1500    0.0000 C   0  0
   -0.4458   -0.9667    0.0000 C   0  0
   -4.7833   -1.0500    0.0000 C   0  0
   -4.1208   -2.2042    0.0000 C   0  0
   -1.1833    1.1083    0.0000 O   0  0
   -4.9250   -2.3750    0.0000 C   0  0
    0.9792   -0.1292    0.0000 N   0  0
   -4.0333    0.2625    0.0000 F   0  0
    0.2625    0.2750    0.0000 C   0  0
   -5.3458   -1.6625    0.0000 C   0  0
   -6.1542   -1.5750    0.0000 N   0  0
    1.6792    1.1000    0.0000 C   0  0
    1.6917    0.2833    0.0000 C   0  0
    2.3792    1.5208    0.0000 C   0  0
    0.9667    1.5000    0.0000 C   0  0
    0.9542    2.3208    0.0000 C   0  0
    2.3792    2.3375    0.0000 C   0  0
    1.6625    2.7375    0.0000 C   0  0
  2  3  2  0
  3  1  1  0
  4 10  2  0
  5  4  1  0
  6  1  1  0
  7  6  2  0
  8  3  1  0
  9  1  2  0
 10  9  1  0
 11  7  1  0
 12  5  1  0
 13  5  1  0
 14  6  1  0
 15 13  1  0
 16 18  1  0
 17 10  1  0
 18  7  1  0
 19 12  1  0
 20 19  1  0
 21 22  1  0
 22 16  1  0
 23 21  2  0
 24 21  1  0
 25 24  2  0
 26 23  1  0
 27 25  1  0
  4  2  1  0
 11  8  2  0
 15 19  1  0
 27 26  2  0
M  END
$$$$

  SciTegic12092011192D

 30 34  0  0  1  0            999 V2000
    4.6809   -2.3361    0.0000 C   0  0
    3.8792   -1.4431    0.0000 C   0  0  1  0  0  0
    4.3455   -0.0166    0.0000 C   0  0
    5.5196    0.2316    0.0000 O   0  0
    2.4133   -1.7530    0.0000 N   0  0
    1.2990   -0.7500    0.0000 C   0  0
    1.2990    0.7500    0.0000 C   0  0
    0.0000    1.5000    0.0000 N   0  0
   -1.2990    0.7500    0.0000 C   0  0
   -1.2990   -0.7500    0.0000 C   0  0
    0.0000   -1.5000    0.0000 C   0  0
    0.3114   -2.9665    0.0000 C   0  0
   -0.5701   -4.1788    0.0000 C   0  0
    0.0400   -5.5491    0.0000 N   0  0
    1.5318   -5.7059    0.0000 C   0  0
    2.1451   -7.0757    0.0000 N   0  0
    3.6379   -7.2304    0.0000 C   0  0
    4.2528   -8.5986    0.0000 C   0  0
    5.7451   -8.7503    0.0000 C   0  0
    6.6226   -7.5337    0.0000 C   0  0
    6.0078   -6.1655    0.0000 C   0  0
    4.5155   -6.0139    0.0000 N   0  0
    8.1157   -7.6854    0.0000 N   0  0
    8.7328   -9.0526    0.0000 C   0  0
   10.2254   -9.2019    0.0000 C   0  0
   11.1009   -7.9839    0.0000 N   0  0
   10.4839   -6.6167    0.0000 C   0  0
    8.9913   -6.4675    0.0000 C   0  0
    2.4135   -4.4923    0.0000 N   0  0
    1.8032   -3.1233    0.0000 C   0  0
  2  1  1  6
  2  3  1  0
  3  4  1  0
  2  5  1  0
  5  6  1  0
  6  7  2  0
  7  8  1  0
  8  9  2  0
  9 10  1  0
 10 11  2  0
 11  6  1  0
 11 12  1  0
 12 13  2  0
 13 14  1  0
 14 15  2  0
 15 16  1  0
 16 17  1  0
 17 18  2  0
 18 19  1  0
 19 20  2  0
 20 21  1  0
 21 22  2  0
 22 17  1  0
 20 23  1  0
 23 24  1  0
 24 25  1  0
 25 26  1  0
 26 27  1  0
 27 28  1  0
 28 23  1  0
 15 29  1  0
 29 30  2  0
 30  5  1  0
 30 12  1  0
M  END
$$$$

  SciTegic12092011192D

 20 20  0  0  0  0            999 V2000
    8.2131  -10.3377    0.0000 C   0  0
    8.9221   -9.9291    0.0000 C   0  0
    7.5081   -9.9291    0.0000 C   0  0
    6.7990  -10.3377    0.0000 C   0  0
    6.0899   -9.9291    0.0000 C   0  0
    6.0899   -9.1119    0.0000 C   0  0
    6.7990   -8.7033    0.0000 C   0  0
    7.5081   -9.1119    0.0000 N   0  0
    5.3850   -8.7033    0.0000 O   0  0
    9.6312  -10.3377    0.0000 N   0  0
   10.3362   -9.9291    0.0000 C   0  0
   11.0353  -10.3532    0.0000 C   0  0
    9.9276   -9.2200    0.0000 C   0  0
   10.7393   -9.2145    0.0000 C   0  0
    8.2131  -11.1549    0.0000 O   0  0
    6.7990   -7.8861    0.0000 C   0  0
    7.5067   -7.4775    0.0000 S   0  0
    7.5067   -6.6603    0.0000 C   0  0
    8.2091   -7.0617    0.0000 O   0  0
    8.2091   -7.8830    0.0000 O   0  0
  1  2  1  0
  3  4  1  0
  4  5  2  0
  5  6  1  0
  6  7  2  0
  7  8  1  0
  3  8  2  0
  6  9  1  0
  1  3  1  0
 11 12  1  0
 11 14  1  0
 11 13  1  0
 10 11  1  0
  2 10  1  0
  1 15  1  0
  7 16  1  0
 16 17  1  0
 17 18  1  0
 17 19  2  0
 17 20  2  0
M  END
$$$$

  SciTegic12092011192D

 32 35  0  0  1  0            999 V2000
    2.3383   -1.3500    0.0000 N   0  0
    1.2990   -0.7500    0.0000 C   0  0  2  0  0  0
    1.2990    0.7500    0.0000 C   0  0
    0.0000    1.5000    0.0000 C   0  0
   -1.2990    0.7500    0.0000 C   0  0  2  0  0  0
   -1.2990   -0.7500    0.0000 C   0  0
    0.0000   -1.5000    0.0000 C   0  0
   -2.5973    1.5031    0.0000 N   0  0
   -2.5951    3.0039    0.0000 C   0  0
   -3.8916    3.7585    0.0000 C   0  0
   -3.8864    5.2585    0.0000 C   0  0
   -2.5847    6.0040    0.0000 C   0  0
   -2.5806    7.2040    0.0000 Cl  0  0
   -1.2883    5.2495    0.0000 C   0  0
   -1.2935    3.7495    0.0000 N   0  0
   -5.1835    6.0133    0.0000 C   0  0
   -6.4864    5.2699    0.0000 C   0  0
   -7.7816    6.0265    0.0000 N   0  0
   -7.7740    7.5265    0.0000 C   0  0
   -9.0716    8.2808    0.0000 C   0  0
  -10.1129    7.6845    0.0000 O   0  0
   -9.0676    9.4808    0.0000 N   0  0
   -6.4712    8.2699    0.0000 C   0  0
   -6.4606    9.7707    0.0000 N   0  0
   -5.1560   10.5127    0.0000 C   0  0
   -5.1454   12.0135    0.0000 C   0  0
   -3.8425   12.7570    0.0000 C   0  0
   -3.8350   14.2570    0.0000 C   0  0
   -5.1302   15.0135    0.0000 O   0  0
   -6.4330   14.2701    0.0000 C   0  0
   -6.4406   12.7701    0.0000 C   0  0
   -5.1760    7.5134    0.0000 N   0  0
  2  1  1  1
  2  3  1  0
  3  4  1  0
  4  5  1  0
  5  6  1  0
  6  7  1  0
  7  2  1  0
  5  8  1  6
  8  9  1  0
  9 10  2  0
 10 11  1  0
 11 12  2  0
 12 13  1  0
 12 14  1  0
 14 15  2  0
 15  9  1  0
 11 16  1  0
 16 17  2  0
 17 18  1  0
 18 19  2  0
 19 20  1  0
 20 21  2  0
 20 22  1  0
 19 23  1  0
 23 24  1  0
 24 25  1  0
 25 26  1  0
 26 27  1  0
 27 28  1  0
 28 29  1  0
 29 30  1  0
 30 31  1  0
 31 26  1  0
 23 32  2  0
 32 16  1  0
M  END
$$$$

  SciTegic12092011192D

 28 31  0  0  0  0            999 V2000
   12.9539  -14.7734    0.0000 N   0  0
   13.6664  -15.1830    0.0000 C   0  0
   13.6664  -16.0065    0.0000 C   0  0
   14.3790  -16.4203    0.0000 C   0  0
   15.0915  -16.0065    0.0000 N   0  0
   15.0915  -15.1830    0.0000 C   0  0
   14.3790  -14.7734    0.0000 C   0  0
   16.0190  -16.5402    0.0000 C   0  0
   16.0190  -17.3636    0.0000 N   0  0
   16.7315  -17.7774    0.0000 C   0  0
   17.4483  -17.3636    0.0000 N   0  0
   16.7315  -16.1306    0.0000 C   0  0
   17.4483  -16.5402    0.0000 C   0  0
   18.0591  -15.9906    0.0000 C   0  0
   17.7226  -15.2388    0.0000 C   0  0
   16.9021  -15.3250    0.0000 S   0  0
   12.2379  -15.1885    0.0000 C   0  0
   11.5204  -14.7761    0.0000 C   0  0
   10.8044  -15.1912    0.0000 C   0  0
   11.5189  -13.9485    0.0000 O   0  0
   10.0870  -14.7787    0.0000 O   0  0
    9.3710  -15.1939    0.0000 C   0  0
    8.6542  -14.7787    0.0000 C   0  0
    7.9387  -15.1931    0.0000 C   0  0
    7.9398  -16.0216    0.0000 C   0  0
    8.6624  -16.4339    0.0000 C   0  0
    9.3748  -16.0171    0.0000 C   0  0
    7.2245  -16.4377    0.0000 O   0  0
 11 13  1  0
 12  8  1  0
 12 13  2  0
 13 14  1  0
 14 15  2  0
 15 16  1  0
 16 12  1  0
  1 17  1  0
  1  2  1  0
 17 18  1  0
  2  3  1  0
 18 19  1  0
  2  7  1  0
 18 20  1  0
  3  4  1  0
 19 21  1  0
  4  5  1  0
 21 22  1  0
  5  6  1  0
 22 23  2  0
  6  7  1  0
 23 24  1  0
  5  8  1  0
 24 25  2  0
  8  9  2  0
 25 26  1  0
  9 10  1  0
 26 27  2  0
 27 22  1  0
 10 11  2  0
 25 28  1  0
M  END
$$$$

  SciTegic12092011192D

 33 38  0  0  0  0            999 V2000
    6.4527    2.3000    0.0000 C   0  0
    6.4516    1.4727    0.0000 C   0  0
    7.1664    1.0598    0.0000 C   0  0
    7.1646    2.7128    0.0000 C   0  0
    7.8800    2.3037    0.0000 C   0  0
    7.8802    1.4726    0.0000 C   0  0
    8.6707    1.2160    0.0000 C   0  0
    9.1590    1.8885    0.0000 C   0  0
    8.6703    2.5607    0.0000 N   0  0
    9.9840    1.8888    0.0000 C   0  0
   11.2518    2.3016    0.0000 N   0  0
   10.4670    2.5562    0.0000 N   0  0
   11.2521    1.4766    0.0000 C   0  0
   10.4677    1.2250    0.0000 C   0  0
   10.2948    0.4216    0.0000 C   0  0
   10.9052   -0.1311    0.0000 C   0  0
   11.6913    0.1253    0.0000 C   0  0
   11.8606    0.9281    0.0000 C   0  0
   12.3052   -0.4259    0.0000 C   0  0
   12.2166   -1.2450    0.0000 N   0  0
   12.9708   -1.5796    0.0000 N   0  0
   13.5220   -0.9657    0.0000 N   0  0
   13.1084   -0.2518    0.0000 N   0  0
    5.7368    1.0607    0.0000 C   0  0
    5.0226    1.4738    0.0000 N   0  0
    5.0273    2.3030    0.0000 C   0  0
    4.3172    2.7160    0.0000 C   0  0
    3.6000    2.3076    0.0000 N   0  0
    3.5974    1.4816    0.0000 C   0  0
    4.3120    1.0641    0.0000 C   0  0
    2.8874    2.7233    0.0000 C   0  0
    2.8912    3.5434    0.0000 O   0  0
    2.1711    2.3141    0.0000 C   0  0
  5  4  2  0
 15 16  1  0
  6  7  1  0
 16 17  2  0
  7  8  2  0
 17 18  1  0
 18 13  2  0
  8  9  1  0
 17 19  1  0
 19 20  1  0
  9  5  1  0
  4  1  1  0
  8 10  1  0
 10 14  1  0
 20 21  1  0
 21 22  2  0
 22 23  1  0
 23 19  2  0
  5  6  1  0
  2 24  1  0
 24 25  1  0
 25 26  1  0
 13 11  1  0
 11 12  1  0
 12 10  2  0
  2  3  1  0
  3  6  2  0
 25 30  1  0
 26 27  1  0
 27 28  1  0
 28 29  1  0
 29 30  1  0
 13 14  1  0
 28 31  1  0
  1  2  2  0
 31 32  2  0
 14 15  2  0
 31 33  1  0
M  END
$$$$

  SciTegic12092011192D

 21 24  0  0  0  0            999 V2000
    4.9542   -3.8417    0.0000 N   0  0
    4.4417   -3.5292    0.0000 C   0  0
    4.4417   -2.8792    0.0000 C   0  0
    5.4917   -2.9042    0.0000 N   0  0
    5.4917   -3.5375    0.0000 C   0  0
    4.9417   -2.5917    0.0000 C   0  0
    3.9292   -2.7000    0.0000 N   0  0
    3.9292   -3.7042    0.0000 N   0  0
    7.2542   -1.7167    0.0000 C   0  0
    6.9625   -2.2292    0.0000 N   0  0
    3.5667   -3.1917    0.0000 C   0  0
    6.9542   -1.1917    0.0000 C   0  0
    7.8417   -1.5917    0.0000 O   0  0
    4.9417   -2.0167    0.0000 O   0  0
    7.3625   -0.7417    0.0000 O   0  0
    7.9125   -0.9917    0.0000 C   0  0
    6.3625   -1.1917    0.0000 C   0  0
    6.0667   -1.7167    0.0000 C   0  0
    5.9917   -3.8292    0.0000 N   0  0
    6.3625   -2.2375    0.0000 C   0  0
    5.4667   -1.7167    0.0000 C   0  0
  2  1  1  0
  3  2  2  0
  4  5  2  0
  5  1  1  0
  6  4  1  0
  7  3  1  0
  8  2  1  0
  9 10  2  0
 10 20  1  0
 11  8  2  0
 12 17  2  0
 13  9  1  0
 14  6  1  0
 15 12  1  0
 16 15  1  0
 17 18  1  0
 18 21  1  0
 19  5  1  0
 20 18  2  0
 21 14  1  0
  6  3  1  0
  7 11  1  0
  9 12  1  0
 16 13  1  0
M  END
$$$$

  SciTegic12092011192D

 35 39  0  0  1  0            999 V2000
    2.3383   -1.3500    0.0000 C   0  0
    1.2990   -0.7500    0.0000 N   0  0
    1.2990    0.7500    0.0000 C   0  0
    0.0000    1.5000    0.0000 C   0  0
   -1.2990    0.7500    0.0000 C   0  0
   -2.7248    1.2135    0.0000 N   0  0
   -3.6065    0.0000    0.0000 C   0  0
   -5.1047   -0.0031    0.0000 N   0  0
   -5.8532   -1.3040    0.0000 C   0  0
   -5.2514   -2.3421    0.0000 O   0  0
   -7.3541   -1.3071    0.0000 C   0  0
   -8.1041   -2.6062    0.0000 C   0  0
   -9.6041   -2.6062    0.0000 C   0  0
  -10.3542   -1.3072    0.0000 C   0  0
   -9.6042   -0.0082    0.0000 C   0  0
   -8.1042   -0.0081    0.0000 C   0  0
  -10.3547    1.2915    0.0000 C   0  0  1  0  0  0
   -9.7316    2.6420    0.0000 C   0  0
  -10.8447    3.6474    0.0000 N   0  0
  -12.1449    2.8994    0.0000 C   0  0
  -11.8353    1.4317    0.0000 C   0  0  2  0  0  0
  -12.8286    0.3101    0.0000 C   0  0
  -14.0043    0.5503    0.0000 O   0  0
  -12.3540   -1.1137    0.0000 N   0  0
  -13.3490   -2.2373    0.0000 C   0  0
  -12.8767   -3.6610    0.0000 C   0  0
  -13.8734   -4.7819    0.0000 C   0  0
  -15.3426   -4.4792    0.0000 C   0  0
  -15.8150   -3.0555    0.0000 C   0  0
  -14.8182   -1.9346    0.0000 C   0  0
  -16.3399   -5.6007    0.0000 C   0  0
  -17.1373   -6.4975    0.0000 N   0  0
   -2.7248   -1.2135    0.0000 S   0  0
   -1.2990   -0.7500    0.0000 C   0  0
    0.0000   -1.5000    0.0000 C   0  0
  1  2  1  0
  2  3  1  0
  3  4  1  0
  4  5  1  0
  5  6  1  0
  6  7  2  0
  7  8  1  0
  8  9  1  0
  9 10  2  0
  9 11  1  0
 11 12  2  0
 12 13  1  0
 13 14  2  0
 14 15  1  0
 15 16  2  0
 16 11  1  0
 17 15  1  6
 17 18  1  0
 18 19  1  0
 19 20  1  0
 20 21  1  0
 21 17  1  0
 21 22  1  1
 22 23  2  0
 22 24  1  0
 24 25  1  0
 25 26  2  0
 26 27  1  0
 27 28  2  0
 28 29  1  0
 29 30  2  0
 30 25  1  0
 28 31  1  0
 31 32  3  0
  7 33  1  0
 33 34  1  0
 34  5  2  0
 34 35  1  0
 35  2  1  0
M  END
$$$$

  SciTegic12092011192D

 32 35  0  0  1  0            999 V2000
    5.8167   -3.0250    0.0000 N   0  0
    7.4375   -5.1792    0.0000 C   0  0
    8.1125   -5.5625    0.0000 N   0  0
    5.1875   -3.4917    0.0000 C   0  0
    6.5292   -3.3292    0.0000 C   0  0  2  0  0  0
    7.9542   -6.3250    0.0000 N   0  0
    7.3500   -4.4042    0.0000 N   0  0
    6.6292   -4.1042    0.0000 C   0  0
    7.1792   -6.4125    0.0000 N   0  0
    6.8542   -5.7042    0.0000 N   0  0
    5.7167   -2.2417    0.0000 C   0  0
    3.8000   -2.0167    0.0000 C   0  0
    7.1500   -2.8542    0.0000 C   0  0
    4.4667   -2.4042    0.0000 C   0  0
    4.4667   -3.1917    0.0000 C   0  0  2  0  0  0
    3.1167   -2.3917    0.0000 C   0  0
    3.8000   -1.2375    0.0000 C   0  0
    6.3417   -1.7792    0.0000 C   0  0
    7.0542   -2.0792    0.0000 C   0  0
    5.2875   -4.2667    0.0000 O   0  0
    6.0042   -4.5750    0.0000 O   0  0
    3.1167   -0.8417    0.0000 C   0  0
    2.4375   -2.0167    0.0000 C   0  0
    2.4375   -1.2375    0.0000 C   0  0
    3.9167   -3.7292    0.0000 N   0  0
    1.7542   -0.8417    0.0000 O   0  0
    3.1167   -3.1792    0.0000 C   0  0
    4.4667   -0.8417    0.0000 C   0  0
    7.6792   -1.6125    0.0000 C   0  0
    6.2417   -1.0042    0.0000 C   0  0
    6.8667   -0.5375    0.0000 C   0  0
    7.5875   -0.8417    0.0000 C   0  0
  2  7  1  0
  3  2  1  0
  4  1  1  0
  5  1  1  0
  6  3  2  0
  7  8  1  0
  5  8  1  1
  9 10  1  0
 10  2  2  0
 11  1  1  0
 12 14  1  0
  5 13  1  0
 15 14  1  0
 15  4  1  0
 16 12  1  0
 17 12  2  0
 18 11  1  0
 19 18  2  0
 20  4  2  0
 21  8  2  0
 22 17  1  0
 23 16  2  0
 24 22  2  0
 15 25  1  1
 26 24  1  0
 27 16  1  0
 28 17  1  0
 29 19  1  0
 30 18  1  0
 31 30  2  0
 32 31  1  0
 19 13  1  0
 29 32  2  0
  6  9  1  0
 23 24  1  0
M  END
$$$$

  SciTegic12092011192D

 22 24  0  0  0  0            999 V2000
   18.4611  -14.1166    0.0000 N   0  0
   18.4599  -14.9440    0.0000 C   0  0
   19.1747  -15.3569    0.0000 C   0  0
   19.8912  -14.9435    0.0000 C   0  0
   19.8883  -14.1130    0.0000 N   0  0
   19.1729  -13.7039    0.0000 C   0  0
   19.1745  -16.1819    0.0000 O   0  0
   19.1673  -12.8816    0.0000 C   0  0
   19.8332  -12.3947    0.0000 S   0  0
   19.5760  -11.6108    0.0000 C   0  0
   18.7509  -11.6133    0.0000 C   0  0
   18.4984  -12.3987    0.0000 C   0  0
   20.6063  -15.3549    0.0000 O   0  0
   17.7451  -15.3559    0.0000 C   0  0
   17.0310  -14.9429    0.0000 N   0  0
   17.7445  -16.1809    0.0000 O   0  0
   16.3162  -15.3548    0.0000 C   0  0
   15.6020  -14.9417    0.0000 N   0  0
   15.5166  -14.1235    0.0000 N   0  0
   14.7098  -13.9513    0.0000 C   0  0
   14.2967  -14.6655    0.0000 N   0  0
   14.8483  -15.2789    0.0000 C   0  0
 10 11  2  0
 11 12  1  0
 12  8  2  0
  6  8  1  0
  6  1  1  0
  4 13  1  0
  1  2  2  0
  2 14  1  0
  3  7  1  0
 14 15  1  0
  8  9  1  0
 14 16  2  0
  3  4  2  0
 15 17  1  0
 17 18  1  0
 18 19  1  0
  4  5  1  0
  2  3  1  0
  5  6  2  0
  9 10  1  0
 19 20  2  0
 20 21  1  0
 21 22  2  0
 22 18  1  0
M  END
$$$$

  SciTegic12092011192D

 22 23  0  0  0  0            999 V2000
    2.3051   -2.7579    0.0000 C   0  0
    1.7053   -2.7729    0.0000 C   0  0
    2.2901   -2.1580    0.0000 C   0  0
    1.6903   -2.1731    0.0000 C   0  0
    1.2908   -3.2001    0.0000 N   0  0
    2.7362   -3.1639    0.0000 N   0  0
   -1.8750   -4.5667    0.0000 N   0  0
   -1.3583   -4.2667    0.0000 C   0  0
    2.6999   -1.7144    0.0000 O   0  0
    1.2546   -1.7505    0.0000 O   0  0
    3.3111   -2.9870    0.0000 C   0  0
    0.7077   -3.0479    0.0000 C   0  0
   -0.8407   -3.9662    0.0000 C   0  0
    0.1943   -3.3526    0.0000 C   0  0
   -0.3125   -4.2530    0.0000 C   0  0
   -0.8432   -3.3660    0.0000 C   0  0
    0.1968   -3.9527    0.0000 C   0  0
   -0.3300   -3.0531    0.0000 C   0  0
    3.8460   -3.8739    0.0000 O   0  0
    3.3262   -3.5868    0.0000 C   0  0
    3.9110   -2.9719    0.0000 C   0  0
    3.4467   -2.4084    0.0000 C   0  0
  2  1  1  0
  3  1  1  0
  4  3  2  0
  5  2  2  0
  6  1  2  0
  7  8  3  0
  8 13  1  0
  9  3  1  0
 10  4  1  0
 11  6  1  0
 12  5  1  0
 13 16  2  0
 14 12  1  0
 15 17  2  0
 16 18  1  0
 17 14  1  0
 18 14  2  0
 19 20  1  0
 20 11  1  0
 21 11  1  0
 22 11  1  0
  2  4  1  0
 13 15  1  0
M  END
$$$$

  SciTegic12092011192D

 26 29  0  0  0  0            999 V2000
   -0.6638   -0.4081    0.0000 C   0  0
    0.0506   -0.8206    0.0000 N   0  0
    0.7652   -0.4081    0.0000 C   0  0
    0.7652    0.4170    0.0000 N   0  0
   -0.6638    0.4170    0.0000 C   0  0
    0.0506    0.8295    0.0000 C   0  0
   -0.1208    1.6364    0.0000 N   0  0
   -0.9414    1.7227    0.0000 N   0  0
   -1.2769    0.9690    0.0000 C   0  0
    0.4312    2.2496    0.0000 C   0  0
    1.4797   -0.8206    0.0000 C   0  0
    1.4797   -1.6457    0.0000 C   0  0
    2.1942   -2.0581    0.0000 C   0  0
    2.9087   -1.6457    0.0000 C   0  0
    2.1942   -0.4081    0.0000 C   0  0
    2.9087   -0.8206    0.0000 C   0  0
    3.5218   -0.2686    0.0000 N   0  0
    3.1862    0.4852    0.0000 N   0  0
    2.3657    0.3989    0.0000 C   0  0
   -1.3783   -0.8206    0.0000 N   0  0
   -2.0928   -0.4081    0.0000 C   0  0
   -2.8074   -0.8206    0.0000 C   0  0
   -2.3948   -1.5351    0.0000 C   0  0
   -2.8074   -2.2496    0.0000 O   0  0
   -3.5218   -1.2332    0.0000 C   0  0
   -3.2198   -0.1061    0.0000 C   0  0
  1  2  2  0
  2  3  1  0
  3  4  2  0
  4  6  1  0
  5  1  1  0
  5  6  2  0
  6  7  1  0
  7  8  1  0
  8  9  2  0
  9  5  1  0
  7 10  1  0
  3 11  1  0
 11 12  2  0
 12 13  1  0
 13 14  2  0
 14 16  1  0
 15 11  1  0
 15 16  2  0
 16 17  1  0
 17 18  1  0
 18 19  2  0
 19 15  1  0
  1 20  1  0
 20 21  1  0
 21 22  1  0
 22 23  1  0
 23 24  1  0
 22 25  1  0
 22 26  1  0
M  END
$$$$

  SciTegic12092011192D

 32 36  0  0  0  0            999 V2000
    2.5806   -7.2040    0.0000 F   0  0
    2.5847   -6.0040    0.0000 C   0  0
    3.8864   -5.2585    0.0000 C   0  0
    3.8915   -3.7585    0.0000 C   0  0
    5.1954   -3.0153    0.0000 O   0  0
    6.4915   -3.7721    0.0000 C   0  0
    7.7958   -3.0312    0.0000 C   0  0
    9.0896   -3.7902    0.0000 C   0  0
    9.0792   -5.2901    0.0000 N   0  0
    7.7749   -6.0311    0.0000 C   0  0
    6.4811   -5.2721    0.0000 C   0  0
    2.5951   -3.0039    0.0000 C   0  0
    2.5973   -1.5031    0.0000 N   0  0
    1.2990   -0.7500    0.0000 C   0  0
    1.2990    0.7500    0.0000 N   0  0
    0.0000    1.5000    0.0000 C   0  0
    0.0031    3.0008    0.0000 N   0  0
    1.3039    3.7494    0.0000 C   0  0
    1.9792    5.0003    0.0000 C   0  0
    2.7246    3.6987    0.0000 C   0  0
   -1.2990    0.7500    0.0000 C   0  0
   -2.7248    1.2135    0.0000 N   0  0
   -3.6065    0.0000    0.0000 C   0  0
   -2.7248   -1.2135    0.0000 C   0  0
   -3.1875   -2.6385    0.0000 C   0  0
   -3.5581   -3.7799    0.0000 N   0  0
   -1.2990   -0.7500    0.0000 N   0  0
    0.0000   -1.5000    0.0000 N   0  0
    1.2935   -3.7495    0.0000 C   0  0
    1.2883   -5.2495    0.0000 C   0  0
   -0.0140   -5.9954    0.0000 C   0  0
   -1.0553   -6.5918    0.0000 N   0  0
  1  2  1  0
  2  3  2  0
  3  4  1  0
  4  5  1  0
  5  6  1  0
  6  7  1  0
  7  8  1  0
  8  9  1  0
  9 10  1  0
 10 11  1  0
 11  6  1  0
  4 12  2  0
 12 13  1  0
 13 14  1  0
 14 15  1  0
 15 16  2  0
 16 17  1  0
 17 18  1  0
 18 19  1  0
 19 20  1  0
 20 18  1  0
 16 21  1  0
 21 22  2  0
 22 23  1  0
 23 24  2  0
 24 25  1  0
 25 26  3  0
 24 27  1  0
 27 21  1  0
 27 28  1  0
 28 14  2  0
 12 29  1  0
 29 30  2  0
 30  2  1  0
 30 31  1  0
 31 32  3  0
M  END
$$$$

  SciTegic12092011192D

 26 29  0  0  0  0            999 V2000
    3.8969    0.4545    0.0000 O   0  0
    3.8990   -0.7455    0.0000 C   0  0
    5.2003   -1.4932    0.0000 C   0  0
    6.4990   -0.7409    0.0000 C   0  0
    7.8007   -1.4864    0.0000 N   0  0
    9.0971   -0.7319    0.0000 C   0  0
    9.0919    0.7681    0.0000 C   0  0
    7.7903    1.5136    0.0000 C   0  0
    7.7862    2.7136    0.0000 O   0  0
    6.4939    0.7591    0.0000 N   0  0
   10.3994   -1.4778    0.0000 N   0  0
   10.4071   -2.9778    0.0000 C   0  0
   11.7099   -3.7212    0.0000 C   0  0
   13.0051   -2.9647    0.0000 O   0  0
   12.9976   -1.4647    0.0000 C   0  0
   11.6947   -0.7213    0.0000 C   0  0
    2.6003   -1.4977    0.0000 N   0  0
    1.2990   -0.7500    0.0000 C   0  0
    1.2990    0.7500    0.0000 C   0  0
    0.0000    1.5000    0.0000 C   0  0
   -1.2990    0.7500    0.0000 C   0  0
   -1.2990   -0.7500    0.0000 C   0  0
   -2.4133   -1.7530    0.0000 N   0  0
   -1.8032   -3.1233    0.0000 C   0  0
   -0.3114   -2.9665    0.0000 N   0  0
    0.0000   -1.5000    0.0000 C   0  0
  1  2  2  0
  2  3  1  0
  3  4  1  0
  4  5  2  0
  5  6  1  0
  6  7  2  0
  7  8  1  0
  8  9  2  0
  8 10  1  0
 10  4  1  0
  6 11  1  0
 11 12  1  0
 12 13  1  0
 13 14  1  0
 14 15  1  0
 15 16  1  0
 16 11  1  0
  2 17  1  0
 17 18  1  0
 18 19  2  0
 19 20  1  0
 20 21  2  0
 21 22  1  0
 22 23  1  0
 23 24  1  0
 24 25  2  0
 25 26  1  0
 26 18  1  0
 26 22  2  0
M  END
$$$$

  SciTegic12092011192D

 22 24  0  0  0  0            999 V2000
    4.5750   -5.1250    0.0000 C   0  0
    6.0917   -5.7042    0.0000 C   0  0
    5.5792   -5.1250    0.0000 O   0  0
    5.5875   -6.2917    0.0000 C   0  0
    4.0667   -5.7125    0.0000 C   0  0
    4.5750   -6.2917    0.0000 C   0  0
    6.7667   -4.5292    0.0000 C   0  0
    7.4417   -4.9250    0.0000 C   0  0
    6.0917   -4.9292    0.0000 S   0  0
    8.1167   -4.5250    0.0000 C   0  0
    8.7042   -5.0417    0.0000 N   0  0
    4.5667   -4.5250    0.0000 C   0  0
    6.7542   -3.7542    0.0000 N   0  0
    7.6167   -5.6875    0.0000 N   0  0
    8.1125   -3.7417    0.0000 N   0  0
    8.3917   -5.7542    0.0000 C   0  0
    7.4292   -3.3542    0.0000 C   0  0
    4.0417   -4.2292    0.0000 O   0  0
    5.0792   -4.2167    0.0000 O   0  0
    5.5792   -6.8917    0.0000 O   0  0
    4.0625   -6.4875    0.0000 O   0  0
    4.7292   -5.7042    0.0000 O   0  0
  2  3  1  0
  3  1  1  0
  4  2  1  0
  5  1  1  0
  6  5  1  0
  7  9  1  0
  8  7  2  0
  9  2  1  0
 10  8  1  0
 11 10  2  0
 12  1  1  0
 13  7  1  0
 14  8  1  0
 15 17  2  0
 16 14  2  0
 17 13  1  0
 18 12  1  0
 19 12  2  0
 20  4  1  0
 21  5  1  0
 22  6  1  0
  4  6  1  0
 15 10  1  0
 11 16  1  0
M  END
$$$$

  SciTegic12092011192D

 31 33  0  0  0  0            999 V2000
    3.8912   -5.2578    0.0000 C   0  0
    2.5973   -1.5031    0.0000 N   0  0
    2.5951   -3.0039    0.0000 C   0  0
    3.8933   -3.7570    0.0000 C   0  0
    4.9292   -5.8600    0.0000 O   0  0
    2.8509   -5.8560    0.0000 O   0  0
    1.2990   -0.7500    0.0000 C   0  0
    1.2990    0.7500    0.0000 N   0  0
    0.0000    1.5000    0.0000 C   0  0
   -1.2990    0.7500    0.0000 C   0  0
   -1.2990   -0.7500    0.0000 C   0  0
    0.0000   -1.5000    0.0000 N   0  0
   -3.9511   -0.8815    0.0000 S   0  0
   -2.5987   -1.5004    0.0000 C   0  0
   -2.7343   -2.9815    0.0000 N   0  0
   -4.2010   -3.2957    0.0000 C   0  0
   -4.9530   -1.9978    0.0000 C   0  0
    0.0000    3.0008    0.0000 N   0  0
    1.2978    3.7529    0.0000 C   0  0
    1.2954    5.2529    0.0000 C   0  0
   -0.0048    6.0009    0.0000 C   0  0
   -1.3026    5.2488    0.0000 C   0  0
   -1.3002    3.7488    0.0000 C   0  0
   -0.0103    7.5017    0.0000 N   0  0
   -1.3123    8.2482    0.0000 C   0  0
   -2.3495    7.6447    0.0000 O   0  0
   -1.3178    9.7490    0.0000 O   0  0
   -2.6198   10.4955    0.0000 C   0  0
   -2.6241   11.6955    0.0000 C   0  0
   -3.6611   11.0918    0.0000 C   0  0
   -3.6570    9.8920    0.0000 C   0  0
  2  3  1  0
  3  4  1  0
  1  4  1  0
  1  5  2  0
  1  6  1  0
  7  8  1  0
  8  9  2  0
  9 10  1  0
 10 11  2  0
 11 12  1  0
  7 12  2  0
 13 14  1  0
 14 15  2  0
 15 16  1  0
 16 17  2  0
 13 17  1  0
 11 14  1  0
 18 19  1  0
 19 20  1  0
 20 21  1  0
 21 22  1  0
 22 23  1  0
 18 23  1  0
 25 26  2  0
 27 28  1  0
 25 27  1  0
 24 25  1  0
 21 24  1  0
  9 18  1  0
  2  7  1  0
 28 29  1  0
 28 30  1  0
 28 31  1  0
M  END
$$$$

  SciTegic12092011192D

 42 46  0  0  1  0            999 V2000
    8.4792   -4.1000    0.0000 C   0  0  2  0  0  0
    7.3167   -3.4292    0.0000 N   0  0
    7.8667   -4.6542    0.0000 C   0  0  2  0  0  0
    8.1417   -3.3417    0.0000 C   0  0  1  0  0  0
    7.1500   -4.2417    0.0000 C   0  0
    4.5917   -2.5542    0.0000 C   0  0
    9.2875   -4.2667    0.0000 C   0  0
    7.9542   -5.4792    0.0000 C   0  0
    2.9875   -2.9042    0.0000 C   0  0
    5.9542   -2.9917    0.0000 C   0  0
    5.4042   -2.3792    0.0000 N   0  0
    4.0417   -1.9417    0.0000 C   0  0
    4.3500   -3.3417    0.0000 C   0  0
    2.1792   -3.0792    0.0000 C   0  0
    6.7625   -2.8167    0.0000 C   0  0
    8.8000   -6.6292    0.0000 C   0  0
    3.2417   -2.1167    0.0000 C   0  0
    3.5417   -3.5167    0.0000 C   0  0
    8.7125   -5.8125    0.0000 C   0  0
    8.1292   -7.1167    0.0000 C   0  0
    8.5542   -2.6292    0.0000 C   0  0
    9.4667   -7.1167    0.0000 O   0  0
    8.3792   -7.9125    0.0000 O   0  0
    9.2125   -7.9125    0.0000 C   0  0
    7.2917   -5.9667    0.0000 C   0  0
    9.5417   -5.0542    0.0000 O   0  0
    1.9292   -3.8667    0.0000 O   0  0
    5.7042   -3.7792    0.0000 O   0  0
    7.3792   -6.7875    0.0000 C   0  0
    9.3792   -2.6292    0.0000 C   0  0
    8.1375   -1.9167    0.0000 C   0  0
    9.8375   -3.6542    0.0000 O   0  0
    1.6250   -2.4667    0.0000 O   0  0
    9.3750   -1.2000    0.0000 C   0  0
    8.5417   -1.2042    0.0000 C   0  0
    9.7875   -1.9125    0.0000 C   0  0
    9.7875   -0.4792    0.0000 O   0  0
    4.9042   -3.9500    0.0000 C   0  0
    4.3000   -1.1542    0.0000 C   0  0
   10.6125   -0.4792    0.0000 C   0  0
    3.7500   -0.5417    0.0000 C   0  0
    4.6542   -4.7375    0.0000 C   0  0
  2  4  1  0
  3  1  1  0
  4  1  1  0
  5  3  1  0
  6 11  1  0
  1  7  1  6
  3  8  1  1
  9 18  1  0
 10 15  1  0
 11 10  1  0
 12  6  2  0
 13  6  1  0
 14  9  1  0
 15  2  1  0
 16 19  2  0
 17 12  1  0
 18 13  2  0
 19  8  1  0
 20 29  2  0
  4 21  1  1
 22 16  1  0
 23 20  1  0
 24 22  1  0
 25  8  2  0
 26  7  2  0
 27 14  2  0
 28 10  2  0
 29 25  1  0
 30 21  2  0
 31 21  1  0
 32  7  1  0
 33 14  1  0
 34 35  1  0
 35 31  2  0
 36 30  1  0
 37 34  1  0
 38 13  1  0
 39 12  1  0
 40 37  1  0
 41 39  1  0
 42 38  1  0
  5  2  1  0
 34 36  2  0
 16 20  1  0
 24 23  1  0
  9 17  2  0
M  END
$$$$

  SciTegic12092011192D

 20 21  0  0  0  0            999 V2000
    3.4750   -2.6667    0.0000 C   0  0
    6.0125   -4.0667    0.0000 C   0  0
    5.1875   -4.0542    0.0000 C   0  0
    2.6500   -2.6667    0.0000 C   0  0
    3.4667   -1.8417    0.0000 C   0  0
    2.6417   -1.8417    0.0000 C   0  0
    6.2500   -4.8625    0.0000 O   0  0
    5.5750   -5.3292    0.0000 N   0  0
    4.9167   -4.8375    0.0000 C   0  0
    3.8875   -3.3792    0.0000 N   0  0
    6.5042   -3.4125    0.0000 C   0  0
    4.7125   -3.3792    0.0000 C   0  0
    4.0500   -1.2542    0.0000 O   0  0
    2.0542   -1.2542    0.0000 O   0  0
    2.0667   -3.2500    0.0000 N   0  0
    6.1792   -2.6542    0.0000 O   0  0
    4.1250   -5.0792    0.0000 O   0  0
    7.3250   -3.5125    0.0000 O   0  0
    4.1167   -5.9042    0.0000 C   0  0
    3.4000   -6.3042    0.0000 C   0  0
  2  3  2  0
  3 12  1  0
  4  1  1  0
  5  1  1  0
  6  5  2  0
  7  2  1  0
  8  9  2  0
  9  3  1  0
 10  1  2  0
 11  2  1  0
 12 10  1  0
 13  5  1  0
 14  6  1  0
 15  4  2  0
 16 11  2  0
 17  9  1  0
 18 11  1  0
 19 17  1  0
 20 19  1  0
  6  4  1  0
  7  8  1  0
M  END
$$$$

  SciTegic12092011192D

 38 43  0  0  0  0            999 V2000
    0.5611    0.7463    0.0000 C   0  0  2  0  0  0
   -0.7870    0.1145    0.0000 C   0  0  2  0  0  0
    0.0396    0.1082    0.0000 C   0  0  2  0  0  0
   -1.2938    0.7680    0.0000 C   0  0  1  0  0  0
   -1.0980    1.5717    0.0000 C   0  0  1  0  0  0
   -1.6928    2.1400    0.0000 C   0  0  2  0  0  0
   -2.4868    1.9101    0.0000 C   0  0
   -2.6826    1.1064    0.0000 C   0  0
   -2.0845    0.5326    0.0000 C   0  0  1  0  0  0
   -0.3568    1.9164    0.0000 C   0  0  1  0  0  0
    0.3842    1.5491    0.0000 C   0  0  2  0  0  0
    0.9627    2.1402    0.0000 C   0  0  2  0  0  0
    0.5792    2.8730    0.0000 C   0  0  2  0  0  0
   -0.2362    2.7346    0.0000 C   0  0
    1.3957    2.8735    0.0000 C   0  0  2  0  0  0
    1.3820    0.7480    0.0000 C   0  0
    1.7834    2.1437    0.0000 O   0  0
    2.1970    1.4345    0.0000 C   0  0
    1.9780    3.4524    0.0000 O   0  0
    2.7703    3.2376    0.0000 C   0  0
    0.9669    0.0411    0.0000 O   0  0
   -2.8005    0.1277    0.0000 C   0  0
   -1.4973    2.9373    0.0000 O   0  0
   -2.0902    3.5054    0.0000 C   0  0
   -0.8894    2.3672    0.0000 C   0  0  1  0  0  0
   -2.2304    1.4732    0.0000 N   0  0
   -2.8627    1.9970    0.0000 C   0  0
   -3.6324    1.7113    0.0000 C   0  0
   -1.5098   -0.0183    0.0000 H   0  0
    0.3467    2.3353    0.0000 H   0  0
    0.3604    3.6672    0.0000 H   0  0
   -0.6796    3.1609    0.0000 H   0  0
    0.4425   -0.5975    0.0000 O   0  0
   -2.0936   -0.2874    0.0000 C   0  0
   -2.8090   -0.6900    0.0000 O   0  0
   -1.1511   -0.6213    0.0000 O   0  0
   -0.6958   -1.3045    0.0000 C   0  0
    1.1722    1.3410    0.0000 H   0  0
  5  6  1  1
 17 18  1  0
  6  7  1  0
 15 19  1  1
  7  8  1  0
 19 20  1  0
  8  9  1  0
  1 21  1  1
 10 11  1  0
  9 22  1  0
  4  5  1  0
  6 23  1  6
 11  1  1  0
 23 24  1  0
  5 10  1  0
  5 25  1  0
  4  2  1  0
 22 26  1  0
 26 25  1  0
 25  3  1  0
 26 27  1  0
 11 12  1  0
 27 28  1  0
 12 13  1  0
  4 29  1  1
 13 14  1  0
 10 30  1  1
 14 10  1  0
 13 31  1  1
  1  3  1  0
 25 32  1  1
 13 15  1  0
  3 33  1  1
  2  3  1  0
  9 34  1  1
  1 16  1  0
 34 35  1  0
 15 16  1  0
  2 36  1  1
  4  9  1  0
 36 37  1  0
 12 17  1  6
 11 38  1  1
M  END
$$$$

  SciTegic12092011192D

 24 26  0  0  0  0            999 V2000
   22.7925  -10.3136    0.0000 N   0  0
   23.5032   -9.9017    0.0000 C   0  0
   23.5032   -9.0778    0.0000 N   0  0
   22.7925   -8.6617    0.0000 C   0  0
   22.0776   -9.0778    0.0000 C   0  0
   21.3628   -8.6617    0.0000 C   0  0
   20.6521   -9.0778    0.0000 C   0  0
   20.6521   -9.9017    0.0000 C   0  0
   21.3628  -10.3136    0.0000 C   0  0
   22.0776   -9.9017    0.0000 C   0  0
   19.9372   -8.6617    0.0000 C   0  0
   19.2223   -8.2498    0.0000 N   0  0
   21.3628  -11.1375    0.0000 F   0  0
   21.3628   -7.8379    0.0000 F   0  0
   19.9372  -10.3136    0.0000 N   0  0
   19.2223   -9.9017    0.0000 C   0  0
   18.5116  -10.3136    0.0000 C   0  0
   17.7968   -9.9017    0.0000 C   0  0
   17.0819  -10.3136    0.0000 C   0  0
   17.0819  -11.1375    0.0000 C   0  0
   17.7968  -11.5494    0.0000 C   0  0
   18.5116  -11.1375    0.0000 C   0  0
   22.7925   -7.8379    0.0000 N   0  0
   24.2181  -10.3136    0.0000 N   0  0
  1  2  1  0
  2  3  2  0
  3  4  1  0
  4  5  2  0
  5  6  1  0
  6  7  2  0
  7  8  1  0
  8  9  2  0
  9 10  1  0
  1 10  2  0
  5 10  1  0
 11 12  3  0
  7 11  1  0
  9 13  1  0
  6 14  1  0
 16 17  1  0
 17 18  1  0
 18 19  2  0
 19 20  1  0
 20 21  2  0
 21 22  1  0
 17 22  2  0
 15 16  1  0
  8 15  1  0
  4 23  1  0
  2 24  1  0
M  END
$$$$

  SciTegic12092011192D

 31 34  0  0  1  0            999 V2000
    4.9460   -3.4943    0.0000 C   0  0
    3.8056   -3.8679    0.0000 C   0  0
    3.3372   -5.2929    0.0000 N   0  0
    1.8372   -5.2877    0.0000 C   0  0
    1.3786   -3.8595    0.0000 N   0  0
    2.5951   -3.0039    0.0000 C   0  0
    2.5973   -1.5031    0.0000 N   0  0
    1.2990   -0.7500    0.0000 C   0  0
    1.2990    0.7500    0.0000 N   0  0
    0.0000    1.5000    0.0000 C   0  0
   -1.2990    0.7500    0.0000 C   0  0
   -1.2990   -0.7500    0.0000 C   0  0
    0.0000   -1.5000    0.0000 N   0  0
   -2.5987   -1.5004    0.0000 C   0  0
   -3.8991   -0.7525    0.0000 C   0  0
   -5.1969   -1.5046    0.0000 C   0  0
   -6.2371   -0.9062    0.0000 O   0  0
   -5.1945   -3.0046    0.0000 N   0  0
   -3.8943   -3.7525    0.0000 C   0  0
   -2.5964   -3.0004    0.0000 C   0  0
   -6.4915   -3.7597    0.0000 C   0  0  2  0  0  0
   -7.7922   -3.0110    0.0000 C   0  0
   -7.7945   -1.8110    0.0000 O   0  0
   -6.4870   -5.2605    0.0000 C   0  0
   -7.7822   -6.0172    0.0000 C   0  0
   -7.7746   -7.5172    0.0000 C   0  0
   -6.4718   -8.2606    0.0000 C   0  0
   -6.4658   -9.4606    0.0000 Cl  0  0
   -5.1766   -7.5040    0.0000 C   0  0
   -4.1344   -8.0988    0.0000 F   0  0
   -5.1842   -6.0041    0.0000 C   0  0
  1  2  1  0
  2  3  1  0
  3  4  2  0
  4  5  1  0
  5  6  1  0
  6  2  2  0
  6  7  1  0
  7  8  1  0
  8  9  2  0
  9 10  1  0
 10 11  2  0
 11 12  1  0
 12 13  2  0
 13  8  1  0
 12 14  1  0
 14 15  2  0
 15 16  1  0
 16 17  2  0
 16 18  1  0
 18 19  1  0
 19 20  2  0
 20 14  1  0
 18 21  1  0
 21 22  1  1
 22 23  1  0
 21 24  1  0
 24 25  2  0
 25 26  1  0
 26 27  2  0
 27 28  1  0
 27 29  1  0
 29 30  1  0
 29 31  2  0
 31 24  1  0
M  END
$$$$

  SciTegic12092011192D

 37 41  0  0  1  0            999 V2000
    6.4908   -4.9570    0.0000 C   0  0
    6.4931   -3.7570    0.0000 S   0  0
    7.5336   -3.1593    0.0000 O   0  0
    7.5311   -4.3592    0.0000 O   0  0
    5.1945   -3.0045    0.0000 C   0  0
    5.1969   -1.5045    0.0000 C   0  0
    3.8991   -0.7525    0.0000 C   0  0
    2.5987   -1.5004    0.0000 C   0  0
    2.5965   -3.0004    0.0000 C   0  0
    3.8943   -3.7525    0.0000 C   0  0
    1.2990   -0.7500    0.0000 C   0  0
    1.2990    0.7500    0.0000 C   0  0
    0.0000    1.5000    0.0000 C   0  0
   -1.2990    0.7500    0.0000 C   0  0
   -1.2990   -0.7500    0.0000 N   0  0
   -2.4133   -1.7530    0.0000 N   0  0
   -1.8032   -3.1233    0.0000 C   0  0
   -2.5496   -4.4224    0.0000 N   0  0
   -1.7973   -5.7210    0.0000 C   0  0
   -2.5428   -7.0228    0.0000 C   0  0
   -1.7882   -8.3192    0.0000 C   0  0
   -0.2882   -8.3139    0.0000 C   0  0
    0.4572   -7.0123    0.0000 C   0  0
   -0.2973   -5.7159    0.0000 C   0  0
    1.9580   -7.0071    0.0000 C   0  0  2  0  0  0
    2.7015   -5.7043    0.0000 C   0  0
    4.2015   -5.6967    0.0000 C   0  0
    4.9581   -6.9919    0.0000 N   0  0
    6.4589   -6.9874    0.0000 C   0  0
    7.2140   -8.2844    0.0000 C   0  0
    8.4140   -8.2808    0.0000 O   0  0
    6.6175   -9.3256    0.0000 N   0  0
    4.2146   -8.2947    0.0000 C   0  0
    2.7147   -8.3023    0.0000 C   0  0  2  0  0  0
    2.1200   -9.3446    0.0000 O   0  0
   -0.3114   -2.9665    0.0000 N   0  0
    0.0000   -1.5000    0.0000 C   0  0
  1  2  1  0
  2  3  2  0
  2  4  2  0
  2  5  1  0
  5  6  2  0
  6  7  1  0
  7  8  2  0
  8  9  1  0
  9 10  2  0
 10  5  1  0
  8 11  1  0
 11 12  2  0
 12 13  1  0
 13 14  2  0
 14 15  1  0
 15 16  1  0
 16 17  2  0
 17 18  1  0
 18 19  1  0
 19 20  2  0
 20 21  1  0
 21 22  2  0
 22 23  1  0
 23 24  2  0
 24 19  1  0
 25 23  1  6
 25 26  1  0
 26 27  1  0
 27 28  1  0
 28 29  1  0
 29 30  1  0
 30 31  2  0
 30 32  1  0
 28 33  1  0
 33 34  1  0
 34 25  1  0
 34 35  1  6
 17 36  1  0
 36 37  2  0
 37 11  1  0
 37 15  1  0
M  END
$$$$

  SciTegic12092011192D

 21 22  0  0  0  0            999 V2000
    9.6669    1.6077    0.0000 C   0  0
    9.6657    0.7827    0.0000 C   0  0
   10.3772    0.3704    0.0000 C   0  0
   10.3756    2.0195    0.0000 C   0  0
   11.0873    1.6109    0.0000 C   0  0
   11.0904    0.7804    0.0000 C   0  0
   11.8097    0.3699    0.0000 N   0  0
   12.5271    0.7865    0.0000 C   0  0
   12.5230    1.6171    0.0000 N   0  0
   11.8016    2.0310    0.0000 C   0  0
   13.2424    0.3748    0.0000 O   0  0
   13.2383    2.0288    0.0000 O   0  0
   11.8016    2.8542    0.0000 O   0  0
    8.9504    0.3710    0.0000 Cl  0  0
   13.9489    1.6176    0.0000 C   0  0
   14.6646    2.0295    0.0000 C   0  0
   13.9489    0.7948    0.0000 C   0  0
   14.6644    0.3830    0.0000 C   0  0
   15.3760    0.7948    0.0000 O   0  0
   15.3759    1.6179    0.0000 O   0  0
   14.6646    2.8530    0.0000 O   0  0
  1  2  2  0
  2  3  1  0
  3  6  2  0
  5  4  2  0
  4  1  1  0
  5  6  1  0
  5 10  1  0
  6  7  1  0
  7  8  1  0
  8  9  1  0
  9 10  1  0
  8 11  2  0
  9 12  1  0
 10 13  2  0
  2 14  1  0
 12 15  1  0
 15 16  1  0
 15 17  1  0
 17 18  1  0
 18 19  1  0
 16 20  1  0
 16 21  2  0
M  END
$$$$

  SciTegic12092011192D

 32 35  0  0  1  0            999 V2000
   -4.6542  -20.1875    0.0000 C   0  0
   -4.6542  -21.0125    0.0000 C   0  0
   -3.2301  -21.0125    0.0000 C   0  0
   -3.2301  -20.1875    0.0000 C   0  0
   -3.9421  -19.7708    0.0000 C   0  0  1  0  0  0
   -3.9426  -22.2461    0.0000 C   0  0
   -4.6100  -22.7310    0.0000 N   0  0
   -3.2752  -22.7310    0.0000 N   0  0
   -3.5300  -23.5157    0.0000 C   0  0
   -4.3561  -23.5166    0.0000 C   0  0
   -4.7661  -24.2286    0.0000 N   0  0
   -4.3545  -24.9442    0.0000 C   0  0
   -3.5283  -24.9433    0.0000 N   0  0
   -3.1138  -24.2267    0.0000 C   0  0
   -4.7671  -25.6586    0.0000 O   0  0
   -2.2888  -24.2246    0.0000 O   0  0
   -5.5911  -24.2284    0.0000 C   0  0
   -6.0049  -23.5139    0.0000 C   0  0
   -6.8299  -23.5137    0.0000 C   0  0
   -3.1157  -25.6577    0.0000 C   0  0
   -2.2907  -25.6575    0.0000 C   0  0
   -1.8783  -24.9430    0.0000 C   0  0
   -3.9440  -18.9447    0.0000 C   0  0
   -3.2296  -18.5322    0.0000 N   0  0
   -4.6585  -18.5322    0.0000 O   0  0
   -3.5375  -20.4833    0.0000 C   0  0
   -4.2125  -20.7375    0.0000 C   0  0
   -3.9458  -21.4208    0.0000 C   0  0  2  0  0  0
   -2.5151  -18.9447    0.0000 C   0  0
   -1.8006  -18.5322    0.0000 C   0  0
   -1.0837  -18.9427    0.0000 O   0  0
   -1.7982  -17.7052    0.0000 O   0  0
 12 15  2  0
  1  5  1  0
 14 16  2  0
  7 10  1  0
 11 17  1  0
  9  8  1  0
 17 18  1  0
  8  6  2  0
 18 19  1  0
 28  6  1  1
 13 20  1  0
  9 10  2  0
 20 21  1  0
  2 28  1  0
 21 22  1  0
 28  3  1  0
  3  4  1  0
  4  5  1  0
 23 24  1  0
 23 25  2  0
  5 23  1  1
  6  7  1  0
  5 26  1  0
  1  2  1  0
 26 27  1  0
  9 14  1  0
 28 27  1  0
 10 11  1  0
 24 29  1  0
 11 12  1  0
 29 30  1  0
 12 13  1  0
 13 14  1  0
 30 31  1  0
 30 32  2  0
M  END
$$$$

  SciTegic12092011192D

 30 33  0  0  1  0            999 V2000
    0.9419    1.1031    0.0000 N   0  0
    0.0992    1.1904    0.0000 C   0  0
    1.3805    0.3973    0.0000 C   0  0
    1.0908   -0.3733    0.0000 N   0  0
    0.2760   -0.6348    0.0000 C   0  0
   -1.2493    0.7813    0.0000 N   0  0
   -1.6621    0.0825    0.0000 C   0  0
   -1.1250   -0.5259    0.0000 N   0  0
   -0.3804   -0.2032    0.0000 C   0  0
   -0.4572    0.6047    0.0000 C   0  0
   -0.1868    1.9642    0.0000 O   0  0
    0.2550   -1.4595    0.0000 O   0  0
    2.2051    0.3747    0.0000 N   0  0
   -2.4868    0.0602    0.0000 C   0  0
   -2.9148    0.7622    0.0000 C   0  0
   -3.7387    0.7402    0.0000 C   0  0
   -4.1325    0.0143    0.0000 C   0  0
   -3.6963   -0.6910    0.0000 C   0  0
   -2.8738   -0.6655    0.0000 C   0  0
   -4.9572   -0.0092    0.0000 O   0  0
   -5.3898    0.6933    0.0000 C   0  0
   -1.3045   -1.3312    0.0000 C   0  0  2  0  0  0
   -2.0609   -1.6614    0.0000 O   0  0
   -1.9827   -2.4827    0.0000 C   0  0  1  0  0  0
   -1.1774   -2.6622    0.0000 C   0  0  2  0  0  0
   -0.7580   -1.9518    0.0000 C   0  0  1  0  0  0
   -2.6012   -3.0287    0.0000 C   0  0
   -3.3833   -2.7660    0.0000 O   0  0
   -0.8492   -3.4191    0.0000 O   0  0
    0.0633   -1.8741    0.0000 O   0  0
  1  2  1  0
 14 15  2  0
  7  8  1  0
 15 16  1  0
  2 10  1  0
 16 17  2  0
  1  3  2  0
 17 18  1  0
  4  5  1  0
 18 19  2  0
 19 14  1  0
  6  7  2  0
 17 20  1  0
  8  9  1  0
 20 21  1  0
 10  6  1  0
 22  8  1  1
 22 23  1  0
  5  9  1  0
  2 11  2  0
  3  4  1  0
  5 12  2  0
 23 24  1  0
 24 25  1  0
 25 26  1  0
 26 22  1  0
  9 10  2  0
 24 27  1  1
  3 13  1  0
 27 28  1  0
 25 29  1  6
  7 14  1  0
 26 30  1  6
M  END
$$$$

  SciTegic12092011192D

 42 47  0  0  0  0            999 V2000
    3.3754    6.6742    0.0000 C   0  0
    4.1731    5.7778    0.0000 C   0  0
    5.6422    6.0812    0.0000 C   0  0
    6.6394    4.9607    0.0000 C   0  0
    8.1098    5.2612    0.0000 N   0  0
    9.1060    4.1386    0.0000 C   0  0
   10.5761    4.4368    0.0000 C   0  0
   11.5694    3.3128    0.0000 C   0  0
   11.0927    1.8906    0.0000 C   0  0
    9.6227    1.5923    0.0000 C   0  0
    8.6293    2.7163    0.0000 N   0  0
   13.0402    3.6113    0.0000 N   0  0
   13.5193    5.0328    0.0000 C   0  0
   14.9898    5.3287    0.0000 C   0  0
   15.9813    4.2032    0.0000 N   0  0
   17.4533    4.4963    0.0000 C   0  0
   18.4438    3.3687    0.0000 C   0  0
   19.6207    3.6030    0.0000 N   0  0
   15.5024    2.7817    0.0000 C   0  0
   14.0319    2.4858    0.0000 C   0  0
    6.1676    3.5368    0.0000 N   0  0
    4.7033    3.2353    0.0000 C   0  0
    3.7014    4.3539    0.0000 C   0  0
    4.1254    1.8503    0.0000 C   0  0
    4.9059    0.5693    0.0000 C   0  0
    3.9288   -0.5688    0.0000 N   0  0
    2.5632    0.0202    0.0000 C   0  0
    2.6660    1.5038    0.0000 S   0  0
    1.2990   -0.7500    0.0000 C   0  0
    1.2709   -1.9497    0.0000 O   0  0
    1.2990    0.7500    0.0000 C   0  0
    0.0000    1.5000    0.0000 C   0  0
   -1.2990    0.7500    0.0000 C   0  0
   -1.2990   -0.7500    0.0000 C   0  0
   -2.5981   -1.5000    0.0000 C   0  0
   -2.5981   -3.0000    0.0000 C   0  0
   -1.2990   -3.7500    0.0000 C   0  0
    0.0000   -3.0000    0.0000 C   0  0
    0.0000   -1.5000    0.0000 C   0  0
   -3.8963   -3.7531    0.0000 C   0  0
   -3.8946   -4.9531    0.0000 O   0  0
   -4.9366   -3.1549    0.0000 O   0  0
  1  2  1  0
  2  3  2  0
  3  4  1  0
  4  5  1  0
  5  6  1  0
  6  7  2  0
  7  8  1  0
  8  9  2  0
  9 10  1  0
 10 11  2  0
 11  6  1  0
  8 12  1  0
 12 13  1  0
 13 14  1  0
 14 15  1  0
 15 16  1  0
 16 17  1  0
 17 18  1  0
 15 19  1  0
 19 20  1  0
 20 12  1  0
  4 21  2  0
 21 22  1  0
 22 23  2  0
 23  2  1  0
 22 24  1  0
 24 25  2  0
 25 26  1  0
 26 27  2  0
 27 28  1  0
 28 24  1  0
 27 29  1  0
 29 30  1  0
 29 31  1  0
 31 32  1  0
 32 33  1  0
 33 34  1  0
 34 35  2  0
 35 36  1  0
 36 37  2  0
 37 38  1  0
 38 39  2  0
 39 29  1  0
 39 34  1  0
 36 40  1  0
 40 41  2  0
 40 42  1  0
M  END
$$$$

  SciTegic12092011192D

 24 26  0  0  0  0            999 V2000
    7.6750  -19.4500    0.0000 C   0  0
    7.6750  -20.2750    0.0000 C   0  0
    8.3917  -20.6875    0.0000 C   0  0
    6.9542  -19.0375    0.0000 C   0  0
    6.2417  -19.4500    0.0000 C   0  0
    6.2417  -20.2792    0.0000 C   0  0
    8.3792  -19.0292    0.0000 C   0  0
    9.1042  -20.2667    0.0000 C   0  0
    6.9542  -20.6917    0.0000 O   0  0
    8.3917  -21.5125    0.0000 C   0  0
    9.1000  -19.4417    0.0000 C   0  0
    9.1042  -21.9167    0.0000 C   0  0
    8.3875  -23.1542    0.0000 N   0  0
    7.6750  -21.9167    0.0000 C   0  0
    9.1042  -22.7417    0.0000 C   0  0
    6.9542  -18.2125    0.0000 O   0  0
    5.5292  -20.6917    0.0000 S   0  0
    7.6750  -22.7417    0.0000 C   0  0
    8.3792  -18.2042    0.0000 O   0  0
    9.8167  -20.6792    0.0000 O   0  0
    9.8167  -21.5000    0.0000 O   0  0
    8.3875  -23.9792    0.0000 C   0  0
    4.8167  -20.2792    0.0000 C   0  0
    4.8167  -19.4542    0.0000 C   0  0
  2  1  2  0
  3  2  1  0
  4  1  1  0
  5  4  1  0
  6  5  2  0
  7  1  1  0
  8 11  1  0
  9  2  1  0
 10  3  1  0
 11  7  2  0
 12 10  1  0
 13 18  1  0
 14 10  1  0
 15 12  1  0
 16  4  2  0
 17  6  1  0
 18 14  1  0
 19  7  1  0
 20  8  1  0
 21 12  1  0
 22 13  1  0
 23 17  1  0
 24 23  1  0
  6  9  1  0
  8  3  2  0
 13 15  1  0
M  END
$$$$

  SciTegic12092011192D

 24 25  0  0  0  0            999 V2000
   12.5630  -21.1582    0.0000 C   0  0
   12.9716  -21.8673    0.0000 C   0  0
   12.5630  -22.5723    0.0000 C   0  0
   11.7458  -22.5723    0.0000 C   0  0
   11.3372  -21.8673    0.0000 N   0  0
   11.7458  -21.1582    0.0000 N   0  0
   12.9716  -20.4491    0.0000 C   0  0
   13.7888  -20.4491    0.0000 O   0  0
   12.5630  -19.7442    0.0000 N   0  0
   13.7888  -21.8673    0.0000 N   0  0
   14.1974  -22.5723    0.0000 C   0  0
   13.7888  -23.2814    0.0000 C   0  0
   14.1974  -23.9905    0.0000 C   0  0
   15.0146  -23.9905    0.0000 C   0  0
   15.4232  -23.2814    0.0000 C   0  0
   15.0146  -22.5723    0.0000 N   0  0
   16.2404  -23.2814    0.0000 C   0  0
   16.6489  -23.9905    0.0000 C   0  0
   16.6489  -22.5723    0.0000 C   0  0
   15.4232  -24.6954    0.0000 F   0  0
   11.3372  -23.2814    0.0000 N   0  0
   10.5200  -23.2814    0.0000 C   0  0
   10.1114  -23.9905    0.0000 C   0  0
    9.2942  -23.9905    0.0000 N   0  0
  1  2  1  0
  2  3  2  0
  3  4  1  0
  4  5  2  0
  5  6  1  0
  1  6  2  0
  7  8  2  0
  7  9  1  0
  1  7  1  0
 11 12  1  0
 12 13  2  0
 13 14  1  0
 14 15  2  0
 15 16  1  0
 11 16  2  0
 17 18  1  0
 17 19  1  0
 15 17  1  0
 14 20  1  0
 10 11  1  0
  2 10  1  0
 22 23  1  0
 23 24  1  0
 21 22  1  0
  4 21  1  0
M  END
$$$$

  SciTegic12092011192D

 31 35  0  0  0  0            999 V2000
    3.4077   -3.4421    0.0000 C   0  0
    3.4065   -4.2616    0.0000 C   0  0
    4.1146   -4.6706    0.0000 C   0  0
    4.8242   -4.2611    0.0000 C   0  0
    4.8214   -3.4385    0.0000 C   0  0
    4.1128   -3.0332    0.0000 C   0  0
    4.1072   -2.2188    0.0000 N   0  0
    4.7669   -1.7365    0.0000 N   0  0
    4.5120   -0.9600    0.0000 C   0  0
    3.6948   -0.9624    0.0000 C   0  0
    3.4447   -1.7404    0.0000 N   0  0
    2.6985   -4.6696    0.0000 N   0  0
    2.6979   -5.4868    0.0000 C   0  0
    2.6966   -7.1197    0.0000 C   0  0
    3.4070   -6.7073    0.0000 C   0  0
    3.4045   -5.8922    0.0000 N   0  0
    4.1158   -7.1140    0.0000 N   0  0
    4.1181   -7.9311    0.0000 C   0  0  2  0  0  0
    3.4105   -8.3359    0.0000 C   0  0
    3.4108   -9.1495    0.0000 C   0  0
    4.1178   -9.5600    0.0000 C   0  0
    4.8262   -9.1507    0.0000 C   0  0
    4.8276   -8.3309    0.0000 C   0  0  2  0  0  0
    5.5335   -7.9192    0.0000 N   0  0
    1.9887   -6.7097    0.0000 C   0  0
    1.9857   -5.8974    0.0000 C   0  0
    1.2845   -5.4961    0.0000 C   0  0
    0.5820   -5.9027    0.0000 N   0  0
    0.5850   -6.7150    0.0000 C   0  0
    1.2906   -7.1208    0.0000 N   0  0
    1.2826   -4.6790    0.0000 O   0  0
  1  2  2  0
  2  3  1  0
  3  4  2  0
  4  5  1  0
  5  6  2  0
  6  1  1  0
  7  8  1  0
  8  9  2  0
  9 10  1  0
 10 11  2  0
 11  7  1  0
  6  7  1  0
  2 12  1  0
 12 13  1  0
 13 26  2  0
 25 14  2  0
 14 15  1  0
 15 16  2  0
 16 13  1  0
 15 17  1  0
 18 17  1  1
 18 19  1  0
 18 23  1  0
 19 20  1  0
 20 21  1  0
 21 22  1  0
 22 23  1  0
 23 24  1  1
 25 26  1  0
 25 30  1  0
 26 27  1  0
 27 28  1  0
 28 29  1  0
 29 30  2  0
 27 31  2  0
M  END
$$$$

  SciTegic12092011192D

 32 35  0  0  0  0            999 V2000
    2.3383   -1.3500    0.0000 C   0  0
    1.2990   -0.7500    0.0000 C   0  0
    1.2990    0.7500    0.0000 C   0  0
    0.0000    1.5000    0.0000 C   0  0
   -0.0031    3.0008    0.0000 N   0  0
   -1.3039    3.7494    0.0000 C   0  0
   -1.3092    5.2494    0.0000 N   0  0
   -2.6108    5.9949    0.0000 C   0  0
   -3.9073    5.2404    0.0000 C   0  0
   -3.9021    3.7404    0.0000 C   0  0
   -2.6005    2.9949    0.0000 N   0  0
   -5.1992    2.9855    0.0000 C   0  0
   -6.2409    3.5812    0.0000 F   0  0
   -5.1947    1.7855    0.0000 F   0  0
   -6.2361    2.3814    0.0000 F   0  0
   -1.2990    0.7500    0.0000 C   0  0
   -1.2990   -0.7500    0.0000 C   0  0
    0.0000   -1.5000    0.0000 C   0  0
   -2.5987   -1.5004    0.0000 C   0  0
   -3.9511   -0.8815    0.0000 C   0  0
   -4.9530   -1.9978    0.0000 N   0  0
   -4.2010   -3.2957    0.0000 C   0  0
   -4.8053   -4.6666    0.0000 C   0  0
   -3.9195   -5.8781    0.0000 N   0  0
   -4.5249   -7.2514    0.0000 C   0  0
   -5.3719   -8.4104    0.0000 C   0  0
   -6.5409   -7.4705    0.0000 C   0  0
   -5.6010   -6.3014    0.0000 C   0  0
   -3.6385   -8.4630    0.0000 C   0  0
   -4.1222   -9.5612    0.0000 O   0  0
   -2.4455   -8.3332    0.0000 O   0  0
   -2.7343   -2.9815    0.0000 S   0  0
  1  2  1  0
  2  3  2  0
  3  4  1  0
  4  5  1  0
  5  6  1  0
  6  7  2  0
  7  8  1  0
  8  9  2  0
  9 10  1  0
 10 11  2  0
 11  6  1  0
 10 12  1  0
 12 13  1  0
 12 14  1  0
 12 15  1  0
  4 16  2  0
 16 17  1  0
 17 18  2  0
 18  2  1  0
 17 19  1  0
 19 20  2  0
 20 21  1  0
 21 22  2  0
 22 23  1  0
 23 24  1  0
 24 25  1  0
 25 26  1  0
 26 27  1  0
 27 28  1  0
 28 25  1  0
 25 29  1  0
 29 30  2  0
 29 31  1  0
 22 32  1  0
 32 19  1  0
M  END
$$$$

  SciTegic12092011192D

 26 27  0  0  0  0            999 V2000
    7.0917    1.4500    0.0000 N   0  0
    4.9500    1.8625    0.0000 O   0  0
    6.3792    1.8625    0.0000 C   0  0
    5.6667    1.4500    0.0000 C   0  0
    5.8167   -3.6875    0.0000 C   0  0
    6.5292   -4.0917    0.0000 C   0  0
    5.8125   -2.8750    0.0000 N   0  0
    5.1125   -4.1042    0.0000 C   0  0
    6.5167   -2.4542    0.0000 C   0  0
    7.2417   -3.6792    0.0000 C   0  0
    7.2292   -2.8625    0.0000 C   0  0
    4.3917   -3.6917    0.0000 C   0  0
    5.8292   -5.3417    0.0000 S   0  0
    6.5042   -1.6292    0.0000 C   0  0
    6.5417   -4.9250    0.0000 C   0  0
    5.1125   -4.9292    0.0000 C   0  0
    3.6792   -4.1042    0.0000 C   0  0
    7.9542   -4.0875    0.0000 O   0  0
    7.2167   -1.2125    0.0000 O   0  0
    5.7875   -1.2250    0.0000 O   0  0
    3.6792   -4.9292    0.0000 C   0  0
    4.3917   -5.3417    0.0000 C   0  0
    2.9667   -3.6917    0.0000 C   0  0
    2.9667   -2.8667    0.0000 C   0  0
    2.2542   -4.1042    0.0000 C   0  0
    3.6792   -2.4542    0.0000 C   0  0
  2  4  1  0
  3  1  1  0
  4  3  1  0
  6  5  1  0
  7  5  2  0
  8  5  1  0
  9  7  1  0
 10  6  2  0
 11  9  2  0
 12  8  2  0
 13 16  1  0
 14  9  1  0
 15  6  1  0
 16  8  1  0
 17 12  1  0
 18 10  1  0
 19 14  1  0
 20 14  2  0
 21 22  1  0
 22 16  2  0
 23 17  1  0
 24 23  1  0
 25 23  1  0
 26 24  1  0
 13 15  1  0
 11 10  1  0
 21 17  2  0
M  END
$$$$

  SciTegic12092011192D

 38 42  0  0  1  0            999 V2000
   -7.2922  -16.1728    0.0000 C   0  0
   -6.6891  -15.1353    0.0000 C   0  0
   -5.1909  -15.1387    0.0000 N   0  0
   -4.3052  -16.3493    0.0000 C   0  0
   -2.8802  -15.8810    0.0000 C   0  0
   -2.8852  -14.3810    0.0000 C   0  0
   -4.3065  -13.9430    0.0000 C   0  0
   -4.7721  -12.5162    0.0000 C   0  0
   -3.7699  -11.3990    0.0000 N   0  0
   -4.2355   -9.9722    0.0000 C   0  0
   -5.4097   -9.7246    0.0000 O   0  0
   -3.2334   -8.8550    0.0000 C   0  0  2  0  0  0
   -3.6967   -7.4283    0.0000 C   0  0
   -2.6928   -6.3138    0.0000 C   0  0
   -1.2256   -6.6258    0.0000 C   0  0  2  0  0  0
   -0.7624   -8.0525    0.0000 C   0  0
   -1.7662   -9.1671    0.0000 C   0  0
   -0.2234   -5.5086    0.0000 N   0  0
   -0.6890   -4.0818    0.0000 C   0  0
   -1.8631   -3.8341    0.0000 O   0  0
    0.3114   -2.9665    0.0000 C   0  0
    1.8032   -3.1233    0.0000 C   0  0
    2.4133   -1.7530    0.0000 C   0  0
    3.8813   -1.4408    0.0000 C   0  0
    4.9619   -2.4739    0.0000 C   0  0
    6.4015   -2.0524    0.0000 C   0  0
    6.7561   -0.5949    0.0000 N   0  0
    5.6713    0.4410    0.0000 C   0  0
    6.0232    1.9000    0.0000 O   0  0
    5.1541    2.7275    0.0000 C   0  0
    4.2318    0.0194    0.0000 C   0  0
    1.2990   -0.7500    0.0000 N   0  0
    1.2990    0.7500    0.0000 N   0  0
    0.0000    1.5000    0.0000 C   0  0
   -1.2990    0.7500    0.0000 N   0  0
   -1.2990   -0.7500    0.0000 C   0  0
   -2.3383   -1.3500    0.0000 N   0  0
    0.0000   -1.5000    0.0000 C   0  0
  1  2  1  0
  2  3  1  0
  3  4  1  0
  4  5  1  0
  5  6  1  0
  6  7  1  0
  7  3  1  0
  7  8  1  0
  8  9  1  0
  9 10  1  0
 10 11  2  0
 12 10  1  6
 12 13  1  0
 13 14  1  0
 14 15  1  0
 15 16  1  0
 16 17  1  0
 17 12  1  0
 15 18  1  1
 18 19  1  0
 19 20  2  0
 19 21  1  0
 21 22  1  0
 22 23  2  0
 23 24  1  0
 24 25  2  0
 25 26  1  0
 26 27  2  0
 27 28  1  0
 28 29  1  0
 29 30  1  0
 28 31  2  0
 31 24  1  0
 23 32  1  0
 32 33  1  0
 33 34  2  0
 34 35  1  0
 35 36  2  0
 36 37  1  0
 36 38  1  0
 38 21  2  0
 38 32  1  0
M  END
$$$$

  SciTegic12092011192D

 34 38  0  0  0  0            999 V2000
    4.9336   -3.1588    0.0000 C   0  0
    3.8933   -3.7570    0.0000 C   0  0
    4.9316   -4.3586    0.0000 C   0  0
    3.8916   -4.9570    0.0000 O   0  0
    2.5951   -3.0039    0.0000 C   0  0
    2.5973   -1.5031    0.0000 N   0  0
    1.2990   -0.7500    0.0000 C   0  0
    1.2990    0.7500    0.0000 C   0  0
    0.0000    1.5000    0.0000 C   0  0
   -1.2990    0.7500    0.0000 C   0  0
   -1.2990   -0.7500    0.0000 C   0  0
    0.0000   -1.5000    0.0000 N   0  0
   -2.5987    1.5004    0.0000 C   0  0
   -2.7390    2.9810    0.0000 O   0  0
   -4.2067    3.2905    0.0000 N   0  0
   -4.9546    1.9903    0.0000 C   0  0
   -3.9492    0.8772    0.0000 N   0  0
   -6.4444    1.8313    0.0000 C   0  0
   -7.8715    1.9867    0.0000 C   0  0
   -7.6408    3.4688    0.0000 C   0  0
   -6.1586    3.2381    0.0000 C   0  0
   -7.0500    0.4576    0.0000 C   0  0
   -6.1640   -0.7527    0.0000 C   0  0
   -6.7691   -2.1252    0.0000 C   0  0
   -8.2603   -2.2874    0.0000 C   0  0
   -9.1464   -1.0771    0.0000 N   0  0
   -8.5413    0.2954    0.0000 C   0  0
   -8.8658   -3.6606    0.0000 C   0  0
   -7.9817   -4.8725    0.0000 C   0  0
   -8.5890   -6.2440    0.0000 N   0  0
  -10.0804   -6.4038    0.0000 C   0  0
  -10.5663   -7.5011    0.0000 N   0  0
  -10.9646   -5.1921    0.0000 N   0  0
  -10.3573   -3.8206    0.0000 C   0  0
  1  2  1  0
  2  3  1  0
  2  4  1  0
  2  5  1  0
  5  6  1  0
  6  7  1  0
  7  8  2  0
  8  9  1  0
  9 10  2  0
 10 11  1  0
 11 12  2  0
 12  7  1  0
 10 13  1  0
 13 14  1  0
 14 15  1  0
 15 16  2  0
 16 17  1  0
 17 13  2  0
 16 18  1  0
 18 19  1  0
 19 20  1  0
 20 21  1  0
 21 18  1  0
 18 22  1  0
 22 23  2  0
 23 24  1  0
 24 25  2  0
 25 26  1  0
 26 27  2  0
 27 22  1  0
 25 28  1  0
 28 29  2  0
 29 30  1  0
 30 31  2  0
 31 32  1  0
 31 33  1  0
 33 34  2  0
 34 28  1  0
M  END
$$$$

  SciTegic12092011192D

 31 34  0  0  1  0            999 V2000
    7.5340   -3.1545    0.0000 C   0  0
    6.4946   -3.7543    0.0000 O   0  0
    5.1945   -3.0045    0.0000 C   0  0
    5.1969   -1.5045    0.0000 C   0  0
    3.8991   -0.7525    0.0000 C   0  0
    2.5987   -1.5004    0.0000 C   0  0
    2.5965   -3.0004    0.0000 C   0  0
    3.8943   -3.7525    0.0000 C   0  0
    3.8888   -5.2533    0.0000 C   0  0
    2.8478   -5.8502    0.0000 O   0  0
    1.2990   -0.7500    0.0000 C   0  0
    1.2990    0.7500    0.0000 C   0  0
    0.0000    1.5000    0.0000 C   0  0
   -1.2990    0.7500    0.0000 C   0  0
   -2.5981    1.5000    0.0000 C   0  0
   -3.8971    0.7500    0.0000 N   0  0
   -3.8971   -0.7500    0.0000 C   0  0
   -5.1953   -1.5031    0.0000 N   0  0
   -5.1932   -3.0039    0.0000 C   0  0
   -6.4914   -3.7570    0.0000 C   0  0
   -6.4897   -4.9570    0.0000 O   0  0
   -2.5981   -1.5000    0.0000 N   0  0
   -1.2990   -0.7500    0.0000 C   0  0
    0.0000   -1.5000    0.0000 N   0  0
   -2.5981    3.0007    0.0000 N   0  0
   -3.8983    3.7488    0.0000 C   0  0
   -3.9007    5.2488    0.0000 C   0  0
   -2.6029    6.0009    0.0000 O   0  0
   -1.3026    5.2529    0.0000 C   0  0
   -1.3003    3.7529    0.0000 C   0  0  2  0  0  0
   -0.2601    3.1546    0.0000 C   0  0
  1  2  1  0
  2  3  1  0
  3  4  2  0
  4  5  1  0
  5  6  2  0
  6  7  1  0
  7  8  2  0
  8  3  1  0
  8  9  1  0
  9 10  1  0
  6 11  1  0
 11 12  2  0
 12 13  1  0
 13 14  2  0
 14 15  1  0
 15 16  2  0
 16 17  1  0
 17 18  1  0
 18 19  1  0
 19 20  1  0
 20 21  1  0
 17 22  2  0
 22 23  1  0
 23 14  1  0
 23 24  2  0
 24 11  1  0
 15 25  1  0
 25 26  1  0
 26 27  1  0
 27 28  1  0
 28 29  1  0
 29 30  1  0
 30 25  1  0
 30 31  1  6
M  END
$$$$

  SciTegic12092011192D

 23 25  0  0  0  0            999 V2000
    2.6792   -1.8792    0.0000 N   0  0
    2.6792   -0.2500    0.0000 N   0  0
    3.3917   -0.6625    0.0000 C   0  0
    3.3875   -1.4750    0.0000 C   0  0
   -0.1458    0.5833    0.0000 N   0  0
    1.9792   -1.4750    0.0000 C   0  0
    1.9792   -0.6542    0.0000 C   0  0
    0.5667   -0.6542    0.0000 C   0  0
   -0.1458   -0.2417    0.0000 C   0  0
    1.2750   -1.8792    0.0000 C   0  0
   -0.1500    1.4000    0.0000 C   0  0
    0.5667   -1.4750    0.0000 C   0  0
    0.5542    1.8125    0.0000 C   0  0
    1.2750   -0.2417    0.0000 C   0  0
    4.1042   -1.8917    0.0000 O   0  0
    4.1042   -0.2500    0.0000 O   0  0
    1.2750    1.4083    0.0000 O   0  0
   -0.1500   -1.8875    0.0000 Br  0  0
    0.5542    2.6458    0.0000 O   0  0
   -0.8500    0.1708    0.0000 C   0  0
   -0.8583    1.8000    0.0000 C   0  0
   -1.5625    0.5750    0.0000 C   0  0
   -1.5625    1.3958    0.0000 C   0  0
  2  7  1  0
  3  4  1  0
  4  1  2  0
  5  9  1  0
  6  1  1  0
  7  6  2  0
  8 12  1  0
  9  8  1  0
 10  6  1  0
 11  5  1  0
 12 10  2  0
 13 11  1  0
 14  7  1  0
 15  4  1  0
 16  3  1  0
 17 13  2  0
 18 12  1  0
 19 13  1  0
 20  5  1  0
 21 11  1  0
 22 20  1  0
 23 22  1  0
  3  2  2  0
  8 14  2  0
 21 23  1  0
M  END
$$$$

  SciTegic12092011192D

 26 26  0  0  0  0            999 V2000
    5.3000  -22.3878    0.0000 C   0  0
    6.0836  -22.6451    0.0000 N   0  0
    7.6449  -23.1599    0.0000 N   0  0
    5.1742  -21.5584    0.0000 C   0  0
    4.7853  -22.8967    0.0000 C   0  0
    6.2437  -23.4516    0.0000 C   0  0
    6.6899  -22.0961    0.0000 C   0  0
    7.4791  -22.3534    0.0000 C   0  0
    7.0273  -23.7089    0.0000 C   0  0
    4.3849  -21.1524    0.0000 C   0  0
    5.8319  -21.0666    0.0000 O   0  0
    3.9388  -22.8967    0.0000 C   0  0
    3.5785  -21.5299    0.0000 C   0  0
    3.4240  -22.3534    0.0000 C   0  0
    8.4685  -23.1599    0.0000 C   0  0
    9.6925  -22.4506    0.0000 O   0  0
    8.8689  -22.4506    0.0000 C   0  0
    8.8803  -23.8748    0.0000 C   0  0
    5.8045  -18.0543    0.0000 C   0  0
    6.6295  -18.0543    0.0000 C   0  0
    5.3920  -18.7687    0.0000 C   0  0
    7.0420  -18.7687    0.0000 C   0  0
    7.8670  -18.7687    0.0000 O   0  0
    6.6295  -19.4832    0.0000 O   0  0
    4.5670  -18.7687    0.0000 O   0  0
    5.8045  -19.4832    0.0000 O   0  0
  2  1  1  0
  3  8  1  0
  4  1  1  0
  5  1  2  0
  6  2  1  0
  7  2  1  0
  8  7  1  0
  9  6  1  0
 10  4  1  0
 11  4  2  0
 12  5  1  0
 13 10  2  0
 14 12  2  0
 15  3  1  0
 16 17  1  0
 17 15  1  0
 18 15  1  0
 13 14  1  0
  9  3  1  0
 19 20  2  0
 19 21  1  0
 20 22  1  0
 22 23  2  0
 22 24  1  0
 21 25  1  0
 21 26  2  0
M  END
$$$$

  SciTegic12092011192D

 27 30  0  0  0  0            999 V2000
   15.1130  -15.0221    0.0000 C   0  0
   15.8278  -15.4349    0.0000 C   0  0
   16.5441  -15.0216    0.0000 C   0  0
   16.5413  -14.1912    0.0000 C   0  0
   15.1141  -14.1948    0.0000 C   0  0
   15.8219  -13.7796    0.0000 C   0  0
   15.6457  -12.9783    0.0000 N   0  0
   14.8290  -12.8981    0.0000 C   0  0
   14.5007  -13.6500    0.0000 N   0  0
   14.4116  -12.1866    0.0000 N   0  0
   13.6755  -13.6366    0.0000 C   0  0
   13.2786  -12.9158    0.0000 N   0  0
   12.4545  -12.9018    0.0000 C   0  0
   12.0293  -13.6097    0.0000 N   0  0
   12.4343  -14.3334    0.0000 C   0  0
   13.2571  -14.3439    0.0000 N   0  0
   12.0543  -12.1803    0.0000 C   0  0
   12.0124  -15.0423    0.0000 N   0  0
   14.8190  -11.4693    0.0000 C   0  0
   15.0877  -10.1579    0.0000 C   0  0
   14.4787  -10.7142    0.0000 C   0  0
   15.8051  -10.5653    0.0000 C   0  0
   15.6382  -11.3721    0.0000 O   0  0
   16.5565  -10.2251    0.0000 C   0  0
   17.2270  -10.7058    0.0000 N   0  0
   16.6376   -9.4041    0.0000 O   0  0
   17.9784  -10.3656    0.0000 C   0  0
 12 13  1  0
  2  3  2  0
 13 14  2  0
 14 15  1  0
  3  4  1  0
 15 16  2  0
 16 11  1  0
  6  7  1  0
 13 17  1  0
  7  8  2  0
 15 18  1  0
  8  9  1  0
 10 19  1  0
 19 23  1  0
  9  5  1  0
  4  6  2  0
 22 20  2  0
 20 21  1  0
 21 19  2  0
  8 10  1  0
  5  6  1  0
 22 23  1  0
  9 11  1  0
 22 24  1  0
  1  2  1  0
 24 25  1  0
 11 12  2  0
 24 26  2  0
  5  1  2  0
 25 27  1  0
M  END
$$$$

  SciTegic12092011192D

 21 23  0  0  0  0            999 V2000
    5.2417   -1.8542    0.0000 C   0  0
    5.2417   -2.4542    0.0000 C   0  0
    5.8167   -2.6417    0.0000 C   0  0
    5.8167   -1.6625    0.0000 N   0  0
    6.1750   -2.1500    0.0000 C   0  0
    4.7167   -1.5542    0.0000 C   0  0
    4.2042   -1.8542    0.0000 N   0  0
    4.7167   -2.7542    0.0000 N   0  0
    4.2042   -2.4542    0.0000 C   0  0
    6.0125   -3.2125    0.0000 C   0  0
    5.6125   -3.6542    0.0000 C   0  0
    4.7167   -0.9542    0.0000 O   0  0
    6.7750   -2.1417    0.0000 N   0  0
    5.8042   -4.2250    0.0000 C   0  0
    3.6792   -2.7542    0.0000 N   0  0
    6.3917   -4.3417    0.0000 O   0  0
    5.0292   -3.5375    0.0000 C   0  0
    5.4042   -4.6750    0.0000 C   0  0
    6.5875   -4.9125    0.0000 C   0  0
    4.6292   -3.9875    0.0000 C   0  0
    4.8167   -4.5542    0.0000 C   0  0
  2  1  2  0
  3  2  1  0
  4  1  1  0
  5  4  1  0
  6  1  1  0
  7  6  2  0
  8  2  1  0
  9  7  1  0
 10  3  1  0
 11 10  1  0
 12  6  1  0
 13  5  1  0
 14 11  1  0
 15  9  1  0
 16 14  1  0
 17 11  2  0
 18 14  2  0
 19 16  1  0
 20 17  1  0
 21 20  2  0
  3  5  2  0
  8  9  2  0
 18 21  1  0
M  END
$$$$

  SciTegic12092011192D

 35 37  0  0  0  0            999 V2000
    3.1500   -4.5542    0.0000 C   0  0
    3.7542   -4.5542    0.0000 C   0  0
    2.5417   -4.5542    0.0000 C   0  0
    3.1500   -5.1625    0.0000 C   0  0
    2.2417   -4.0292    0.0000 C   0  0
    4.0542   -4.0292    0.0000 C   0  0
    3.6750   -5.4625    0.0000 O   0  0
    2.5417   -3.5042    0.0000 O   0  0
    3.7542   -3.5042    0.0000 O   0  0
    3.1500   -3.9500    0.0000 O   0  0
    2.6250   -5.4667    0.0000 O   0  0
    4.6667   -4.0292    0.0000 O   0  0
    1.6292   -4.0292    0.0000 O   0  0
   -2.2833   -5.0667    0.0000 N   0  0
   -1.9708   -5.4917    0.0000 C   0  0
   -2.0875   -4.5917    0.0000 C   0  0
   -2.2750   -5.9167    0.0000 N   0  0
   -2.7833   -5.2375    0.0000 C   0  0
    0.1917   -3.6250    0.0000 N   0  0
   -1.5750   -4.5167    0.0000 O   0  0
   -2.7750   -5.7542    0.0000 C   0  0
   -1.3833   -4.0417    0.0000 C   0  0
   -0.7375   -3.6917    0.0000 C   0  0
   -1.0833   -3.5625    0.0000 C   0  0
   -0.4125   -3.2625    0.0000 C   0  0
   -0.1208   -4.0667    0.0000 C   0  0
   -1.4583   -5.4917    0.0000 O   0  0
   -2.5000   -4.1792    0.0000 O   0  0
   -0.7375   -3.1625    0.0000 C   0  0
   -0.4208   -2.8375    0.0000 C   0  0
    0.7792   -3.4917    0.0000 C   0  0
   -3.2250   -4.9792    0.0000 C   0  0
   -3.2250   -6.0167    0.0000 C   0  0
   -3.6708   -5.2375    0.0000 C   0  0
   -3.6708   -5.7542    0.0000 C   0  0
  2  1  1  0
  3  1  1  0
  4  1  1  0
  5  3  1  0
  6  2  1  0
  7  4  2  0
  8  5  2  0
  9  6  2  0
 10  1  1  0
 11  4  1  0
 12  6  1  0
 13  5  1  0
 15 14  1  0
 16 14  1  0
 17 15  1  0
 18 14  1  0
 19 25  1  0
 20 16  1  0
 21 18  1  0
 22 20  1  0
 23 22  1  0
 24 22  1  0
 25 24  1  0
 26 23  1  0
 27 15  2  0
 28 16  2  0
 29 23  1  0
 30 25  1  0
 31 19  1  0
 32 18  2  0
 33 21  2  0
 34 32  1  0
 35 33  1  0
 21 17  1  0
 35 34  2  0
 26 19  1  0
 29 30  1  0
M  END
$$$$

  SciTegic12092011192D

 32 34  0  0  0  0            999 V2000
    9.7792   -3.0542    0.0000 C   0  0
   10.1875   -5.1917    0.0000 C   0  0
    9.7750   -4.4792    0.0000 C   0  0
   10.1875   -3.7667    0.0000 C   0  0
    8.9542   -3.0500    0.0000 O   0  0
   11.0125   -5.2000    0.0000 O   0  0
    9.7750   -5.9125    0.0000 O   0  0
   10.1917   -2.3375    0.0000 O   0  0
    5.3042   -4.0417    0.0000 C   0  0
    4.4792   -3.8417    0.0000 N   0  0
    5.6417   -4.7625    0.0000 C   0  0
    5.8292   -3.4042    0.0000 N   0  0
    5.2792   -5.4875    0.0000 C   0  0
    3.8292   -4.3500    0.0000 C   0  0
    6.4667   -4.7750    0.0000 C   0  0
    4.5042   -5.7000    0.0000 C   0  0
    3.8292   -5.1792    0.0000 C   0  0
    6.8917   -2.1417    0.0000 N   0  0
    6.8667   -5.4917    0.0000 C   0  0
    6.8792   -4.0667    0.0000 C   0  0
    8.1167   -4.8000    0.0000 C   0  0
    7.7042   -4.0667    0.0000 C   0  0
    7.6917   -5.5042    0.0000 C   0  0
    8.9417   -4.8042    0.0000 Cl  0  0
    5.5417   -2.6417    0.0000 C   0  0
    6.6542   -3.5500    0.0000 C   0  0
    7.1667   -2.9125    0.0000 C   0  0
    6.0667   -2.0042    0.0000 C   0  0
    3.1042   -3.9375    0.0000 C   0  0
    3.1167   -5.5917    0.0000 C   0  0
    2.4042   -4.3500    0.0000 C   0  0
    2.3917   -5.1792    0.0000 C   0  0
  2  3  1  0
  3  4  2  0
  4  1  1  0
  5  1  2  0
  6  2  2  0
  7  2  1  0
  8  1  1  0
 10  9  2  0
 11  9  1  0
 12  9  1  0
 13 11  2  0
 14 10  1  0
 15 11  1  0
 16 13  1  0
 17 14  1  0
 18 27  1  0
 19 15  2  0
 20 15  1  0
 21 22  1  0
 22 20  2  0
 23 19  1  0
 24 21  1  0
 25 12  1  0
 26 12  1  0
 27 26  1  0
 28 25  1  0
 29 14  2  0
 30 17  2  0
 31 29  1  0
 32 31  2  0
 28 18  1  0
 16 17  1  0
 21 23  2  0
 30 32  1  0
M  END
$$$$

  SciTegic12092011192D

 44 49  0  0  0  0            999 V2000
    1.9500   -2.0750    0.0000 C   0  0
    5.3417   -3.0292    0.0000 C   0  0
    8.5167   -1.4917    0.0000 C   0  0
    1.1542   -2.3167    0.0000 N   0  0
    4.9167   -3.7375    0.0000 N   0  0
    8.6542   -2.3042    0.0000 N   0  0
    1.9625   -1.2500    0.0000 C   0  0
    1.1792   -0.9792    0.0000 C   0  0
    2.6167   -2.5667    0.0000 C   0  0
    6.1667   -2.9542    0.0000 C   0  0
    4.0375   -2.7292    0.0000 C   0  0
    7.3417   -2.1375    0.0000 C   0  0
    0.6792   -1.6375    0.0000 C   0  0
    4.7917   -2.4042    0.0000 C   0  0
    7.6917   -1.3917    0.0000 C   0  0
    7.9417   -2.7000    0.0000 C   0  0
    4.1167   -3.5542    0.0000 C   0  0
    6.5167   -2.2042    0.0000 N   0  0
    3.3667   -2.2417    0.0000 N   0  0
    9.0875   -0.9125    0.0000 C   0  0
    1.7750    1.8958    0.0000 N   0  0
    0.9667   -0.1792    0.0000 C   0  0
    1.3292    1.2000    0.0000 C   0  0
    1.2542    2.5333    0.0000 C   0  0
    0.4875    2.2333    0.0000 N   0  0
    1.5417    0.4083    0.0000 C   0  0
    0.5292    1.4125    0.0000 C   0  0
    9.7792    1.8458    0.0000 N   0  0
    2.5167   -3.3917    0.0000 O   0  0
    6.6375   -3.6375    0.0000 O   0  0
    9.8750   -1.1125    0.0000 O   0  0
    0.1625    0.0458    0.0000 C   0  0
   -0.0500    0.8250    0.0000 C   0  0
    8.8542   -0.1167    0.0000 N   0  0
   10.9250    3.0208    0.0000 O   0  0
    0.8917   -3.1042    0.0000 C   0  0
    5.2500   -4.5042    0.0000 C   0  0
    9.4042   -2.6667    0.0000 C   0  0
    9.4292    0.4708    0.0000 C   0  0
    9.2042    1.2583    0.0000 C   0  0
   10.5792    1.6458    0.0000 C   0  0
    9.5542    2.6333    0.0000 C   0  0
   10.1292    3.2208    0.0000 C   0  0
   11.1542    2.2375    0.0000 C   0  0
  2 14  2  0
  3 15  2  0
  4  1  1  0
  5 17  1  0
  6 16  1  0
  7  1  2  0
  8  7  1  0
  9  1  1  0
 10  2  1  0
 11 19  1  0
 12 18  1  0
 13  4  1  0
 14 11  1  0
 15 12  1  0
 16 12  2  0
 17 11  2  0
 18 10  1  0
 19  9  1  0
 20  3  1  0
 21 23  1  0
 22  8  1  0
 23 26  1  0
 24 21  2  0
 25 27  1  0
 26 22  2  0
 27 33  1  0
 28 40  1  0
 29  9  2  0
 30 10  2  0
 31 20  2  0
 32 22  1  0
 33 32  2  0
 34 20  1  0
 35 43  1  0
 36  4  1  0
 37  5  1  0
 38  6  1  0
 39 34  1  0
 40 39  1  0
 41 28  1  0
 42 28  1  0
 43 42  1  0
 44 41  1  0
  8 13  2  0
  5  2  1  0
 27 23  2  0
 24 25  1  0
  6  3  1  0
 44 35  1  0
M  END
$$$$

  SciTegic12092011192D

 24 26  0  0  0  0            999 V2000
    9.4831  -12.3277    0.0000 N   0  0
   10.1995  -11.9144    0.0000 C   0  0
   10.1966  -11.0838    0.0000 N   0  0
    9.4813  -10.6747    0.0000 C   0  0
    8.7682  -11.9148    0.0000 C   0  0
    8.7706  -11.0893    0.0000 C   0  0
    8.0579  -10.6763    0.0000 C   0  0
    8.0574  -12.3257    0.0000 C   0  0
    9.4777   -9.8497    0.0000 N   0  0
   10.1904   -9.4341    0.0000 C   0  0
   10.9097   -9.8471    0.0000 C   0  0
   11.6219   -9.4322    0.0000 C   0  0
   11.6189   -8.6064    0.0000 C   0  0
   10.8976   -8.1971    0.0000 C   0  0
   10.1883   -8.6143    0.0000 C   0  0
   12.3380   -9.8420    0.0000 Br  0  0
    7.3441  -11.9165    0.0000 C   0  0
    7.3422  -11.0840    0.0000 N   0  0
    6.6307  -12.3308    0.0000 N   0  0
    5.9152  -11.9201    0.0000 C   0  0
    5.2017  -12.3343    0.0000 C   0  0
    4.4862  -11.9236    0.0000 O   0  0
    5.9131  -11.0951    0.0000 C   0  0
    5.1976  -10.6844    0.0000 O   0  0
 10 11  2  0
  5  1  1  0
 11 12  1  0
  5  6  1  0
 12 13  2  0
  2  3  1  0
 13 14  1  0
  6  7  2  0
 14 15  2  0
 15 10  1  0
  7 18  1  0
 12 16  1  0
 17 18  2  0
 17  8  1  0
  8  5  2  0
 17 19  1  0
  3  4  2  0
 19 20  1  0
  4  9  1  0
 20 21  1  0
  4  6  1  0
 21 22  1  0
  9 10  1  0
 20 23  1  0
  1  2  2  0
 23 24  1  0
M  END
$$$$

  SciTegic12092011192D

 36 39  0  0  0  0            999 V2000
    6.5312   -0.5784    0.0000 C   0  0
    7.3189   -0.8236    0.0000 C   0  0
    7.1375   -0.0189    0.0000 C   0  0
    3.7193   -0.4359    0.0000 C   0  0
    4.4639   -0.0896    0.0000 C   0  0
    3.5265   -1.2401    0.0000 C   0  0
    4.0354   -1.8913    0.0000 C   0  0  1  0  0  0
    4.8614   -1.8971    0.0000 C   0  0
    5.2022   -0.4553    0.0000 C   0  0  2  0  0  0
    5.3836   -1.2600    0.0000 N   0  0
    6.2049   -1.3361    0.0000 C   0  0
    5.9114   -0.0342    0.0000 S   0  0
    6.6262   -2.0454    0.0000 C   0  0
    6.2225   -2.7650    0.0000 O   0  0
    7.4512   -2.0353    0.0000 N   0  0
    7.8729   -2.7445    0.0000 C   0  0
    7.6601   -3.5400    0.0000 C   0  0
    8.3531   -3.9878    0.0000 C   0  0
    8.9931   -3.4671    0.0000 N   0  0
    8.6958   -2.6974    0.0000 N   0  0
    9.1082   -1.9829    0.0000 C   0  0
    9.9318   -1.9847    0.0000 C   0  0
   10.3441   -1.2711    0.0000 C   0  0
    9.9315   -0.5557    0.0000 C   0  0
    9.1022   -0.5584    0.0000 C   0  0
    8.6937   -1.2727    0.0000 C   0  0
    8.3981   -4.8116    0.0000 C   0  0
    5.2117   -2.6441    0.0000 O   0  0
    3.6712   -2.6315    0.0000 N   0  0
    2.8479   -2.6862    0.0000 C   0  0
    2.4837   -3.4264    0.0000 C   0  0  1  0  0  0
    2.3890   -2.0006    0.0000 O   0  0
    1.6605   -3.4812    0.0000 N   0  0
    2.9426   -4.1121    0.0000 C   0  0
    1.2962   -4.2214    0.0000 C   0  0
    5.1960    0.3708    0.0000 H   0  0
  2  1  1  0
  1  3  1  0
  4  5  1  0
  5  9  1  0
  4  6  1  0
  6  7  1  0
 10  8  1  0
  7  8  1  0
  9 10  1  0
 10 11  1  0
 11  1  1  0
  1 12  1  0
 12  9  1  0
 11 13  1  0
 13 14  2  0
 13 15  1  0
 15 16  1  0
 16 17  2  0
 17 18  1  0
 18 19  2  0
 19 20  1  0
 20 16  1  0
 20 21  1  0
 21 22  2  0
 22 23  1  0
 23 24  2  0
 24 25  1  0
 25 26  2  0
 26 21  1  0
 18 27  1  0
  8 28  2  0
  7 29  1  1
 29 30  1  0
 30 31  1  0
 30 32  2  0
 31 33  1  0
 31 34  1  6
 33 35  1  0
  9 36  1  6
M  END
$$$$

  SciTegic12092011192D

 29 31  0  0  0  0            999 V2000
   -0.7634    1.8086    0.0000 C   0  0
   -0.0477    2.2191    0.0000 C   0  0
    0.6656    1.8046    0.0000 C   0  0
    1.3812    2.2151    0.0000 C   0  0
    1.3835    3.0401    0.0000 C   0  0
    0.6702    3.4546    0.0000 C   0  0
   -0.0454    3.0441    0.0000 C   0  0
   -0.7657    0.9836    0.0000 O   0  0
   -1.4767    2.2231    0.0000 N   0  0
   -2.1923    1.8126    0.0000 C   0  0
   -2.9056    2.2271    0.0000 C   0  0
   -3.6212    1.8166    0.0000 O   0  0
    2.8102    2.2110    0.0000 C   0  0
    2.0945    1.8006    0.0000 C   0  0
    2.0922    0.9756    0.0000 C   0  0
    2.8055    0.5610    0.0000 C   0  0
    3.5211    0.9715    0.0000 C   0  0
    3.5235    1.7965    0.0000 N   0  0
    2.8032   -0.2639    0.0000 C   0  0
    2.0876   -0.6744    0.0000 C   0  0
    2.0852   -1.4994    0.0000 C   0  0
    2.7985   -1.9139    0.0000 C   0  0
    3.5142   -1.5035    0.0000 C   0  0
    3.5165   -0.6785    0.0000 C   0  0
    2.7962   -2.7389    0.0000 S   0  0
    3.6212   -2.7413    0.0000 O   0  0
    3.2067   -3.4546    0.0000 O   0  0
    2.0806   -3.1494    0.0000 C   0  0
    2.8125    3.0360    0.0000 N   0  0
  1  2  1  0
  2  3  1  0
  3  4  2  0
  4  5  1  0
  5  6  2  0
  6  7  1  0
  2  7  2  0
  1  8  2  0
  1  9  1  0
 10 11  1  0
 11 12  1  0
  9 10  1  0
 13 14  1  0
 14 15  2  0
 15 16  1  0
 16 17  2  0
 17 18  1  0
 13 18  2  0
 19 20  1  0
 20 21  2  0
 21 22  1  0
 22 23  2  0
 23 24  1  0
 19 24  2  0
 25 26  2  0
 25 27  2  0
 25 28  1  0
 22 25  1  0
 16 19  1  0
 13 29  1  0
  4 14  1  0
M  END
$$$$

  SciTegic12092011192D

 22 24  0  0  0  0            999 V2000
    6.0542   -1.4667    0.0000 C   0  0
    6.0542   -2.2917    0.0000 C   0  0
    6.7667   -1.0500    0.0000 N   0  0
    7.4792   -2.2917    0.0000 N   0  0
    6.7667   -2.7000    0.0000 C   0  0
    7.4792   -1.4667    0.0000 C   0  0
    5.2667   -1.2042    0.0000 N   0  0
    5.2667   -2.5417    0.0000 C   0  0
    4.7875   -1.8750    0.0000 C   0  0
    0.2542   -2.5917    0.0000 C   0  0
    6.7667   -3.5250    0.0000 O   0  0
    1.0792   -2.5917    0.0000 C   0  0
   -0.1583   -1.8792    0.0000 O   0  0
    8.1917   -1.0542    0.0000 N   0  0
    1.4917   -1.8750    0.0000 C   0  0
    1.4917   -3.3042    0.0000 C   0  0
    3.9625   -1.8750    0.0000 C   0  0
   -0.1583   -3.3042    0.0000 O   0  0
    2.7250   -2.5917    0.0000 C   0  0
    2.3167   -3.3042    0.0000 C   0  0
    2.3167   -1.8750    0.0000 C   0  0
    3.5500   -2.5917    0.0000 C   0  0
  2  1  1  0
  3  1  2  0
  4  6  2  0
  5  2  2  0
  6  3  1  0
  7  1  1  0
  8  2  1  0
  9  7  1  0
 10 12  1  0
 11  5  1  0
 12 15  2  0
 13 10  2  0
 14  6  1  0
 15 21  1  0
 16 20  2  0
 17  9  1  0
 18 10  1  0
 19 22  1  0
 20 19  1  0
 21 19  2  0
 22 17  1  0
  9  8  2  0
  5  4  1  0
 16 12  1  0
M  END
$$$$

  SciTegic12092011192D

 39 41  0  0  0  0            999 V2000
    4.3917  -12.1292    0.0000 C   0  0
    5.1042  -11.7167    0.0000 C   0  0
    5.8167  -12.1292    0.0000 O   0  0
    5.1042  -10.8917    0.0000 O   0  0
    3.9750  -11.4125    0.0000 F   0  0
    4.8000  -12.8417    0.0000 F   0  0
    3.6750  -12.5375    0.0000 F   0  0
    4.2625   -5.9792    0.0000 N   0  0
    3.5875   -5.5000    0.0000 N   0  0
    4.9792   -7.2125    0.0000 C   0  0
    6.4167   -8.0292    0.0000 C   0  0
    7.1292   -8.4417    0.0000 N   0  0
    4.9875   -8.0375    0.0000 C   0  0  2  0  0  0
    5.7042   -8.4500    0.0000 C   0  0  2  0  0  0
    3.8375   -4.7125    0.0000 N   0  0
    4.6625   -4.7042    0.0000 N   0  0
    4.2667   -6.8042    0.0000 N   0  0
    4.9250   -5.4917    0.0000 C   0  0
    5.7042   -9.2750    0.0000 N   0  0
    4.2750   -8.4542    0.0000 C   0  0
    7.2250   -9.2542    0.0000 C   0  0
    7.8875   -8.1000    0.0000 C   0  0
    5.6917   -6.8000    0.0000 O   0  0
    6.4125   -7.2042    0.0000 O   0  0
    2.8542   -9.2792    0.0000 C   0  0
    2.1417   -9.7000    0.0000 C   0  0
    3.5542   -8.0417    0.0000 C   0  0
    4.2792   -9.2792    0.0000 C   0  0
    3.5667   -9.6917    0.0000 C   0  0
    2.8417   -8.4625    0.0000 C   0  0
    8.4417   -8.7042    0.0000 C   0  0
    1.4250   -9.2875    0.0000 C   0  0
    2.1417  -10.5292    0.0000 C   0  0
    8.0292   -9.4250    0.0000 C   0  0  2  0  0  0
    0.7125  -10.5292    0.0000 C   0  0
    1.4250  -10.9417    0.0000 C   0  0
    0.7125   -9.7000    0.0000 C   0  0
   -0.0083  -10.9417    0.0000 F   0  0
    8.3750  -10.1792    0.0000 F   0  0
  2  1  1  0
  3  2  1  0
  4  2  2  0
  5  1  1  0
  6  1  1  0
  7  1  1  0
  9  8  1  0
 10 17  1  0
 11 14  1  0
 12 11  1  0
 13 10  1  6
 14 13  1  0
 15  9  2  0
 16 18  2  0
 17  8  1  0
 18  8  1  0
 14 19  1  1
 20 13  1  0
 21 12  1  0
 22 12  1  0
 23 10  2  0
 24 11  2  0
 25 29  2  0
 26 25  1  0
 27 20  1  0
 28 20  2  0
 29 28  1  0
 30 27  2  0
 31 22  1  0
 32 26  2  0
 33 26  1  0
 34 21  1  0
 35 37  2  0
 36 33  2  0
 37 32  1  0
 38 35  1  0
 34 39  1  6
 16 15  1  0
 30 25  1  0
 34 31  1  0
 36 35  1  0
M  END
$$$$

  SciTegic12092011192D

 30 31  0  0  0  0            999 V2000
   13.6566   -5.2478    0.0000 C   0  0
   13.6554   -6.0755    0.0000 C   0  0
   14.3683   -6.4883    0.0000 N   0  0
   15.0877   -6.0749    0.0000 C   0  0
   15.0845   -5.2439    0.0000 C   0  0
   14.3663   -4.8350    0.0000 C   0  0
   12.9403   -6.4869    0.0000 N   0  0
   15.7970   -4.8278    0.0000 C   0  0
   16.5045   -4.4091    0.0000 N   0  0
   15.8025   -6.4868    0.0000 O   0  0
   16.5166   -6.0736    0.0000 C   0  0
   17.2315   -6.4854    0.0000 C   0  0
   14.3625   -4.0100    0.0000 N   0  0
   12.2264   -6.0734    0.0000 C   0  0
   12.2276   -5.2484    0.0000 O   0  0
   11.5114   -6.4849    0.0000 C   0  0
   10.7975   -6.0713    0.0000 C   0  0
   10.8008   -5.2479    0.0000 C   0  0
   10.0878   -4.8346    0.0000 C   0  0
    9.3717   -5.2461    0.0000 C   0  0
    9.3732   -6.0754    0.0000 C   0  0
   10.0868   -6.4850    0.0000 C   0  0
   10.0893   -7.3100    0.0000 O   0  0
    9.3761   -7.7247    0.0000 C   0  0
   10.0893   -4.0096    0.0000 O   0  0
   10.8047   -3.5984    0.0000 C   0  0
    8.6574   -4.8335    0.0000 N   0  0
    7.9428   -5.2459    0.0000 C   0  0
    7.2284   -4.8334    0.0000 C   0  0
    7.9427   -6.0709    0.0000 O   0  0
 14 15  2  0
  3  4  2  0
 14 16  1  0
  5  8  1  0
 16 17  1  0
 17 18  2  0
  8  9  3  0
 18 19  1  0
  4  5  1  0
 19 20  2  0
  4 10  1  0
 20 21  1  0
  2  3  1  0
 21 22  2  0
 22 17  1  0
 10 11  1  0
 22 23  1  0
  5  6  2  0
 23 24  1  0
 11 12  1  0
 19 25  1  0
  6  1  1  0
 25 26  1  0
  6 13  1  0
 20 27  1  0
  1  2  2  0
 27 28  1  0
  7 14  1  0
 28 29  1  0
  2  7  1  0
 28 30  2  0
M  END
$$$$

  SciTegic12092011192D

 33 37  0  0  0  0            999 V2000
    1.8542   -0.6542    0.0000 C   0  0
    2.5667   -0.2375    0.0000 C   0  0
    1.8542   -1.4792    0.0000 C   0  0
    1.1417   -1.8917    0.0000 N   0  0
    1.1042   -2.8000    0.0000 N   0  0
    1.8625   -3.1292    0.0000 C   0  0
    2.5667    0.5875    0.0000 N   0  0
    4.7042    1.8250    0.0000 N   0  0
    7.5417    1.8583    0.0000 C   0  0
    1.7792   -3.9542    0.0000 N   0  0
    2.5750   -1.8917    0.0000 N   0  0
    1.1417   -0.2417    0.0000 C   0  0
    7.5625    0.9958    0.0000 C   0  0
    8.3542    2.1333    0.0000 O   0  0
    8.3792    0.7458    0.0000 O   0  0
    3.2875   -0.6417    0.0000 O   0  0
    0.5542   -3.4167    0.0000 C   0  0
    8.8750    1.4500    0.0000 C   0  0
    6.8417    2.2375    0.0000 C   0  0
    0.9667   -4.1292    0.0000 C   0  0
    6.1375    1.8250    0.0000 C   0  0
    5.4167    2.2375    0.0000 C   0  0
    2.5750   -2.7167    0.0000 C   0  0
    3.2792    1.0083    0.0000 C   0  0
    6.8500    0.5833    0.0000 C   0  0
    3.2750    1.8250    0.0000 C   0  0
    3.9917    0.5875    0.0000 C   0  0
    0.4292   -1.4792    0.0000 C   0  0
    4.7042    1.0000    0.0000 C   0  0
    3.9917    2.2375    0.0000 C   0  0
    0.4292   -0.6542    0.0000 C   0  0
    6.1292    0.9958    0.0000 C   0  0
   -0.2833   -0.2417    0.0000 Cl  0  0
  2  1  1  0
  3  1  1  0
  4  3  2  0
  5  6  2  0
  6 23  1  0
  7  2  1  0
  8 29  1  0
  9 19  2  0
 10  6  1  0
 11  3  1  0
 12  1  2  0
 13 25  2  0
 14  9  1  0
 15 13  1  0
 16  2  2  0
 17  5  1  0
 18 14  1  0
 19 21  1  0
 20 10  1  0
 21 22  1  0
 22  8  1  0
 23 11  1  0
 24  7  1  0
 25 32  1  0
 26 24  1  0
 27 24  1  0
 28 31  2  0
 29 27  1  0
 30 26  1  0
 31 12  1  0
 32 21  2  0
 33 31  1  0
  4 28  1  0
 30  8  1  0
 20 17  2  0
 13  9  1  0
 18 15  1  0
M  END
$$$$

  SciTegic12092011192D

 33 37  0  0  0  0            999 V2000
    5.3464  -14.6660    0.0000 C   0  0  2  0  0  0
    3.9148  -14.6620    0.0000 C   0  0  2  0  0  0
    4.6324  -14.2469    0.0000 C   0  0  2  0  0  0
    3.9148  -15.4811    0.0000 C   0  0  1  0  0  0
    6.7810  -13.8465    0.0000 C   0  0  2  0  0  0
    6.0491  -15.0810    0.0000 C   0  0
    6.0560  -14.2651    0.0000 C   0  0  1  0  0  0
    6.0713  -13.4417    0.0000 C   0  0  1  0  0  0
    3.2122  -15.8891    0.0000 C   0  0
    4.6255  -15.9000    0.0000 C   0  0  1  0  0  0
    4.6397  -13.4278    0.0000 C   0  0  2  0  0  0
    5.3464  -15.4884    0.0000 C   0  0  2  0  0  0
    5.3647  -13.0156    0.0000 C   0  0
    3.2122  -14.2433    0.0000 C   0  0
    2.4912  -15.4811    0.0000 C   0  0
    2.4912  -14.6620    0.0000 C   0  0
    3.9119  -16.3009    0.0000 H   0  0
    2.6263  -16.4721    0.0000 C   0  0
    3.6199  -16.5997    0.0000 C   0  0
    6.0594  -15.9039    0.0000 O   0  0
    7.4949  -14.2538    0.0000 C   0  0
    3.9148  -13.8351    0.0000 C   0  0  2  0  0  0
    4.6255  -16.7280    0.0000 O   0  0
    6.7746  -14.6763    0.0000 O   0  0
    6.0713  -12.6193    0.0000 H   0  0
    8.2409  -13.8181    0.0000 O   0  0
    8.9913  -14.2462    0.0000 C   0  0
    4.5943  -15.0560    0.0000 O   0  0
    4.8474  -12.6301    0.0000 O   0  0
    5.3753  -13.8081    0.0000 H   0  0
    3.9093  -12.9704    0.0000 O   0  0
    3.1583  -12.5433    0.0000 C   0  0
    6.7618  -15.4889    0.0000 O   0  0
 10 12  1  0
 11  3  1  0
 12  1  1  0
 13  8  1  0
  2 14  1  6
 15  9  1  0
 16 14  1  0
  4 17  1  1
  8  5  1  0
  2  4  1  0
 11 13  1  0
 16 15  1  0
  9 18  1  0
  9 19  1  0
 12 20  1  6
  5 21  1  6
  2 22  1  0
 10 23  1  1
  7 24  1  1
  8 25  1  6
  2  3  1  0
 21 26  1  0
  3  1  1  0
 26 27  1  0
  4 10  1  0
 12 28  1  0
  5  6  1  0
 11 29  1  1
  1  6  1  1
  3 30  1  1
 28 22  1  0
  1  7  1  0
 22 31  1  1
  8  7  1  0
 31 32  1  0
  9  4  1  0
  6 33  2  0
M  END
$$$$

  SciTegic12092011192D

 35 38  0  0  1  0            999 V2000
    0.1292   -0.2917    0.0000 N   0  0
    1.1667    0.3083    0.0000 N   0  0
   -0.9083   -0.2917    0.0000 C   0  0
    0.6417    0.6125    0.0000 C   0  0  2  0  0  0
    1.7417    1.2083    0.0000 C   0  0  1  0  0  0
    0.6500   -0.5917    0.0000 C   0  0
    1.1667   -0.2917    0.0000 C   0  0  2  0  0  0
    0.1292    0.3083    0.0000 C   0  0  2  0  0  0
   -0.9083    0.3083    0.0000 C   0  0
   -0.3875   -0.5917    0.0000 C   0  0  2  0  0  0
   -1.4333   -0.5917    0.0000 C   0  0
   -1.9458   -0.2917    0.0000 C   0  0
   -1.9458    0.3083    0.0000 C   0  0
   -1.4333    0.6083    0.0000 C   0  0
    2.2792    0.2708    0.0000 C   0  0
   -0.3958    0.6083    0.0000 C   0  0
    1.9042    1.7875    0.0000 C   0  0
    0.6500   -1.1917    0.0000 C   0  0
    0.6500   -1.7917    0.0000 N   0  0
    1.4917    2.2208    0.0000 O   0  0
   -2.4625   -0.5917    0.0000 S   0  0
   -2.4625    0.6083    0.0000 S   0  0
   -1.4333   -1.1917    0.0000 O   0  0
    1.6792    0.6125    0.0000 C   0  0
   -1.4333    1.2083    0.0000 O   0  0
    2.4875    1.9333    0.0000 O   0  0
   -0.3958   -1.1917    0.0000 C   0  0
   -0.0958   -1.7042    0.0000 O   0  0
   -3.0458   -0.7417    0.0000 C   0  0
   -3.0625    0.6083    0.0000 C   0  0
   -3.3625    1.1250    0.0000 C   0  0
   -3.2083   -1.3167    0.0000 C   0  0
    0.1209    1.3083    0.0000 H   0  0
    1.6436   -1.1707    0.0000 H   0  0
    1.1351   -0.2573    0.0000 H   0  0
  4  2  1  0
  3 10  1  0
  4  8  1  0
  4  5  1  0
  6  1  1  0
  7  6  1  0
  8  1  1  0
  9  3  1  0
 10  1  1  0
 11  3  2  0
 12 11  1  0
 13 12  2  0
 14  9  2  0
  7 15  1  0
 16  8  1  0
  5 17  1  6
 18  6  1  0
 19 18  3  0
 20 17  2  0
 21 12  1  0
 22 13  1  0
 23 11  1  0
 24  2  1  0
 25 14  1  0
 26 17  1  0
 10 27  1  1
 28 27  1  0
 29 21  1  0
 30 22  1  0
 31 30  1  0
 32 29  1  0
  8 33  1  6
 16  9  1  0
  7  2  1  0
  5 15  1  0
 13 14  1  0
  7 34  1  6
  4 35  1  6
M  END
$$$$

  SciTegic12092011192D

 21 22  0  0  0  0            999 V2000
    2.1917   -4.0292    0.0000 C   0  0
    3.0250   -4.0292    0.0000 C   0  0
    3.0250   -3.2042    0.0000 C   0  0
    2.1917   -3.2042    0.0000 C   0  0
    1.4875   -4.4417    0.0000 N   0  0
    3.6042   -4.6125    0.0000 N   0  0
    0.7667   -4.0167    0.0000 C   0  0
    0.0542   -4.4292    0.0000 C   0  0
    4.4042   -4.4000    0.0000 C   0  0
    3.6000   -2.6250    0.0000 O   0  0
    1.6250   -2.6250    0.0000 O   0  0
   -0.6625   -4.0167    0.0000 N   0  0
    4.9875   -4.9875    0.0000 C   0  0
    0.0542   -5.2500    0.0000 O   0  0
    0.7667   -3.1917    0.0000 C   0  0
   -0.6625   -3.1917    0.0000 C   0  0
    4.4042   -5.5625    0.0000 C   0  0
    5.5625   -5.5625    0.0000 C   0  0
    5.5667   -4.4125    0.0000 C   0  0
    4.6125   -3.6125    0.0000 C   0  0
    0.0542   -2.7792    0.0000 C   0  0
  2  1  1  0
  3  4  2  0
  4  1  1  0
  5  1  2  0
  6  2  2  0
  7  5  1  0
  8  7  1  0
  6  9  1  0
 10  3  1  0
 11  4  1  0
 12  8  2  0
 13  9  1  0
 14  8  1  0
 15  7  2  0
 16 21  2  0
 17 13  1  0
 18 13  1  0
 19 13  1  0
 20  9  1  0
 21 15  1  0
  3  2  1  0
 12 16  1  0
M  END
$$$$

  SciTegic12092011192D

 42 46  0  0  1  0            999 V2000
    6.6750   -2.5125    0.0000 S   0  0
    5.9875   -6.2792    0.0000 N   0  0
    6.6542   -5.8042    0.0000 C   0  0
    7.3167   -6.2917    0.0000 N   0  0
    6.2417   -7.0625    0.0000 C   0  0
    6.6667   -1.6875    0.0000 N   0  0
    7.0667   -7.0750    0.0000 O   0  0
    5.9292   -9.9042    0.0000 N   0  0
    5.6000   -9.1417    0.0000 C   0  0
    6.6667   -3.3375    0.0000 C   0  0
    5.9667   -2.9250    0.0000 O   0  0
    7.3917   -2.9167    0.0000 O   0  0
    6.6542   -4.9792    0.0000 C   0  0
    0.2375   -0.4750    0.0000 C   0  0
    4.7792   -9.0542    0.0000 O   0  0
    6.0875   -8.4792    0.0000 C   0  0
   -0.4833   -1.7167    0.0000 N   0  0
    7.3792   -3.7417    0.0000 C   0  0
    5.9500   -3.7417    0.0000 C   0  0
    5.9417   -4.5667    0.0000 C   0  0
    7.3750   -4.5667    0.0000 C   0  0
    5.9542   -1.2750    0.0000 C   0  0
    5.7542   -7.7250    0.0000 C   0  0
    0.9500   -0.0542    0.0000 C   0  0  1  0  0  0
    2.3792   -0.0542    0.0000 N   0  0
    4.5250   -0.4542    0.0000 C   0  0
    0.2375   -1.3042    0.0000 C   0  0
    5.2375   -1.6917    0.0000 C   0  0
    5.9417   -0.4417    0.0000 C   0  0
    4.5250   -1.2792    0.0000 C   0  0
    5.2292   -0.0417    0.0000 C   0  0
    5.5792  -10.6500    0.0000 C   0  0
    6.7500  -10.0000    0.0000 C   0  0
    0.9417    0.7708    0.0000 O   0  0
    1.6667   -0.4667    0.0000 C   0  0
   -0.4833   -0.0625    0.0000 C   0  0
   -1.1958   -1.3042    0.0000 C   0  0
    3.0917   -0.4625    0.0000 C   0  0
    3.8042   -0.0417    0.0000 C   0  0
   -1.1958   -0.4750    0.0000 C   0  0
    6.9042  -10.8125    0.0000 C   0  0
    6.1792  -11.2125    0.0000 C   0  0
  2  3  1  0
  3 13  1  0
  4  3  2  0
  5  2  2  0
  6  1  1  0
  7  4  1  0
  8  9  1  0
  9 16  1  0
 10  1  1  0
 11  1  2  0
 12  1  2  0
 13 20  2  0
 14 24  1  0
 15  9  2  0
 16 23  1  0
 17 27  2  0
 18 10  1  0
 19 10  2  0
 20 19  1  0
 21 18  2  0
 22  6  1  0
 23  5  1  0
 24 35  1  0
 25 38  1  0
 26 31  1  0
 27 14  1  0
 28 22  2  0
 29 22  1  0
 30 28  1  0
 31 29  2  0
 32  8  1  0
 33  8  1  0
 24 34  1  1
 35 25  1  0
 36 14  2  0
 37 40  2  0
 38 39  1  0
 39 26  1  0
 40 36  1  0
 41 33  1  0
 42 32  1  0
 13 21  1  0
 30 26  2  0
  7  5  1  0
 41 42  1  0
 17 37  1  0
M  END
$$$$

  SciTegic12092011192D

 30 34  0  0  0  0            999 V2000
   -1.5723   -7.2833    0.0000 C   0  0
   -1.5734   -8.1107    0.0000 C   0  0
   -0.8586   -8.5235    0.0000 N   0  0
   -0.8604   -6.8705    0.0000 C   0  0
   -0.1450   -7.2797    0.0000 C   0  0
   -0.1448   -8.1107    0.0000 C   0  0
    0.6457   -8.3673    0.0000 N   0  0
    1.1340   -7.6948    0.0000 N   0  0
    0.6453   -7.0227    0.0000 C   0  0
    0.8969   -6.2433    0.0000 C   0  0
    1.6814   -5.9881    0.0000 N   0  0
    0.4118   -5.5760    0.0000 N   0  0
    0.8964   -4.9084    0.0000 C   0  0
    1.6827   -5.1640    0.0000 C   0  0
    2.2951   -4.6113    0.0000 C   0  0
    2.1225   -3.8029    0.0000 C   0  0
    1.3319   -3.5582    0.0000 C   0  0
    0.7229   -4.1045    0.0000 C   0  0
   -2.2847   -6.8711    0.0000 C   0  0
   -3.7127   -6.0455    0.0000 C   0  0
   -3.7098   -6.8748    0.0000 C   0  0
   -2.9955   -7.2833    0.0000 C   0  0
   -2.9973   -5.6328    0.0000 N   0  0
   -2.2856   -6.0465    0.0000 C   0  0
   -4.4227   -7.2900    0.0000 C   0  0
   -5.1388   -6.8801    0.0000 N   0  0
   -5.8517   -7.2953    0.0000 C   0  0
    3.0800   -4.8654    0.0000 C   0  0
    3.2524   -5.6722    0.0000 O   0  0
    4.0373   -5.9264    0.0000 C   0  0
 13 14  2  0
  1  2  2  0
 14 15  1  0
  5  4  2  0
 15 16  2  0
  6  7  1  0
 16 17  1  0
  7  8  1  0
 17 18  2  0
 18 13  1  0
  8  9  2  0
 19 24  2  0
  9  5  1  0
 23 20  2  0
 10 11  2  0
 20 21  1  0
  4  1  1  0
 21 22  2  0
 22 19  1  0
  1 19  1  0
  5  6  1  0
 23 24  1  0
 11 14  1  0
 21 25  1  0
 13 12  1  0
 25 26  1  0
 12 10  1  0
 26 27  1  0
  9 10  1  0
 15 28  1  0
  2  3  1  0
 28 29  1  0
  3  6  2  0
 29 30  1  0
M  END
$$$$

  SciTegic12092011192D

 26 27  0  0  0  0            999 V2000
   -0.7120   -6.4254    0.0000 N   0  0
    0.7290   -9.7224    0.0000 N   0  0
   -1.4178   -7.6631    0.0000 N   0  0
   -1.4191   -8.4907    0.0000 C   0  0
   -0.7061   -8.9036    0.0000 N   0  0
   -0.7081   -7.2503    0.0000 C   0  0
    0.0100   -7.6591    0.0000 C   0  0
    0.0111   -8.4865    0.0000 C   0  0
    0.7270   -8.8974    0.0000 C   0  0
    1.4424   -8.4822    0.0000 N   0  0
    1.4373   -7.6516    0.0000 C   0  0
    0.7208   -7.2444    0.0000 N   0  0
   -2.1341   -8.9022    0.0000 N   0  0
   -2.8479   -8.4886    0.0000 C   0  0
   -3.5630   -8.9001    0.0000 C   0  0
   -4.2769   -8.4865    0.0000 O   0  0
    2.1491   -7.2346    0.0000 N   0  0
    2.8662   -7.6425    0.0000 C   0  0
    3.5780   -7.2254    0.0000 C   0  0
    4.2951   -7.6332    0.0000 O   0  0
    1.4445  -10.1332    0.0000 C   0  0
    2.1579   -9.7190    0.0000 C   0  0
    2.8733  -10.1297    0.0000 C   0  0
   -1.4283   -6.0162    0.0000 C   0  0
   -2.1409   -6.4320    0.0000 C   0  0
   -2.8572   -6.0229    0.0000 C   0  0
  4  5  1  0
 13 14  1  0
  7  8  1  0
 14 15  1  0
  5  8  2  0
 15 16  1  0
  8  9  1  0
 11 17  1  0
  3  4  2  0
 17 18  1  0
  9 10  2  0
 18 19  1  0
  7  6  2  0
 19 20  1  0
  6  1  1  0
  9  2  1  0
 10 11  1  0
  2 21  1  0
  6  3  1  0
 21 22  1  0
 11 12  2  0
 22 23  1  0
 12  7  1  0
  1 24  1  0
 24 25  1  0
  4 13  1  0
 25 26  1  0
M  END
$$$$

  SciTegic12092011192D

 30 31  0  0  0  0            999 V2000
   -2.1083   -1.8375    0.0000 S   0  0
   -2.6208   -1.5375    0.0000 N   0  0
   -2.6208   -0.9375    0.0000 C   0  0
   -3.1333   -0.6375    0.0000 N   0  0
   -3.1333    1.1583    0.0000 N   0  3
   -3.1333   -0.0292    0.0000 C   0  0
   -2.6083    0.2625    0.0000 C   0  0
   -4.1833   -0.6375    0.0000 C   0  0
   -2.6208    0.8583    0.0000 C   0  0
   -3.6583   -0.9375    0.0000 C   0  0
   -1.5833   -2.1375    0.0000 C   0  0
   -1.5833   -1.5375    0.0000 O   0  0
   -2.1083   -2.4375    0.0000 O   0  0
   -3.1458    1.7625    0.0000 O   0  5
   -2.0958   -0.6375    0.0000 O   0  0
   -3.6583    0.8583    0.0000 O   0  0
   -4.6958   -0.9292    0.0000 O   0  0
   -4.1708   -0.0292    0.0000 N   0  0
   -1.5833   -2.7375    0.0000 C   0  0
   -1.0708   -1.8375    0.0000 C   0  0
   -0.5583   -2.1375    0.0000 C   0  0
   -1.0708   -3.0375    0.0000 C   0  0
   -0.5583   -2.7375    0.0000 C   0  0
   -4.6958    0.2625    0.0000 O   0  0
   -2.0958   -0.0417    0.0000 C   0  0
   -3.6583   -1.5375    0.0000 C   0  0
   -2.0958    1.1583    0.0000 C   0  0
   -0.0333   -3.0375    0.0000 C   0  0
   -1.5708    0.2583    0.0000 C   0  0
   -1.5708    0.8583    0.0000 C   0  0
  2  1  1  0
  3  2  1  0
  4  3  1  0
  5  9  1  0
  6  4  1  0
  7  6  1  0
  8 10  1  0
  9  7  1  0
 10  4  1  0
 11  1  1  0
 12  1  2  0
 13  1  2  0
 14  5  1  0
 15  3  2  0
 16  5  2  0
 17  8  2  0
 18  8  1  0
 19 11  2  0
 20 11  1  0
 21 20  2  0
 22 19  1  0
 23 21  1  0
 24 18  1  0
 25  7  2  0
 26 10  1  0
 27  9  2  0
 28 23  1  0
 29 25  1  0
 30 29  2  0
 22 23  2  0
 30 27  1  0
M  CHG  2   5   1  14  -1
M  END
$$$$

  SciTegic12092011192D

 26 28  0  0  0  0            999 V2000
    7.9042   -3.8500    0.0000 S   0  0
    7.9000   -3.0250    0.0000 O   0  0
    7.9000   -4.6750    0.0000 O   0  0
    8.7292   -3.8500    0.0000 O   0  0
    7.0792   -3.8500    0.0000 O   0  0
    3.9792   -5.0417    0.0000 N   0  0
    4.6917   -4.6292    0.0000 C   0  0
    3.8667   -3.5542    0.0000 C   0  0
    4.6917   -3.6292    0.0000 N   0  0
    3.5167   -2.8167    0.0000 C   0  0
    3.9792   -5.8667    0.0000 C   0  0
    5.4042   -5.0417    0.0000 N   0  0
    3.3875   -4.2292    0.0000 N   0  0
    5.4042   -5.8667    0.0000 N   0  0
    2.7125   -5.4542    0.0000 N   0  0
    3.1917   -4.7917    0.0000 C   0  0
    2.5667   -4.1542    0.0000 N   0  0
    4.6917   -6.2792    0.0000 C   0  0
    2.7000   -2.7375    0.0000 C   0  0
    3.1917   -6.1250    0.0000 C   0  0
    3.9917   -2.1417    0.0000 C   0  0
    3.6500   -1.3917    0.0000 C   0  0
    4.8167   -2.2167    0.0000 C   0  0
    5.2917   -1.5417    0.0000 C   0  0
    4.1167   -0.7167    0.0000 C   0  0
    4.9417   -0.7917    0.0000 C   0  0
  2  1  2  0
  3  1  2  0
  4  1  1  0
  5  1  1  0
  7  6  1  0
  8  9  1  0
  9  7  1  0
 10  8  2  0
 11  6  1  0
 12  7  2  0
 13  8  1  0
 14 18  2  0
 15 16  2  0
 16  6  1  0
 17 13  1  0
 18 11  1  0
 19 10  1  0
 20 11  2  0
 21 10  1  0
 22 21  2  0
 23 21  1  0
 24 23  2  0
 25 22  1  0
 26 24  1  0
 15 20  1  0
 12 14  1  0
 19 17  2  0
 25 26  2  0
M  END
$$$$

  SciTegic12092011192D

 36 40  0  0  0  0            999 V2000
    3.5792   -4.9042    0.0000 N   0  0
    2.8625   -5.3167    0.0000 C   0  0
    7.1917   -7.7750    0.0000 C   0  0
    8.4667   -8.1792    0.0000 N   0  0
    2.1500   -4.9042    0.0000 C   0  0
    2.1500   -4.0667    0.0000 N   0  0
    0.0042   -5.3167    0.0000 C   0  0
    7.9792   -7.5125    0.0000 C   0  0
    7.9875   -8.8500    0.0000 N   0  0
    3.5792   -4.0667    0.0000 C   0  0
    2.8625   -3.6625    0.0000 C   0  0
   -0.4083   -6.0292    0.0000 C   0  0
    0.4167   -6.0292    0.0000 C   0  0
    7.2000   -8.6000    0.0000 C   0  0
    4.2917   -5.3167    0.0000 C   0  0
    1.4292   -5.3167    0.0000 N   0  0
    4.2917   -6.1417    0.0000 C   0  0
   -0.7083   -4.9042    0.0000 C   0  0
    6.4792   -7.3625    0.0000 C   0  0
    0.7167   -4.9042    0.0000 C   0  0
    2.8625   -6.1417    0.0000 O   0  0
    5.0125   -6.5500    0.0000 N   0  0
    3.5792   -6.5542    0.0000 O   0  0
    6.4792   -9.0167    0.0000 C   0  0
    8.2250   -6.7292    0.0000 N   0  0
   -0.7083   -4.0792    0.0000 C   0  0
   -1.4208   -5.3167    0.0000 C   0  0
    5.7667   -7.7750    0.0000 C   0  0
    5.0542   -7.3667    0.0000 C   0  0
   -2.1375   -4.0792    0.0000 C   0  0
    5.7667   -8.6042    0.0000 C   0  0
   -1.4250   -3.6667    0.0000 C   0  0
   -2.1375   -4.9042    0.0000 C   0  0
   -2.8583   -3.6667    0.0000 O   0  0
    4.2917   -3.6542    0.0000 C   0  0
   -3.5708   -4.0792    0.0000 C   0  0
  2  1  1  0
  3 19  2  0
  4  8  2  0
  5  2  1  0
  6 11  1  0
  7 20  1  0
  8  3  1  0
  9 14  1  0
 10  1  1  0
 11 10  2  0
 12  7  1  0
 13  7  1  0
 14 24  2  0
 15  1  1  0
 16  5  1  0
 17 15  1  0
 18  7  1  0
 19 28  1  0
 20 16  1  0
 21  2  2  0
 22 17  1  0
 23 17  2  0
 24 31  1  0
 25  8  1  0
 26 18  1  0
 27 18  2  0
 28 29  1  0
 29 22  1  0
 30 33  2  0
 31 28  2  0
 32 26  2  0
 33 27  1  0
 34 30  1  0
 35 10  1  0
 36 34  1  0
  5  6  2  0
 12 13  1  0
 14  3  1  0
 30 32  1  0
  4  9  1  0
M  END
$$$$

  SciTegic12092011192D

 37 40  0  0  0  0            999 V2000
    3.8080   -5.3860    0.0000 C   0  0
    3.8069   -6.2055    0.0000 C   0  0
    4.5149   -6.6145    0.0000 C   0  0
    4.5131   -4.9771    0.0000 C   0  0
    5.2217   -5.3824    0.0000 C   0  0
    5.2206   -6.2030    0.0000 C   0  0
    5.9268   -6.6121    0.0000 C   0  0
    6.6387   -6.2050    0.0000 N   0  0
    6.6398   -5.3844    0.0000 N   0  0
    5.9291   -4.9708    0.0000 C   0  0
    5.9291   -4.1536    0.0000 O   0  0
    5.9245   -7.4293    0.0000 C   0  0
    6.6311   -7.8398    0.0000 C   0  0
    6.6274   -8.6559    0.0000 C   0  0
    7.3332   -9.0664    0.0000 C   0  0
    8.0430   -8.6597    0.0000 C   0  0
    8.0426   -7.8383    0.0000 C   0  0
    7.3363   -7.4315    0.0000 C   0  0
    7.3305   -9.8835    0.0000 F   0  0
    8.7501   -9.0693    0.0000 F   0  0
    8.7501   -7.4291    0.0000 C   0  0
    9.4581   -7.8372    0.0000 N   0  0
    8.7495   -6.6120    0.0000 O   0  0
    9.4587   -8.6544    0.0000 C   0  0
   10.1667   -9.0625    0.0000 C   0  0
   10.1655   -7.4281    0.0000 C   0  0
   10.1649   -6.6109    0.0000 C   0  0
   10.8723   -6.2018    0.0000 O   0  0
   10.8741   -8.6534    0.0000 N   0  0
   11.5821   -9.0614    0.0000 C   0  0
   11.5789   -9.8775    0.0000 N   0  0
   12.2860  -10.2855    0.0000 C   0  0
   12.9944   -9.8764    0.0000 C   0  0
   12.9912   -9.0549    0.0000 C   0  0
   12.2834   -8.6506    0.0000 C   0  0
   12.2745   -7.8340    0.0000 C   0  0
   12.2700   -7.0168    0.0000 N   0  0
  1  2  2  0
  2  3  1  0
  3  6  2  0
  5  4  2  0
  4  1  1  0
  5  6  1  0
  5 10  1  0
  6  7  1  0
  7  8  2  0
  8  9  1  0
  9 10  1  0
 10 11  2  0
  7 12  1  0
 12 13  1  0
 13 14  2  0
 14 15  1  0
 15 16  2  0
 16 17  1  0
 17 18  2  0
 18 13  1  0
 15 19  1  0
 16 20  1  0
 17 21  1  0
 21 22  1  0
 21 23  2  0
 22 24  1  0
 24 25  1  0
 22 26  1  0
 26 27  1  0
 27 28  1  0
 25 29  1  0
 29 30  1  0
 30 31  2  0
 31 32  1  0
 32 33  2  0
 33 34  1  0
 34 35  2  0
 35 30  1  0
 36 37  3  0
 35 36  1  0
M  END
$$$$

  SciTegic12092011192D

 33 35  0  0  1  0            999 V2000
    6.1852  -30.8815    0.0000 C   0  0
    5.4642  -31.2881    0.0000 C   0  0
    5.4561  -32.1119    0.0000 C   0  0
    6.1702  -32.5343    0.0000 C   0  0
    6.8919  -32.1222    0.0000 C   0  0
    6.8940  -31.2958    0.0000 C   0  0
    7.6100  -30.8860    0.0000 C   0  0
    7.6132  -30.0612    0.0000 O   0  0
    8.3229  -31.3014    0.0000 N   0  0
    9.0390  -30.8917    0.0000 C   0  0  2  0  0  0
    9.7518  -31.3069    0.0000 C   0  0
    9.0422  -30.0667    0.0000 C   0  0
    9.7486  -32.1319    0.0000 N   0  0
   10.4679  -30.8972    0.0000 O   0  0
    9.7582  -29.6569    0.0000 C   0  0
   10.4682  -30.0741    0.0000 C   0  0
   11.1838  -29.6650    0.0000 C   0  0
   11.1874  -28.8392    0.0000 C   0  0
   10.4696  -28.4240    0.0000 C   0  0
    9.7570  -28.8355    0.0000 C   0  0
   11.9030  -28.4285    0.0000 C   0  0
   12.6138  -28.8438    0.0000 C   0  0
   13.3271  -28.4366    0.0000 N   0  0
   13.3335  -27.6112    0.0000 N   0  0
   12.6203  -27.1947    0.0000 C   0  0
   11.9006  -27.6035    0.0000 C   0  0
   14.0390  -28.8536    0.0000 C   0  0
   12.6096  -29.6687    0.0000 O   0  0
   11.1871  -27.1895    0.0000 O   0  0
   11.1887  -26.3645    0.0000 C   0  0
    6.1916  -30.0565    0.0000 Cl  0  0
    7.6049  -32.5372    0.0000 Cl  0  0
   10.4615  -32.5471    0.0000 O   0  0
  7  8  2  0
 16 17  1  0
 17 18  2  0
  7  9  1  0
 18 19  1  0
  4  5  1  0
 19 20  2  0
 20 15  1  0
  9 10  1  0
 18 21  1  0
 21 22  1  0
  2  3  1  0
 10 11  1  0
  5  6  2  0
 10 12  1  1
  6  1  1  0
 21 26  2  0
 22 23  1  0
 23 24  1  0
 24 25  2  0
 25 26  1  0
 11 13  1  0
 23 27  1  0
  1  2  2  0
 22 28  2  0
 11 14  2  0
 26 29  1  0
  6  7  1  0
 29 30  1  0
 12 15  1  0
  1 31  1  0
  3  4  2  0
  5 32  1  0
 15 16  2  0
 13 33  1  0
M  END
$$$$

  SciTegic12092011192D

 21 23  0  0  0  0            999 V2000
    6.4750   -4.6917    0.0000 C   0  0
    5.7542   -4.2792    0.0000 N   0  0
    7.0917   -4.1292    0.0000 N   0  0
    6.7500   -3.3875    0.0000 C   0  0
    5.9292   -3.4667    0.0000 N   0  0
    6.4750   -5.5167    0.0000 C   0  0
    5.0417   -4.6917    0.0000 C   0  0
    5.7542   -5.9292    0.0000 N   0  0
    5.0417   -5.5167    0.0000 C   0  0
    7.1625   -2.6542    0.0000 C   0  0
    4.3292   -5.9292    0.0000 C   0  0
    4.3292   -4.2792    0.0000 C   0  0
    7.1917   -5.9375    0.0000 O   0  0
    6.7417   -1.9500    0.0000 O   0  0
    7.9917   -2.6417    0.0000 N   0  0
    3.6167   -5.5167    0.0000 C   0  0
    3.6167   -4.6917    0.0000 C   0  0
    2.8917   -5.9375    0.0000 Cl  0  0
    9.6417   -1.2042    0.0000 O   0  0
    8.4000   -1.9250    0.0000 C   0  0
    9.2292   -1.9167    0.0000 C   0  0
  2  1  1  0
  3  1  2  0
  4  3  1  0
  5  2  1  0
  6  1  1  0
  7  2  1  0
  8  6  2  0
  9  8  1  0
 10  4  1  0
 11  9  2  0
 12  7  2  0
 13  6  1  0
 14 10  2  0
 15 10  1  0
 16 11  1  0
 17 12  1  0
 18 16  1  0
 19 21  1  0
 20 15  1  0
 21 20  1  0
  4  5  2  0
  7  9  1  0
 17 16  2  0
M  END
$$$$

  SciTegic12092011192D

 29 30  0  0  0  0            999 V2000
    6.3964   -1.5268    0.0000 C   0  0  1  0  0  0
    5.9839   -0.8123    0.0000 C   0  0
    5.1589   -0.8123    0.0000 C   0  0  1  0  0  0
    4.7464   -1.5268    0.0000 C   0  0  2  0  0  0
    5.1589   -2.2413    0.0000 C   0  0  1  0  0  0
    5.9839   -2.2413    0.0000 C   0  0  1  0  0  0
    4.4444   -0.3998    0.0000 C   0  0
    3.7300   -0.8123    0.0000 O   0  0
    3.9214   -1.5268    0.0000 O   0  0
    4.7464   -2.9557    0.0000 O   0  0
    6.3964   -2.9557    0.0000 O   0  0
    7.2214   -1.5268    0.0000 N   0  0
    5.3724   -0.0154    0.0000 O   0  0
    7.6339   -2.2413    0.0000 C   0  0
    8.4589   -2.2413    0.0000 C   0  0
    8.8714   -2.9558    0.0000 C   0  0
    9.6964   -2.9558    0.0000 C   0  0
   10.1089   -2.2413    0.0000 C   0  0
    9.6964   -1.5268    0.0000 C   0  0
    8.8714   -1.5268    0.0000 C   0  0
   10.1089   -0.8123    0.0000 C   0  0
    9.6964   -0.0978    0.0000 C   0  0
   10.9339   -0.8123    0.0000 C   0  0
   10.5214   -0.0978    0.0000 C   0  0
   10.9339   -2.2413    0.0000 O   0  0
   10.1089   -3.6702    0.0000 C   0  0
   10.9339   -3.6702    0.0000 C   0  0
    9.6964   -4.3847    0.0000 C   0  0
   10.5214   -4.3847    0.0000 C   0  0
  1  2  1  0
  2  3  1  0
  3  4  1  0
  4  5  1  0
  5  6  1  0
  6  1  1  0
  3  7  1  1
  7  8  1  0
  4  9  1  6
  5 10  1  1
  6 11  1  6
  1 12  1  6
  3 13  1  0
 12 14  1  0
 14 15  1  0
 15 16  1  0
 15 20  2  0
 16 17  2  0
 17 18  1  0
 18 19  2  0
 19 20  1  0
 19 21  1  0
 21 22  1  0
 21 23  1  0
 21 24  1  0
 18 25  1  0
 17 26  1  0
 26 27  1  0
 26 28  1  0
 26 29  1  0
M  END
$$$$

  SciTegic12092011192D

 21 23  0  0  0  0            999 V2000
    4.6042   -1.0167    0.0000 C   0  0
    6.0292   -1.0167    0.0000 C   0  0
    5.3167   -1.4292    0.0000 N   0  0
    4.6042   -0.1917    0.0000 C   0  0
    6.0292   -0.1875    0.0000 N   0  0
    6.7500   -1.4292    0.0000 S   0  0
    3.8167   -1.2667    0.0000 N   0  0
    5.3167    0.2250    0.0000 C   0  0
    3.8167    0.0625    0.0000 N   0  0
    3.3375   -0.6042    0.0000 C   0  0
    7.4625   -1.8417    0.0000 C   0  0
    7.4625   -1.0125    0.0000 O   0  0
    6.0292   -1.8375    0.0000 O   0  0
    5.3125    1.0500    0.0000 O   0  0
    2.5042   -0.6042    0.0000 O   0  0
    7.4542   -2.6667    0.0000 C   0  0
    6.7417   -3.0750    0.0000 C   0  0
    8.1750   -3.0792    0.0000 C   0  0
    8.1750   -3.9000    0.0000 C   0  0
    6.7417   -3.9000    0.0000 C   0  0
    7.4542   -4.3167    0.0000 C   0  0
  2  3  1  0
  3  1  1  0
  4  1  1  0
  5  8  1  0
  6  2  1  0
  7  1  2  0
  8  4  2  0
  9  4  1  0
 10  7  1  0
 11  6  1  0
 12  6  2  0
 13  6  2  0
 14  8  1  0
 15 10  1  0
 16 11  1  0
 17 16  2  0
 18 16  1  0
 19 18  2  0
 20 17  1  0
 21 19  1  0
 10  9  2  0
  5  2  2  0
 21 20  2  0
M  END
$$$$

  SciTegic12092011192D

 34 37  0  0  1  0            999 V2000
   -0.3250   -7.1125    0.0000 N   0  0
   -0.2333   -6.2917    0.0000 C   0  0
    5.3667   -5.9917    0.0000 N   0  0
    5.7167   -6.7667    0.0000 C   0  0
    5.3250   -7.5167    0.0000 C   0  0  1  0  0  0
    4.5250   -7.6417    0.0000 N   0  0
   -1.1333   -7.2750    0.0000 C   0  0
   -0.9833   -5.9542    0.0000 N   0  0
    1.9125   -5.9000    0.0000 C   0  0
    4.0417   -6.3167    0.0000 C   0  0
    5.8042   -8.1917    0.0000 C   0  0
    4.0417   -7.1500    0.0000 C   0  0
    1.1917   -6.3042    0.0000 N   0  0
    2.6250   -6.3167    0.0000 C   0  0
    4.5667   -5.8292    0.0000 C   0  0
   -1.5333   -6.5625    0.0000 C   0  0
    3.3375   -5.9042    0.0000 C   0  0
    0.4792   -5.8917    0.0000 C   0  0
    5.4625   -8.9417    0.0000 C   0  0
   -1.5458   -7.9917    0.0000 N   0  0
    6.5417   -6.7917    0.0000 O   0  0
    1.9167   -5.0750    0.0000 O   0  0
    2.6167   -7.1417    0.0000 C   0  0
    3.3250   -7.5542    0.0000 C   0  0
    4.6417   -9.0167    0.0000 O   0  0
    5.8792   -5.3417    0.0000 C   0  0
    5.9417   -9.6125    0.0000 O   0  0
    1.1875   -7.1292    0.0000 C   0  0
   -2.3583   -6.5542    0.0000 C   0  0
    7.2042   -4.8167    0.0000 O   0  0
   -2.3708   -7.9875    0.0000 C   0  0
    6.6917   -5.4667    0.0000 C   0  0
    8.0250   -4.9417    0.0000 C   0  0
   -2.7833   -7.2667    0.0000 C   0  0
  2  1  1  0
  3 15  1  0
  4  3  1  0
  5  6  1  0
  6 12  1  0
  7  1  2  0
  8  2  2  0
  9 13  1  0
 10 17  2  0
  5 11  1  6
 12 24  2  0
 13 18  1  0
 14  9  1  0
 15 10  1  0
 16  7  1  0
 17 14  1  0
 18  2  1  0
 19 11  1  0
 20  7  1  0
 21  4  2  0
 22  9  2  0
 23 14  2  0
 24 23  1  0
 25 19  2  0
 26  3  1  0
 27 19  1  0
 28 13  1  0
 29 16  2  0
 30 32  1  0
 31 20  1  0
 32 26  1  0
 33 30  1  0
 34 31  2  0
 16  8  1  0
 34 29  1  0
 12 10  1  0
  4  5  1  0
M  END
$$$$

  SciTegic12092011192D

 33 31  0  0  0  0            999 V2000
    0.1768   -5.1000    0.0000 N   0  0
    1.0018   -5.1000    0.0000 C   0  0
   -0.2357   -4.3855    0.0000 C   0  0
   -0.2357   -5.8145    0.0000 C   0  0
    1.4143   -5.8145    0.0000 C   0  0
   -1.0607   -4.3855    0.0000 C   0  0
   -1.0607   -5.8145    0.0000 C   0  0
    1.7674   -0.6730    0.0000 P   0  0
    1.0529   -0.2605    0.0000 C   0  0
    1.0529    0.5645    0.0000 C   0  0
   -0.3760    0.5645    0.0000 C   0  0  2  0  0  0
    0.3384    0.9770    0.0000 C   0  0  1  0  0  0
    0.3384   -0.6730    0.0000 C   0  0
   -0.3760   -0.2605    0.0000 C   0  0  1  0  0  0
   -1.0905    0.9770    0.0000 N   0  0
    2.4818   -1.0855    0.0000 O   0  0
    2.1799    0.0414    0.0000 O   0  0
   -1.0905    1.8020    0.0000 C   0  0
    1.3549   -1.3875    0.0000 O   0  0
   -1.8050    2.2145    0.0000 O   0  0
   -1.8050   -1.9105    0.0000 C   0  0
   -1.8050   -2.7355    0.0000 C   0  0
    0.3384    1.8020    0.0000 O   0  0
   -1.0905   -0.6730    0.0000 O   0  0
   -1.0905   -1.4980    0.0000 C   0  0
   -0.3760    2.2145    0.0000 C   0  0
    5.9586   -0.1021    0.0000 N   0  0
    6.7836   -0.1021    0.0000 C   0  0
    5.5461   -0.8165    0.0000 C   0  0
    5.5461    0.6124    0.0000 C   0  0
    4.7211   -0.8165    0.0000 C   0  0
    7.1961    0.6124    0.0000 C   0  0
    4.7211    0.6124    0.0000 C   0  0
  2  1  1  0
  3  1  1  0
  4  1  1  0
  5  2  1  0
  6  3  1  0
  7  4  1  0
  9  8  1  0
 10  9  2  0
 11 14  1  0
 12 10  1  0
 13  9  1  0
 14 13  1  0
 11 15  1  6
 16  8  1  0
 17  8  1  0
 18 15  1  0
 19  8  2  0
 20 18  2  0
 21 25  1  0
 22 21  2  0
 12 23  1  1
 14 24  1  1
 25 24  1  0
 26 18  1  0
 11 12  1  0
 28 27  1  0
 29 27  1  0
 30 27  1  0
 31 29  1  0
 32 28  1  0
 33 30  1  0
M  END
$$$$

  SciTegic12092011192D

 37 43  0  0  0  0            999 V2000
   -2.5371    0.2373    0.0000 C   0  0
   -2.5371   -1.2229    0.0000 C   0  0
   -1.2594   -1.9530    0.0000 C   0  0
   -1.2594    0.9674    0.0000 N   0  0
    0.0000    0.2373    0.0000 C   0  0
    0.0000   -1.2229    0.0000 C   0  0
    1.2777   -1.9530    0.0000 N   0  0
    2.5553   -1.2229    0.0000 C   0  0
    2.5553    0.2373    0.0000 C   0  0
    1.2777    0.9674    0.0000 C   0  0
   -3.5750    0.8396    0.0000 O   0  0
   -0.9674    2.4458    0.0000 C   0  0
    0.8944    2.4276    0.0000 C   0  0  1  0  0  0
    0.3153    3.7994    0.0000 C   0  0
   -1.1711    4.0070    0.0000 C   0  0
   -1.5420    2.5958    0.0000 C   0  0
   -3.0276    2.4206    0.0000 C   0  0
   -3.9332    3.6343    0.0000 C   0  0
   -3.3315    4.9939    0.0000 C   0  0
   -1.8568    5.1837    0.0000 O   0  0
   -5.3911    3.4024    0.0000 N   0  0
   -5.9334    2.0029    0.0000 C   0  0
   -7.4163    1.7718    0.0000 C   0  0
   -7.9709    0.3656    0.0000 C   0  0
   -9.8474    2.6992    0.0000 C   0  0
   -8.3537    2.9397    0.0000 C   0  0
  -10.3886    1.3034    0.0000 C   0  0
   -9.4503    0.1366    0.0000 C   0  0
   -9.9915   -1.2592    0.0000 N   0  0
  -11.4709   -1.4882    0.0000 C   0  0
  -12.4092   -0.3214    0.0000 C   0  0
  -11.8680    1.0744    0.0000 O   0  0
  -11.9048   -2.6070    0.0000 O   0  0
   -2.3363    4.5755    0.0000 C   0  0
   -2.5516    3.0945    0.0000 C   0  0
    2.0805    2.2455    0.0000 O   0  0
    3.5932    0.8396    0.0000 F   0  0
  1  2  1  0
  1  4  1  0
  2  3  2  0
  3  6  1  0
  5  4  1  0
  5  6  2  0
  6  7  1  0
  7  8  2  0
  8  9  1  0
  9 10  2  0
 10  5  1  0
  1 11  2  0
  4 12  1  0
 10 13  1  0
 12 13  1  0
 13 14  1  0
 14 15  1  0
 15 16  1  0
 15 20  1  0
 16 17  1  0
 17 18  1  0
 18 19  1  0
 19 20  1  0
 18 21  1  0
 21 22  1  0
 22 23  1  0
 23 24  2  0
 24 28  1  0
 27 25  1  0
 25 26  2  0
 26 23  1  0
 27 28  2  0
 27 32  1  0
 28 29  1  0
 29 30  1  0
 30 31  1  0
 31 32  1  0
 30 33  2  0
 15 34  1  0
 34 35  1  0
 18 35  1  0
 13 36  1  6
  9 37  1  0
M  END
$$$$

  SciTegic12092011192D

 28 30  0  0  0  0            999 V2000
    1.2792    1.4333    0.0000 C   0  0
    0.7292    0.8208    0.0000 S   0  0
    0.0667    1.9750    0.0000 N   0  0
   -0.0208    1.1500    0.0000 C   0  0
    0.8667    2.1500    0.0000 N   0  0
    2.1042    1.3500    0.0000 N   0  0
   -2.8833   -0.5125    0.0000 C   0  0
   -2.8708   -1.3375    0.0000 N   0  0
   -0.7333    0.7333    0.0000 C   0  0
   -2.1625   -0.0917    0.0000 C   0  0
    2.4417    0.6000    0.0000 C   0  0
   -3.5958   -0.0917    0.0000 O   0  0
[truncated: 4,530,170 more chars]
