# Supplementary material for: Combination of In Silico and In Vitro Screening to Identify Novel Glutamate Carboxypeptidase II Inhibitors
Source: J Chem Inf Model. 2023 Feb 17;63(4):1249–59. doi: 10.1021/acs.jcim.2c01269 (PMC9976286; doi:10.1021/acs.jcim.2c01269)
Supplement: Supplementary file 2 — ci2c01269_si_002.zip [file ci2c01269_si_002.zip › 50_tested_compounds.sdf]

AG-690/36543021
                    3D
 Schrodinger Suite 2020-3.
 34 33  0  0  1  0            999 V2000
   10.3999    0.0000    0.0000 C   0  0  0  0  0  0
    9.0999    0.7500    0.0000 C   0  0  0  0  0  0
    7.7999    0.0000    0.0000 C   0  0  0  0  0  0
    7.7999   -1.5000    0.0000 O   0  0  0  0  0  0
    6.5000    0.7500    0.0000 N   0  0  0  0  0  0
    5.2000    0.0000    0.0000 C   0  0  0  0  0  0
    3.9000    0.7500    0.0000 C   0  0  0  0  0  0
    2.6000    0.0000    0.0000 C   0  0  0  0  0  0
    2.6000   -1.5000    0.0000 O   0  0  0  0  0  0
    1.3000    0.7500    0.0000 O   0  0  0  0  0  0
    9.0999    2.2500    0.0000 F   0  0  0  0  0  0
    7.8010    1.5002    0.0000 F   0  0  0  0  0  0
   11.6999    0.7500    0.0000 C   0  0  0  0  0  0
   11.6999    2.2500    0.0000 O   0  0  0  0  0  0
   12.9999    0.0000    0.0000 N   0  0  0  0  0  0
   14.2999    0.7500    0.0000 C   0  0  0  0  0  0
   15.5999    0.0000    0.0000 C   0  0  0  0  0  0
   16.8999    0.7500    0.0000 C   0  0  0  0  0  0
   16.8999    2.2500    0.0000 O   0  0  0  0  0  0
   18.1999    0.0000    0.0000 O   0  0  0  0  0  0
   10.3999   -1.5000    0.0000 F   0  0  0  0  0  0
   11.6988   -0.7502    0.0000 F   0  0  0  0  0  0
    6.4997    1.7600    0.0000 H   0  0  0  0  0  0
    5.2000   -0.7082    0.8286 H   0  0  0  0  0  0
    5.2000   -0.7082   -0.8286 H   0  0  0  0  0  0
    3.9000    1.4582   -0.8286 H   0  0  0  0  0  0
    3.9000    1.4582    0.8286 H   0  0  0  0  0  0
    0.5702    0.1263   -0.0000 H   0  0  0  0  0  0
   13.0002   -1.0100   -0.0000 H   0  0  0  0  0  0
   14.2999    1.4582    0.8286 H   0  0  0  0  0  0
   14.2999    1.4582   -0.8286 H   0  0  0  0  0  0
   15.5999   -0.7082   -0.8286 H   0  0  0  0  0  0
   15.5999   -0.7082    0.8286 H   0  0  0  0  0  0
   18.9297    0.6237    0.0000 H   0  0  0  0  0  0
  1  2  1  0  0  0
  1 13  1  0  0  0
  1 21  1  0  0  0
  1 22  1  0  0  0
  2  3  1  0  0  0
  2 11  1  0  0  0
  2 12  1  0  0  0
  3  4  2  0  0  0
  3  5  1  0  0  0
  5  6  1  0  0  0
  5 23  1  0  0  0
  6  7  1  0  0  0
  6 24  1  0  0  0
  6 25  1  0  0  0
  7  8  1  0  0  0
  7 26  1  0  0  0
  7 27  1  0  0  0
  8  9  2  0  0  0
  8 10  1  0  0  0
 10 28  1  0  0  0
 13 14  2  0  0  0
 13 15  1  0  0  0
 15 16  1  0  0  0
 15 29  1  0  0  0
 16 17  1  0  0  0
 16 30  1  0  0  0
 16 31  1  0  0  0
 17 18  1  0  0  0
 17 32  1  0  0  0
 17 33  1  0  0  0
 18 19  2  0  0  0
 18 20  1  0  0  0
 20 34  1  0  0  0
M  END
> <Best Match>
S1-prime-site-subset-model1-all-except-2PVV-2JBK
6HKZ-6H7Z-3BI1-3D7H-lig-bas-shf-model1
6HKZ-6H7Z-3BI1-3D7H-lig-bas-shf-model1-7features
6HKZ-6H7Z-3BI1-3D7H-lig-bas-shf-model1-6features

> <Pharmacophore-Fit Score>
76.35

> <Score>
96.60783
76.35299
76.35299
66.680405

> <IDNUMBER>
AG-690/36543021

> <ADMET_Solubility_Level>
4

> <ADMET_Solubility>
-1.403

> <ADMET_BBB_Level>
4

> <ADMET_AlogP98>
-0.83

> <s_m_entry_id>
167

> <s_m_entry_name>
hitlist-all-models-final-consensus-hits-first.3

> <LOGS>
-2.41
-2.41
-2.41
-2.41

> <Active/Decoy>
active
active
active
active

> <LOGP>
-0.61
-0.61
-0.61
-0.61

> <H_DONORS>
4
4
4
4

> <Matching Features>
HBA:140693759479750030952|HBA:140693759481730030954|HBA:140693759491450030958|HBA:140693760234840030986|HBA:140693760245040030988|NI:140681336622110029058|NI:140712345149480032565|ZNB:140693759857800030960|ZNB:140712345480500032582
HBA:46682142513810068899|HBA:46682678608930081103|HBA:46683021303180089551|HBA:46683021303430089555|HBD:46682142828000068908|NI:46682678759180081113|NI:46683021383930089558
HBA:46682142513810068899|HBA:46682678608930081103|HBA:46683021303180089551|HBA:46683021303430089555|HBD:46682142828000068908|NI:46682678759180081113|NI:46683021383930089558
HBA:46682142513810068899|HBA:46683021303180089551|HBA:46683021303430089555|HBD:46682142828000068908|NI:46682678759180081113|NI:46683021383930089558

> <PRICE>
S01
S01
S01
S01

> <Mol. Index>
48230
48230
48230
48230

> <Source Database>
Specs_SC_10mg_Apr2021-LS408.ldb
Specs_SC_10mg_Apr2021-LS408.ldb
Specs_SC_10mg_Apr2021-LS408.ldb
Specs_SC_10mg_Apr2021-LS408.ldb

> <ROTATABLE_BONDS>
11
11
11
11

> <TPSA>
132.8
132.8
132.8
132.8

> <ADD_INFO>
http://www.specs.net/enter.php?specsid=AG-690/36543021
http://www.specs.net/enter.php?specsid=AG-690/36543021
http://www.specs.net/enter.php?specsid=AG-690/36543021
http://www.specs.net/enter.php?specsid=AG-690/36543021

> <H_ACCEPTORS>
8
8
8
8

> <Frequency>
4

> <ADMET_Unknown_AlogP98>
0

> <ADMET_EXT_CYP2D6>
-6.59735984581228

> <ADMET_EXT_CYP2D6#Prediction>
false

> <ADMET_EXT_CYP2D6_Applicability>
ALogP out of range. Value: -0.83. Training min, max, mean, SD: -0.811, 9.062, 3.2351, 1.51.

> <ADMET_EXT_CYP2D6_Applicability#MD>
10.8348044888192

> <ADMET_EXT_CYP2D6_Applicability#MDpvalue>
0.0299410115665422

> <ADMET_EXT_Hepatotoxic>
-6.55738488758367

> <ADMET_EXT_Hepatotoxic#Prediction>
false

> <ADMET_EXT_Hepatotoxic_Applicability>
All properties and OPS components are within expected ranges.

> <ADMET_EXT_Hepatotoxic_Applicability#MD>
8.69054594743356

> <ADMET_EXT_Hepatotoxic_Applicability#MDpvalue>
0.613910253254672

> <ADMET_Absorption_Level>
1

> <ADMET_EXT_PPB>
-5.84134572494793

> <ADMET_EXT_PPB#Prediction>
false

> <ADMET_EXT_PPB_Applicability>
All properties and OPS components are within expected ranges.

> <ADMET_EXT_PPB_Applicability#MD>
9.66894854084825

> <ADMET_EXT_PPB_Applicability#MDpvalue>
0.961436380466639

> <ADMET_PSA_2D>
136.454

> <s_m_Source_Path>
P:\Chemie\Projects\GCP2\Screening

> <s_m_Source_File>
hitlist-all-models-final-consensus-hits-first.sdf

> <i_m_Source_File_Index>
3

> <IUPAC name>
N-{4-[(2-carboxyethyl)amino]-2,2,3,3-tetrafluoro-4-oxobutanoyl}-beta-alanine

> <Name>
AG-690/36543021

> <s_m_subgroup_title>
HitsForExperimentalTesting

> <s_m_subgroupid>
HitsForExperimentalTesting

> <b_m_subgroup_collapsed>
0

$$$$
AG-205/09230056
                    3D
 Schrodinger Suite 2020-3.
 33 34  0  0  1  0            999 V2000
    1.2990   -0.7500    0.0000 C   0  0  0  0  0  0
    1.2990    0.7500    0.0000 C   0  0  0  0  0  0
    0.0000    1.5000    0.0000 C   0  0  0  0  0  0
   -1.2990    0.7500    0.0000 C   0  0  0  0  0  0
   -2.6003    1.4977    0.0000 N   0  0  0  0  0  0
   -3.8990    0.7455    0.0000 C   0  0  0  0  0  0
   -5.2003    1.4932    0.0000 C   0  0  0  0  0  0
   -6.4994    0.7432    0.0000 C   0  0  0  0  0  0
   -6.5025   -0.7576    0.0000 C   0  0  0  0  0  0
   -5.2048   -1.5099    0.0000 O   0  0  0  0  0  0
   -7.8033   -1.5062    0.0000 O   0  0  0  0  0  0
   -7.7985    1.4932    0.0000 C   0  0  0  0  0  0
   -7.7985    2.9932    0.0000 C   0  0  0  0  0  0
   -6.4995    3.7432    0.0000 C   0  0  0  0  0  0
   -5.2004    2.9933    0.0000 C   0  0  0  0  0  0
   -3.8964   -0.7545    0.0000 O   0  0  0  0  0  0
   -1.2990   -0.7500    0.0000 C   0  0  0  0  0  0
    0.0000   -1.5000    0.0000 C   0  0  0  0  0  0
    2.5972    1.5031    0.0000 O   0  0  0  0  0  0
    2.5973   -1.5031    0.0000 C   0  0  0  0  0  0
    3.8976   -0.7553    0.0000 O   0  0  0  0  0  0
    2.5951   -3.0039    0.0000 O   0  0  0  0  0  0
    0.0000    2.5800   -0.0000 H   0  0  0  0  0  0
   -2.6024    2.5077    0.0000 H   0  0  0  0  0  0
   -7.6297   -2.4504   -0.0000 H   0  0  0  0  0  0
   -8.7338    0.9532   -0.0000 H   0  0  0  0  0  0
   -8.7338    3.5332   -0.0000 H   0  0  0  0  0  0
   -6.4995    4.8232    0.0000 H   0  0  0  0  0  0
   -4.2651    3.5334    0.0000 H   0  0  0  0  0  0
   -2.2343   -1.2900    0.0000 H   0  0  0  0  0  0
    0.0000   -2.5800    0.0000 H   0  0  0  0  0  0
    2.4203    2.4467    0.0000 H   0  0  0  0  0  0
    3.4996   -3.3257   -0.0000 H   0  0  0  0  0  0
  1  2  1  0  0  0
  1 20  1  0  0  0
  1 18  2  0  0  0
  2  3  2  0  0  0
  2 19  1  0  0  0
  3  4  1  0  0  0
  3 23  1  0  0  0
  4  5  1  0  0  0
  4 17  2  0  0  0
  5  6  1  0  0  0
  5 24  1  0  0  0
  6  7  1  0  0  0
  6 16  2  0  0  0
  7  8  2  0  0  0
  7 15  1  0  0  0
  8  9  1  0  0  0
  8 12  1  0  0  0
  9 10  2  0  0  0
  9 11  1  0  0  0
 11 25  1  0  0  0
 12 13  2  0  0  0
 12 26  1  0  0  0
 13 14  1  0  0  0
 13 27  1  0  0  0
 14 15  2  0  0  0
 14 28  1  0  0  0
 15 29  1  0  0  0
 17 18  1  0  0  0
 17 30  1  0  0  0
 18 31  1  0  0  0
 19 32  1  0  0  0
 20 21  2  0  0  0
 20 22  1  0  0  0
 22 33  1  0  0  0
M  END
> <Best Match>
S1-prime-site-subset-model1-all-except-2PVV-2JBK
6HKZ-6H7Z-3BI1-3D7H-lig-bas-shf-model1
6HKZ-6H7Z-3BI1-3D7H-lig-bas-shf-model1-7features
6HKZ-6H7Z-3BI1-3D7H-lig-bas-shf-model1-6features

> <Pharmacophore-Fit Score>
76.24

> <Score>
96.10979
76.2384
76.2384
67.33504

> <IDNUMBER>
AG-205/09230056

> <ADMET_Solubility_Level>
3

> <ADMET_Solubility>
-2.385

> <ADMET_BBB_Level>
4

> <ADMET_AlogP98>
1.632

> <s_m_entry_id>
168

> <s_m_entry_name>
hitlist-all-models-final-consensus-hits-first.2

> <LOGS>
-3.22
-3.22
-3.22
-3.22

> <Active/Decoy>
active
active
active
active

> <LOGP>
2.14
2.14
2.14
2.14

> <H_DONORS>
4
4
4
4

> <Matching Features>
HBA:140693759479750030952|HBA:140693759481730030954|HBA:140693759491450030958|HBA:140693760234840030986|HBA:140693760245040030988|NI:140681336622110029058|NI:140712345149480032565|ZNB:140693759857800030960|ZNB:140712345480500032582
HBA:46682142513810068899|HBA:46682678608930081103|HBA:46683021303180089551|HBA:46683021303430089555|HBD:46682142828000068908|NI:46682678759180081113|NI:46683021383930089558
HBA:46682142513810068899|HBA:46682678608930081103|HBA:46683021303180089551|HBA:46683021303430089555|HBD:46682142828000068908|NI:46682678759180081113|NI:46683021383930089558
HBA:46682142513810068899|HBA:46683021303180089551|HBA:46683021303430089555|HBD:46682142828000068908|NI:46682678759180081113|NI:46683021383930089558

> <PRICE>
S01
S01
S01
S01

> <Mol. Index>
19005
19005
19005
19005

> <Source Database>
Specs_SC_10mg_Apr2021-LS408.ldb
Specs_SC_10mg_Apr2021-LS408.ldb
Specs_SC_10mg_Apr2021-LS408.ldb
Specs_SC_10mg_Apr2021-LS408.ldb

> <ROTATABLE_BONDS>
5
5
5
5

> <TPSA>
123.93
123.93
123.93
123.93

> <ADD_INFO>
http://www.specs.net/enter.php?specsid=AG-205/09230056
http://www.specs.net/enter.php?specsid=AG-205/09230056
http://www.specs.net/enter.php?specsid=AG-205/09230056
http://www.specs.net/enter.php?specsid=AG-205/09230056

> <H_ACCEPTORS>
6
6
6
6

> <Frequency>
4

> <ADMET_Unknown_AlogP98>
0

> <ADMET_EXT_CYP2D6>
-8.56748961780246

> <ADMET_EXT_CYP2D6#Prediction>
false

> <ADMET_EXT_CYP2D6_Applicability>
All properties and OPS components are within expected ranges.
Unknown FCFP_2 feature: -1549222613: [*]:[c](:[*])C(=O)O

> <ADMET_EXT_CYP2D6_Applicability#MD>
15.7090472228514

> <ADMET_EXT_CYP2D6_Applicability#MDpvalue>
3.18058154339283e-07

> <ADMET_EXT_Hepatotoxic>
1.61446380828251

> <ADMET_EXT_Hepatotoxic#Prediction>
true

> <ADMET_EXT_Hepatotoxic_Applicability>
All properties and OPS components are within expected ranges.

> <ADMET_EXT_Hepatotoxic_Applicability#MD>
10.9492584646629

> <ADMET_EXT_Hepatotoxic_Applicability#MDpvalue>
0.00727415483822881

> <ADMET_Absorption_Level>
0

> <ADMET_EXT_PPB>
-0.453146796433841

> <ADMET_EXT_PPB#Prediction>
true

> <ADMET_EXT_PPB_Applicability>
All properties and OPS components are within expected ranges.

> <ADMET_EXT_PPB_Applicability#MD>
13.6312794769323

> <ADMET_EXT_PPB_Applicability#MDpvalue>
0.00051609789398032

> <ADMET_PSA_2D>
127.159

> <s_m_Source_Path>
P:\Chemie\Projects\GCP2\Screening

> <s_m_Source_File>
hitlist-all-models-final-consensus-hits-first.sdf

> <i_m_Source_File_Index>
2

> <IUPAC name>
4-[(2-carboxybenzoyl)amino]-2-hydroxybenzoic acid

> <Name>
AG-205/09230056

> <s_m_subgroup_title>
HitsForExperimentalTesting

> <s_m_subgroupid>
HitsForExperimentalTesting

> <b_m_subgroup_collapsed>
0

$$$$
AE-848/37236064
                    3D
 Schrodinger Suite 2020-3.
 57 58  0  0  1  0            999 V2000
    0.7500   -1.0323    0.0000 C   0  0  0  0  0  0
    1.2135    0.3943    0.0000 C   0  0  0  0  0  0
    0.0000    1.2760    0.0000 C   0  0  0  0  0  0
    0.0000    2.7742    0.0000 C   0  0  0  0  0  0
   -1.2135    0.3943    0.0000 C   0  0  0  0  0  0
   -0.7500   -1.0323    0.0000 S   0  0  0  0  0  0
   -2.6384    0.8573    0.0000 C   0  0  0  0  0  0
    2.6375    0.8603    0.0000 C   0  0  0  0  0  0
    3.7540   -0.1415    0.0000 O   0  0  0  0  0  0
    2.9474    2.3287    0.0000 O   0  0  0  0  0  0
    1.6281   -2.2462    0.0000 N   0  0  0  0  0  0
    1.0157   -3.6164    0.0000 C   0  0  0  0  0  0
   -0.4763   -3.7706    0.0000 O   0  0  0  0  0  0
    1.8954   -4.8324    0.0000 C   0  0  0  0  0  0
    1.2830   -6.2026    0.0000 C   0  0  0  0  0  0
    2.1626   -7.4186    0.0000 C   0  0  0  0  0  0
    1.5502   -8.7888    0.0000 C   0  0  0  0  0  0
    2.4298  -10.0049    0.0000 N   0  0  0  0  0  0
    1.8174  -11.3750    0.0000 C   0  0  0  0  0  0
    2.5718  -12.6568    0.0000 C   0  0  0  0  0  0
    1.5642  -13.7680    0.0000 C   0  0  0  0  0  0
    1.8706  -15.2345    0.0000 C   0  0  0  0  0  0
    0.1961  -13.1531    0.0000 C   0  0  0  0  0  0
    0.3581  -11.6618    0.0000 S   0  0  0  0  0  0
   -1.1041  -13.8977    0.0000 C   0  0  0  0  0  0
    4.0621  -12.8102    0.0000 C   0  0  0  0  0  0
    4.9408  -11.5945    0.0000 O   0  0  0  0  0  0
    4.6764  -14.1796    0.0000 O   0  0  0  0  0  0
    0.0581   -8.9430    0.0000 O   0  0  0  0  0  0
   -0.2098   -6.3569    0.0000 C   0  0  0  0  0  0
    2.8051   -6.0482    0.0000 C   0  0  0  0  0  0
   -1.0275    3.1380   -0.0000 H   0  0  0  0  0  0
    0.5137    3.1380    0.8898 H   0  0  0  0  0  0
    0.5137    3.1380   -0.8898 H   0  0  0  0  0  0
   -3.3020   -0.0074    0.0000 H   0  0  0  0  0  0
   -2.8257    1.4583    0.8898 H   0  0  0  0  0  0
   -2.8257    1.4583   -0.8898 H   0  0  0  0  0  0
    3.8990    2.4554    0.0000 H   0  0  0  0  0  0
    2.6328   -2.1427   -0.0000 H   0  0  0  0  0  0
    2.5998   -4.7596    0.8286 H   0  0  0  0  0  0
    2.5998   -4.7596   -0.8286 H   0  0  0  0  0  0
    2.8670   -7.3458    0.8286 H   0  0  0  0  0  0
    2.8670   -7.3458   -0.8286 H   0  0  0  0  0  0
    3.4345   -9.9015    0.0000 H   0  0  0  0  0  0
    0.9393  -15.8008    0.0000 H   0  0  0  0  0  0
    2.4479  -15.4856   -0.8898 H   0  0  0  0  0  0
    2.4479  -15.4856    0.8898 H   0  0  0  0  0  0
   -1.9305  -13.1869    0.0000 H   0  0  0  0  0  0
   -1.1645  -14.5243   -0.8898 H   0  0  0  0  0  0
   -1.1645  -14.5243    0.8898 H   0  0  0  0  0  0
    5.6332  -14.1016    0.0000 H   0  0  0  0  0  0
   -0.4661   -7.4163   -0.0000 H   0  0  0  0  0  0
   -0.6245   -5.8833    0.8898 H   0  0  0  0  0  0
   -0.6245   -5.8833   -0.8898 H   0  0  0  0  0  0
    3.2708   -7.0337    0.0000 H   0  0  0  0  0  0
    3.1152   -5.5004   -0.8898 H   0  0  0  0  0  0
    3.1152   -5.5004    0.8898 H   0  0  0  0  0  0
  1  2  2  0  0  0
  1  6  1  0  0  0
  1 11  1  0  0  0
  2  3  1  0  0  0
  2  8  1  0  0  0
  3  4  1  0  0  0
  3  5  2  0  0  0
  4 32  1  0  0  0
  4 33  1  0  0  0
  4 34  1  0  0  0
  5  6  1  0  0  0
  5  7  1  0  0  0
  7 35  1  0  0  0
  7 36  1  0  0  0
  7 37  1  0  0  0
  8  9  2  0  0  0
  8 10  1  0  0  0
 10 38  1  0  0  0
 11 12  1  0  0  0
 11 39  1  0  0  0
 12 13  2  0  0  0
 12 14  1  0  0  0
 14 15  1  0  0  0
 14 40  1  0  0  0
 14 41  1  0  0  0
 15 16  1  0  0  0
 15 30  1  0  0  0
 15 31  1  0  0  0
 16 17  1  0  0  0
 16 42  1  0  0  0
 16 43  1  0  0  0
 17 18  1  0  0  0
 17 29  2  0  0  0
 18 19  1  0  0  0
 18 44  1  0  0  0
 19 20  2  0  0  0
 19 24  1  0  0  0
 20 21  1  0  0  0
 20 26  1  0  0  0
 21 22  1  0  0  0
 21 23  2  0  0  0
 22 45  1  0  0  0
 22 46  1  0  0  0
 22 47  1  0  0  0
 23 24  1  0  0  0
 23 25  1  0  0  0
 25 48  1  0  0  0
 25 49  1  0  0  0
 25 50  1  0  0  0
 26 27  2  0  0  0
 26 28  1  0  0  0
 28 51  1  0  0  0
 30 52  1  0  0  0
 30 53  1  0  0  0
 30 54  1  0  0  0
 31 55  1  0  0  0
 31 56  1  0  0  0
 31 57  1  0  0  0
M  END
> <Best Match>
S1-prime-site-subset-model1-all-except-2PVV-2JBK
6HKZ-6H7Z-3BI1-3D7H-lig-bas-shf-model1
6HKZ-6H7Z-3BI1-3D7H-lig-bas-shf-model1-7features
6HKZ-6H7Z-3BI1-3D7H-lig-bas-shf-model1-6features

> <Pharmacophore-Fit Score>
76.01

> <Score>
95.74997
76.00806
76.00806
66.819405

> <IDNUMBER>
AE-848/37236064

> <ADMET_Solubility_Level>
2

> <ADMET_Solubility>
-4.761

> <ADMET_BBB_Level>
4

> <ADMET_AlogP98>
3.335

> <s_m_entry_id>
169

> <s_m_entry_name>
hitlist-all-models-final-consensus-hits-first.1

> <LOGS>
-6.71
-6.71
-6.71
-6.71

> <Active/Decoy>
active
active
active
active

> <LOGP>
4.81
4.81
4.81
4.81

> <H_DONORS>
4
4
4
4

> <Matching Features>
HBA:140693759479750030952|HBA:140693759481730030954|HBA:140693759491450030958|HBA:140693760234840030986|HBA:140693760245040030988|NI:140681336622110029058|NI:140712345149480032565|ZNB:140693759857800030960|ZNB:140712345480500032582
HBA:46682142513810068899|HBA:46682678608930081103|HBA:46683021303180089551|HBA:46683021303430089555|HBD:46682142828000068908|NI:46682678759180081113|NI:46683021383930089558
HBA:46682142513810068899|HBA:46682678608930081103|HBA:46683021303180089551|HBA:46683021303430089555|HBD:46682142828000068908|NI:46682678759180081113|NI:46683021383930089558
HBA:46682142513810068899|HBA:46683021303180089551|HBA:46683021303430089555|HBD:46682142828000068908|NI:46682678759180081113|NI:46683021383930089558

> <PRICE>
S01
S01
S01
S01

> <Mol. Index>
9556
9556
9556
9556

> <Source Database>
Specs_SC_10mg_Apr2021-LS408.ldb
Specs_SC_10mg_Apr2021-LS408.ldb
Specs_SC_10mg_Apr2021-LS408.ldb
Specs_SC_10mg_Apr2021-LS408.ldb

> <ROTATABLE_BONDS>
10
10
10
10

> <TPSA>
189.28
189.28
189.28
189.28

> <ADD_INFO>
http://www.specs.net/enter.php?specsid=AE-848/37236064
http://www.specs.net/enter.php?specsid=AE-848/37236064
http://www.specs.net/enter.php?specsid=AE-848/37236064
http://www.specs.net/enter.php?specsid=AE-848/37236064

> <H_ACCEPTORS>
8
8
8
8

> <Frequency>
4

> <ADMET_Unknown_AlogP98>
0

> <ADMET_EXT_CYP2D6>
-5.9620193667285

> <ADMET_EXT_CYP2D6#Prediction>
false

> <ADMET_EXT_CYP2D6_Applicability>
All properties and OPS components are within expected ranges.
Unknown FCFP_2 feature: -1549222613: [*]:[c](:[*])C(=O)O

> <ADMET_EXT_CYP2D6_Applicability#MD>
19.3536908692299

> <ADMET_EXT_CYP2D6_Applicability#MDpvalue>
1.94355397073898e-11

> <ADMET_EXT_Hepatotoxic>
-1.35597359308216

> <ADMET_EXT_Hepatotoxic#Prediction>
true

> <ADMET_EXT_Hepatotoxic_Applicability>
All properties and OPS components are within expected ranges.

> <ADMET_EXT_Hepatotoxic_Applicability#MD>
13.875857978758

> <ADMET_EXT_Hepatotoxic_Applicability#MDpvalue>
1.95794761832989e-08

> <ADMET_Absorption_Level>
2

> <ADMET_EXT_PPB>
-0.173143565147724

> <ADMET_EXT_PPB#Prediction>
true

> <ADMET_EXT_PPB_Applicability>
All properties and OPS components are within expected ranges.

> <ADMET_EXT_PPB_Applicability#MD>
16.9007461102274

> <ADMET_EXT_PPB_Applicability#MDpvalue>
3.53673690483195e-12

> <ADMET_PSA_2D>
136.454

> <s_m_Source_Path>
P:\Chemie\Projects\GCP2\Screening

> <s_m_Source_File>
hitlist-all-models-final-consensus-hits-first.sdf

> <i_m_Source_File_Index>
1

> <IUPAC name>
2-({5-[(3-carboxy-4,5-dimethyl-2-thienyl)amino]-3,3-dimethyl-5-oxopentanoyl}amino)-4,5-dimethyl-3-thiophenecarboxylic acid

> <Name>
AE-848/37236064

> <s_m_subgroup_title>
HitsForExperimentalTesting

> <s_m_subgroupid>
HitsForExperimentalTesting

> <b_m_subgroup_collapsed>
0

$$$$
AQ-099/42181991
                    3D
 Schrodinger Suite 2020-3.
 40 40  0  0  1  0            999 V2000
    1.2990   -0.7500    0.0000 C   0  0  0  0  0  0
    1.2990    0.7500    0.0000 C   0  0  0  0  0  0
    2.2614    1.9017    0.0000 N   0  0  0  0  0  0
    1.7460    3.3113    0.0000 C   0  0  0  0  0  0
    2.7084    4.4630    0.0000 C   0  0  0  0  0  0
    2.1931    5.8725    0.0000 C   0  0  0  0  0  0
    0.7154    6.1304    0.0000 O   0  0  0  0  0  0
    3.1554    7.0242    0.0000 O   0  0  0  0  0  0
    3.7393    1.6406    0.0000 C   0  0  0  0  0  0
    4.2531    0.2305    0.0000 C   0  0  0  0  0  0
    5.7310   -0.0306    0.0000 C   0  0  0  0  0  0
    6.6952    1.1185    0.0000 O   0  0  0  0  0  0
    6.2448   -1.4407    0.0000 O   0  0  0  0  0  0
    0.0000    1.5000    0.0000 C   0  0  0  0  0  0
   -1.2990    0.7500    0.0000 C   0  0  0  0  0  0
   -1.2990   -0.7500    0.0000 C   0  0  0  0  0  0
    0.0000   -1.5000    0.0000 C   0  0  0  0  0  0
   -0.0031   -3.0008    0.0000 O   0  0  0  0  0  0
   -1.3039   -3.7494    0.0000 C   0  0  0  0  0  0
   -2.5972   -1.5031    0.0000 O   0  0  0  0  0  0
   -3.8990   -0.7562    0.0000 C   0  0  0  0  0  0
    2.2343   -1.2900   -0.0000 H   0  0  0  0  0  0
    1.0484    3.4330    0.8286 H   0  0  0  0  0  0
    1.0484    3.4330   -0.8286 H   0  0  0  0  0  0
    3.4060    4.3412   -0.8286 H   0  0  0  0  0  0
    3.4060    4.3412    0.8286 H   0  0  0  0  0  0
    2.6664    7.8503    0.0000 H   0  0  0  0  0  0
    4.1945    2.1831    0.8286 H   0  0  0  0  0  0
    4.1945    2.1831   -0.8286 H   0  0  0  0  0  0
    3.7979   -0.3120   -0.8286 H   0  0  0  0  0  0
    3.7979   -0.3120    0.8286 H   0  0  0  0  0  0
    7.2048   -1.4320   -0.0000 H   0  0  0  0  0  0
    0.0000    2.5800    0.0000 H   0  0  0  0  0  0
   -2.2343    1.2900    0.0000 H   0  0  0  0  0  0
   -1.1068   -4.8214    0.0000 H   0  0  0  0  0  0
   -1.8755   -3.4856    0.8898 H   0  0  0  0  0  0
   -1.8755   -3.4856   -0.8898 H   0  0  0  0  0  0
   -4.7259   -1.4663   -0.0000 H   0  0  0  0  0  0
   -3.9589   -0.1295    0.8898 H   0  0  0  0  0  0
   -3.9589   -0.1295   -0.8898 H   0  0  0  0  0  0
  1  2  2  0  0  0
  1 17  1  0  0  0
  1 22  1  0  0  0
  2  3  1  0  0  0
  2 14  1  0  0  0
  3  4  1  0  0  0
  3  9  1  0  0  0
  4  5  1  0  0  0
  4 23  1  0  0  0
  4 24  1  0  0  0
  5  6  1  0  0  0
  5 25  1  0  0  0
  5 26  1  0  0  0
  6  7  2  0  0  0
  6  8  1  0  0  0
  8 27  1  0  0  0
  9 10  1  0  0  0
  9 28  1  0  0  0
  9 29  1  0  0  0
 10 11  1  0  0  0
 10 30  1  0  0  0
 10 31  1  0  0  0
 11 12  2  0  0  0
 11 13  1  0  0  0
 13 32  1  0  0  0
 14 15  2  0  0  0
 14 33  1  0  0  0
 15 16  1  0  0  0
 15 34  1  0  0  0
 16 17  2  0  0  0
 16 20  1  0  0  0
 17 18  1  0  0  0
 18 19  1  0  0  0
 19 35  1  0  0  0
 19 36  1  0  0  0
 19 37  1  0  0  0
 20 21  1  0  0  0
 21 38  1  0  0  0
 21 39  1  0  0  0
 21 40  1  0  0  0
M  END
> <Best Match>
S1-prime-site-subset-model1-all-except-2PVV-2JBK
6HKZ-6H7Z-3BI1-3D7H-sh-feat-refined-model-7

> <Pharmacophore-Fit Score>
96.47

> <Score>
96.47385
77.01444

> <IDNUMBER>
AQ-099/42181991

> <ADMET_Solubility_Level>
4

> <ADMET_Solubility>
-1.541

> <ADMET_BBB_Level>
3

> <ADMET_AlogP98>
1.418

> <s_m_entry_id>
172

> <s_m_entry_name>
hitlist-all-models-final-consensus-hits-first.7

> <LOGS>
-1.59
-1.59

> <Active/Decoy>
active
active

> <LOGP>
0.72
0.72

> <H_DONORS>
2
2

> <Matching Features>
HBA:140693759479750030952|HBA:140693759481730030954|HBA:140693759491450030958|HBA:140693760234840030986|HBA:140693760245040030988|NI:140681336622110029058|NI:140712345149480032565|ZNB:140693759857800030960|ZNB:140712345480500032582
HBA:139559586154020073697|HBA:139559586156750073701|HBA:139602557072200079472|HBA:139602557106850079653|HBA:139602557269830079660|NI:139559586433740073912|NI:139602558131380081558

> <PRICE>
S01
S01

> <Mol. Index>
194863
194863

> <Source Database>
Specs_SC_10mg_Apr2021-LS408.ldb
Specs_SC_10mg_Apr2021-LS408.ldb

> <ROTATABLE_BONDS>
9
9

> <TPSA>
96.3
96.3

> <ADD_INFO>
http://www.specs.net/enter.php?specsid=AQ-099/42181991
http://www.specs.net/enter.php?specsid=AQ-099/42181991

> <H_ACCEPTORS>
5
5

> <Frequency>
2

> <ADMET_Unknown_AlogP98>
0

> <ADMET_EXT_CYP2D6>
-8.8682594419726

> <ADMET_EXT_CYP2D6#Prediction>
false

> <ADMET_EXT_CYP2D6_Applicability>
All properties and OPS components are within expected ranges.

> <ADMET_EXT_CYP2D6_Applicability#MD>
13.4624564576614

> <ADMET_EXT_CYP2D6_Applicability#MDpvalue>
0.000100026412608899

> <ADMET_EXT_Hepatotoxic>
-2.09387289263853

> <ADMET_EXT_Hepatotoxic#Prediction>
true

> <ADMET_EXT_Hepatotoxic_Applicability>
All properties and OPS components are within expected ranges.

> <ADMET_EXT_Hepatotoxic_Applicability#MD>
10.4825694059506

> <ADMET_EXT_Hepatotoxic_Applicability#MDpvalue>
0.0281349817650763

> <ADMET_Absorption_Level>
0

> <ADMET_EXT_PPB>
2.35652701144588

> <ADMET_EXT_PPB#Prediction>
true

> <ADMET_EXT_PPB_Applicability>
All properties and OPS components are within expected ranges.

> <ADMET_EXT_PPB_Applicability#MD>
9.47962344563549

> <ADMET_EXT_PPB_Applicability#MDpvalue>
0.979016025737192

> <ADMET_PSA_2D>
97.445

> <s_m_Source_Path>
P:\Chemie\Projects\GCP2\Screening

> <s_m_Source_File>
hitlist-all-models-final-consensus-hits-first.sdf

> <i_m_Source_File_Index>
7

> <IUPAC name>
3-[(2-carboxyethyl)-3,4-dimethoxyanilino]propanoic acid

> <Name>
AQ-099/42181991

> <ADMET_BBB>
-1.257

> <s_m_subgroup_title>
HitsForExperimentalTesting

> <s_m_subgroupid>
HitsForExperimentalTesting

> <b_m_subgroup_collapsed>
0

$$$$
AP-853/43445396
                    3D
 Schrodinger Suite 2020-3.
 27 28  0  0  1  0            999 V2000
    2.5987   -1.5004    0.0000 N   0  0  0  0  0  0
    3.9511   -0.8815    0.0000 C   0  0  0  0  0  0
    4.9531   -1.9978    0.0000 N   0  0  0  0  0  0
    4.2010   -3.2956    0.0000 N   0  0  0  0  0  0
    2.7343   -2.9815    0.0000 N   0  0  0  0  0  0
    4.2568    0.5852    0.0000 S   0  0  0  0  0  0
    5.6819    1.0556    0.0000 C   0  0  0  0  0  0
    5.9880    2.5249    0.0000 C   0  0  0  0  0  0
    4.8690    3.5237    0.0000 O   0  0  0  0  0  0
    7.4132    2.9954    0.0000 O   0  0  0  0  0  0
    1.2990   -0.7500    0.0000 C   0  0  0  0  0  0
    1.2990    0.7500    0.0000 C   0  0  0  0  0  0
    0.0000    1.5000    0.0000 C   0  0  0  0  0  0
   -1.2990    0.7500    0.0000 C   0  0  0  0  0  0
   -2.6003    1.4977    0.0000 C   0  0  0  0  0  0
   -2.6030    2.9977    0.0000 O   0  0  0  0  0  0
   -3.8990    0.7455    0.0000 O   0  0  0  0  0  0
   -1.2990   -0.7500    0.0000 C   0  0  0  0  0  0
    0.0000   -1.5000    0.0000 C   0  0  0  0  0  0
    6.2102    0.5840   -0.8286 H   0  0  0  0  0  0
    6.2102    0.5840    0.8286 H   0  0  0  0  0  0
    7.4338    3.9552    0.0000 H   0  0  0  0  0  0
    2.2343    1.2900    0.0000 H   0  0  0  0  0  0
    0.0000    2.5800   -0.0000 H   0  0  0  0  0  0
   -4.6299    1.3680   -0.0000 H   0  0  0  0  0  0
   -2.2343   -1.2900   -0.0000 H   0  0  0  0  0  0
    0.0000   -2.5800   -0.0000 H   0  0  0  0  0  0
  1  2  1  0  0  0
  1  5  1  0  0  0
  1 11  1  0  0  0
  2  3  2  0  0  0
  2  6  1  0  0  0
  3  4  1  0  0  0
  4  5  2  0  0  0
  6  7  1  0  0  0
  7  8  1  0  0  0
  7 20  1  0  0  0
  7 21  1  0  0  0
  8  9  2  0  0  0
  8 10  1  0  0  0
 10 22  1  0  0  0
 11 12  1  0  0  0
 11 19  2  0  0  0
 12 13  2  0  0  0
 12 23  1  0  0  0
 13 14  1  0  0  0
 13 24  1  0  0  0
 14 15  1  0  0  0
 14 18  2  0  0  0
 15 16  2  0  0  0
 15 17  1  0  0  0
 17 25  1  0  0  0
 18 19  1  0  0  0
 18 26  1  0  0  0
 19 27  1  0  0  0
M  END
> <Best Match>
S1-prime-site-subset-model1-all-except-2PVV-2JBK
6HKZ-6H7Z-3BI1-3D7H-sh-feat-refined-model-7

> <Pharmacophore-Fit Score>
96.28

> <Score>
96.275826
76.23367

> <IDNUMBER>
AP-853/43445396

> <ADMET_Solubility_Level>
3

> <ADMET_Solubility>
-2.192

> <ADMET_BBB_Level>
4

> <ADMET_AlogP98>
1.26

> <s_m_entry_id>
173

> <s_m_entry_name>
hitlist-all-models-final-consensus-hits-first.8

> <LOGS>
-1.24
-1.24

> <Active/Decoy>
active
active

> <LOGP>
0.46
0.46

> <H_DONORS>
2
2

> <Matching Features>
HBA:140693759479750030952|HBA:140693759481730030954|HBA:140693759491450030958|HBA:140693760234840030986|HBA:140693760245040030988|NI:140681336622110029058|NI:140712345149480032565|ZNB:140693759857800030960|ZNB:140712345480500032582
HBA:139559586154020073697|HBA:139559586156750073701|HBA:139602557072200079472|HBA:139602557106850079653|HBA:139602557269830079660|NI:139559586433740073912|NI:139602558131380081558

> <PRICE>
S01
S01

> <Mol. Index>
185563
185563

> <Source Database>
Specs_SC_10mg_Apr2021-LS408.ldb
Specs_SC_10mg_Apr2021-LS408.ldb

> <ROTATABLE_BONDS>
5
5

> <TPSA>
143.5
143.5

> <ADD_INFO>
http://www.specs.net/enter.php?specsid=AP-853/43445396
http://www.specs.net/enter.php?specsid=AP-853/43445396

> <H_ACCEPTORS>
8
8

> <Frequency>
2

> <ADMET_Unknown_AlogP98>
0

> <ADMET_EXT_CYP2D6>
-8.76377225080896

> <ADMET_EXT_CYP2D6#Prediction>
false

> <ADMET_EXT_CYP2D6_Applicability>
Molecular_FractionalPolarSurfaceArea out of range. Value: 0.548. Training min, max, mean, SD: 0.009, 0.513, 0.17621, 0.1037.
Unknown FCFP_2 feature: -1410079687: [*]S[c]1:n:[*]:[*]:n:1[*]
Unknown FCFP_2 feature: -1549222613: [*]:[c](:[*])C(=O)O

> <ADMET_EXT_CYP2D6_Applicability#MD>
16.3809360301963

> <ADMET_EXT_CYP2D6_Applicability#MDpvalue>
5.35587648061554e-08

> <ADMET_EXT_Hepatotoxic>
-1.10782804905119

> <ADMET_EXT_Hepatotoxic#Prediction>
true

> <ADMET_EXT_Hepatotoxic_Applicability>
All properties and OPS components are within expected ranges.
Unknown FCFP_2 feature: 179977000: [*][c]1:[*]:[*]:n:n:1[c](:[*]):[*]
Unknown FCFP_2 feature: -1732563065: [*]:[cH]:[c](:[cH]:[*])n(:[*]):[*]

> <ADMET_EXT_Hepatotoxic_Applicability#MD>
13.6642208222324

> <ADMET_EXT_Hepatotoxic_Applicability#MDpvalue>
6.12359074932884e-08

> <ADMET_Absorption_Level>
0

> <ADMET_EXT_PPB>
-1.84223135193183

> <ADMET_EXT_PPB#Prediction>
true

> <ADMET_EXT_PPB_Applicability>
All properties and OPS components are within expected ranges.

> <ADMET_EXT_PPB_Applicability#MD>
11.6708931343177

> <ADMET_EXT_PPB_Applicability#MDpvalue>
0.184625526244424

> <ADMET_PSA_2D>
115.363

> <s_m_Source_Path>
P:\Chemie\Projects\GCP2\Screening

> <s_m_Source_File>
hitlist-all-models-final-consensus-hits-first.sdf

> <i_m_Source_File_Index>
8

> <IUPAC name>
4-{5-[(carboxymethyl)sulfanyl]-1H-tetraazol-1-yl}benzoic acid

> <Name>
AP-853/43445396

> <s_m_subgroup_title>
HitsForExperimentalTesting

> <s_m_subgroupid>
HitsForExperimentalTesting

> <b_m_subgroup_collapsed>
0

$$$$
AP-263/40778381
                    3D
 Schrodinger Suite 2020-3.
 36 37  0  0  1  0            999 V2000
    3.8933   -3.7570    0.0000 C   0  0  0  0  0  0
    4.0312   -5.2378    0.0000 C   0  0  0  0  0  0
    5.4984   -5.5497    0.0000 C   0  0  0  0  0  0
    6.1078   -6.9184    0.0000 C   0  0  0  0  0  0
    6.2484   -4.2507    0.0000 C   0  0  0  0  0  0
    5.2447   -3.1359    0.0000 S   0  0  0  0  0  0
    7.7385   -4.0941    0.0000 C   0  0  0  0  0  0
    2.9102   -6.2317    0.0000 C   0  0  0  0  0  0
    1.7878   -7.2268    0.0000 N   0  0  0  0  0  0
    2.5951   -3.0039    0.0000 N   0  0  0  0  0  0
    2.5973   -1.5031    0.0000 C   0  0  0  0  0  0
    1.2990   -0.7500    0.0000 C   0  0  0  0  0  0
    1.2990    0.7500    0.0000 C   0  0  0  0  0  0
    2.5972    1.5031    0.0000 C   0  0  0  0  0  0
    3.8976    0.7554    0.0000 O   0  0  0  0  0  0
    2.5951    3.0039    0.0000 O   0  0  0  0  0  0
    0.0000    1.5000    0.0000 C   0  0  0  0  0  0
   -1.2990    0.7500    0.0000 C   0  0  0  0  0  0
   -1.2990   -0.7500    0.0000 C   0  0  0  0  0  0
    0.0000   -1.5000    0.0000 C   0  0  0  0  0  0
   -2.5972   -1.5031    0.0000 C   0  0  0  0  0  0
   -3.8976   -0.7554    0.0000 O   0  0  0  0  0  0
   -2.5951   -3.0039    0.0000 O   0  0  0  0  0  0
    3.8976   -0.7553    0.0000 O   0  0  0  0  0  0
    7.1944   -6.8329   -0.0000 H   0  0  0  0  0  0
    5.7865   -7.4598    0.8898 H   0  0  0  0  0  0
    5.7865   -7.4598   -0.8898 H   0  0  0  0  0  0
    7.9930   -3.0342    0.0000 H   0  0  0  0  0  0
    8.1541   -4.5670    0.8898 H   0  0  0  0  0  0
    8.1541   -4.5670   -0.8898 H   0  0  0  0  0  0
    1.7194   -3.5071   -0.0000 H   0  0  0  0  0  0
    3.4996    3.3256   -0.0000 H   0  0  0  0  0  0
    0.0000    2.5800    0.0000 H   0  0  0  0  0  0
   -2.2343    1.2900    0.0000 H   0  0  0  0  0  0
    0.0000   -2.5800    0.0000 H   0  0  0  0  0  0
   -3.4996   -3.3256    0.0000 H   0  0  0  0  0  0
  1  2  2  0  0  0
  1  6  1  0  0  0
  1 10  1  0  0  0
  2  3  1  0  0  0
  2  8  1  0  0  0
  3  4  1  0  0  0
  3  5  2  0  0  0
  4 25  1  0  0  0
  4 26  1  0  0  0
  4 27  1  0  0  0
  5  6  1  0  0  0
  5  7  1  0  0  0
  7 28  1  0  0  0
  7 29  1  0  0  0
  7 30  1  0  0  0
  8  9  3  0  0  0
 10 11  1  0  0  0
 10 31  1  0  0  0
 11 12  1  0  0  0
 11 24  2  0  0  0
 12 13  1  0  0  0
 12 20  2  0  0  0
 13 14  1  0  0  0
 13 17  2  0  0  0
 14 15  2  0  0  0
 14 16  1  0  0  0
 16 32  1  0  0  0
 17 18  1  0  0  0
 17 33  1  0  0  0
 18 19  2  0  0  0
 18 34  1  0  0  0
 19 20  1  0  0  0
 19 21  1  0  0  0
 20 35  1  0  0  0
 21 22  2  0  0  0
 21 23  1  0  0  0
 23 36  1  0  0  0
M  END
> <Best Match>
S1-prime-site-subset-model1-all-except-2PVV-2JBK
6HKZ-6H7Z-3BI1-3D7H-lig-bas-shf-model1
6HKZ-6H7Z-3BI1-3D7H-lig-bas-shf-model1-6features

> <Pharmacophore-Fit Score>
96.56

> <Score>
96.558556
66.60954
66.60954

> <IDNUMBER>
AP-263/40778381

> <ADMET_Solubility_Level>
3

> <ADMET_Solubility>
-3.574

> <ADMET_BBB_Level>
4

> <ADMET_AlogP98>
2.358

> <s_m_entry_id>
174

> <s_m_entry_name>
hitlist-all-models-final-consensus-hits-first.20

> <LOGS>
-4.65
-4.65
-4.65

> <Active/Decoy>
active
active
active

> <LOGP>
3.13
3.13
3.13

> <H_DONORS>
3
3
3

> <Matching Features>
HBA:140693759479750030952|HBA:140693759481730030954|HBA:140693759491450030958|HBA:140693760234840030986|HBA:140693760245040030988|NI:140681336622110029058|NI:140712345149480032565|ZNB:140693759857800030960|ZNB:140712345480500032582
HBA:46682142513810068899||HBA:46683021303180089551|HBA:46683021303430089555|HBD:46682142828000068908|NI:46682678759180081113|NI:46683021383930089558
HBA:46682142513810068899|HBA:46683021303180089551|HBA:46683021303430089555|HBD:46682142828000068908|NI:46682678759180081113|NI:46683021383930089558

> <PRICE>
S01
S01
S01

> <Mol. Index>
172622
172622
172622

> <Source Database>
Specs_SC_10mg_Apr2021-LS408.ldb
Specs_SC_10mg_Apr2021-LS408.ldb
Specs_SC_10mg_Apr2021-LS408.ldb

> <ROTATABLE_BONDS>
5
5
5

> <TPSA>
155.73
155.73
155.73

> <ADD_INFO>
http://www.specs.net/enter.php?specsid=AP-263/40778381
http://www.specs.net/enter.php?specsid=AP-263/40778381
http://www.specs.net/enter.php?specsid=AP-263/40778381

> <H_ACCEPTORS>
7
7
7

> <Frequency>
3

> <ADMET_Unknown_AlogP98>
0

> <ADMET_EXT_CYP2D6>
-7.71373203872753

> <ADMET_EXT_CYP2D6#Prediction>
false

> <ADMET_EXT_CYP2D6_Applicability>
All properties and OPS components are within expected ranges.
Unknown FCFP_2 feature: 901925800: [*]:[c](:[*])C#N
Unknown FCFP_2 feature: -1549222613: [*]:[c](:[*])C(=O)O

> <ADMET_EXT_CYP2D6_Applicability#MD>
11.7964191605373

> <ADMET_EXT_CYP2D6_Applicability#MDpvalue>
0.00454969601873288

> <ADMET_EXT_Hepatotoxic>
-0.635896487931038

> <ADMET_EXT_Hepatotoxic#Prediction>
true

> <ADMET_EXT_Hepatotoxic_Applicability>
All properties and OPS components are within expected ranges.
Unknown FCFP_2 feature: 901925800: [*]:[c](:[*])C#N

> <ADMET_EXT_Hepatotoxic_Applicability#MD>
11.3603648407894

> <ADMET_EXT_Hepatotoxic_Applicability#MDpvalue>
0.00185116039056355

> <ADMET_Absorption_Level>
1

> <ADMET_EXT_PPB>
0.420694697278968

> <ADMET_EXT_PPB#Prediction>
true

> <ADMET_EXT_PPB_Applicability>
All properties and OPS components are within expected ranges.

> <ADMET_EXT_PPB_Applicability#MD>
15.5852473005682

> <ADMET_EXT_PPB_Applicability#MDpvalue>
2.21990064227695e-08

> <ADMET_PSA_2D>
129.278

> <s_m_Source_Path>
P:\Chemie\Projects\GCP2\Screening

> <s_m_Source_File>
hitlist-all-models-final-consensus-hits-first.sdf

> <i_m_Source_File_Index>
20

> <IUPAC name>
2-{[(3-cyano-4,5-dimethyl-2-thienyl)amino]carbonyl}terephthalic acid

> <Name>
AP-263/40778381

> <s_m_subgroup_title>
HitsForExperimentalTesting

> <s_m_subgroupid>
HitsForExperimentalTesting

> <b_m_subgroup_collapsed>
0

$$$$
AE-473/30080064
                    3D
 Schrodinger Suite 2020-3.
 33 33  0  0  1  0            999 V2000
    2.5973   -1.5031    0.0000 N   0  0  0  0  0  0
    1.2990   -0.7500    0.0000 C   0  0  0  0  0  0
    1.2990    0.7500    0.0000 C   0  0  0  0  0  0
    2.5972    1.5031    0.0000 O   0  0  0  0  0  0
    0.0000    1.5000    0.0000 C   0  0  0  0  0  0
   -1.2990    0.7500    0.0000 C   0  0  0  0  0  0
   -1.2990   -0.7500    0.0000 C   0  0  0  0  0  0
    0.0000   -1.5000    0.0000 C   0  0  0  0  0  0
    2.5951   -3.0039    0.0000 C   0  0  0  0  0  0
    3.8933   -3.7570    0.0000 C   0  0  0  0  0  0
    3.8912   -5.2578    0.0000 C   0  0  0  0  0  0
    2.5909   -6.0056    0.0000 O   0  0  0  0  0  0
    5.1894   -6.0109    0.0000 O   0  0  0  0  0  0
    3.8968   -0.7523    0.0000 C   0  0  0  0  0  0
    3.8973    0.7486    0.0000 C   0  0  0  0  0  0
    5.1968    1.4994    0.0000 C   0  0  0  0  0  0
    6.4958    0.7494    0.0000 O   0  0  0  0  0  0
    5.1972    3.0002    0.0000 O   0  0  0  0  0  0
    2.4203    2.4467   -0.0000 H   0  0  0  0  0  0
    0.0000    2.5800    0.0000 H   0  0  0  0  0  0
   -2.2343    1.2900    0.0000 H   0  0  0  0  0  0
   -2.2343   -1.2900   -0.0000 H   0  0  0  0  0  0
    0.0000   -2.5800    0.0000 H   0  0  0  0  0  0
    1.9812   -3.3569   -0.8286 H   0  0  0  0  0  0
    1.9812   -3.3569    0.8286 H   0  0  0  0  0  0
    4.5072   -3.4040    0.8286 H   0  0  0  0  0  0
    4.5072   -3.4040   -0.8286 H   0  0  0  0  0  0
    5.0125   -6.9545    0.0000 H   0  0  0  0  0  0
    4.5101   -1.1064   -0.8286 H   0  0  0  0  0  0
    4.5101   -1.1064    0.8286 H   0  0  0  0  0  0
    3.2840    1.1027    0.8286 H   0  0  0  0  0  0
    3.2840    1.1027   -0.8286 H   0  0  0  0  0  0
    6.1022    3.3204    0.0000 H   0  0  0  0  0  0
  1  2  1  0  0  0
  1  9  1  0  0  0
  1 14  1  0  0  0
  2  3  1  0  0  0
  2  8  2  0  0  0
  3  4  1  0  0  0
  3  5  2  0  0  0
  4 19  1  0  0  0
  5  6  1  0  0  0
  5 20  1  0  0  0
  6  7  2  0  0  0
  6 21  1  0  0  0
  7  8  1  0  0  0
  7 22  1  0  0  0
  8 23  1  0  0  0
  9 10  1  0  0  0
  9 24  1  0  0  0
  9 25  1  0  0  0
 10 11  1  0  0  0
 10 26  1  0  0  0
 10 27  1  0  0  0
 11 12  2  0  0  0
 11 13  1  0  0  0
 13 28  1  0  0  0
 14 15  1  0  0  0
 14 29  1  0  0  0
 14 30  1  0  0  0
 15 16  1  0  0  0
 15 31  1  0  0  0
 15 32  1  0  0  0
 16 17  2  0  0  0
 16 18  1  0  0  0
 18 33  1  0  0  0
M  END
> <Best Match>
S1-prime-site-subset-model1-all-except-2PVV-2JBK
6HKZ-6H7Z-3BI1-3D7H-lig-bas-shf-model1-6features

> <Pharmacophore-Fit Score>
96.33

> <Score>
96.33295
65.932655

> <IDNUMBER>
AE-473/30080064

> <ADMET_Solubility_Level>
4

> <ADMET_Solubility>
-0.911

> <ADMET_BBB_Level>
3

> <ADMET_AlogP98>
1.209

> <s_m_entry_id>
175

> <s_m_entry_name>
hitlist-all-models-final-consensus-hits-first.5

> <LOGS>
-1.16
-1.16

> <Active/Decoy>
active
active

> <LOGP>
0.59
0.59

> <H_DONORS>
3
3

> <Matching Features>
HBA:140693759479750030952|HBA:140693759481730030954|HBA:140693759491450030958|HBA:140693760234840030986|HBA:140693760245040030988|NI:140681336622110029058|NI:140712345149480032565|ZNB:140693759857800030960|ZNB:140712345480500032582
HBA:46682142513810068899|HBA:46683021303180089551|HBA:46683021303430089555|HBD:46682142828000068908|NI:46682678759180081113|NI:46683021383930089558

> <PRICE>
S01
S01

> <Mol. Index>
2389
2389

> <Source Database>
Specs_SC_10mg_Apr2021-LS408.ldb
Specs_SC_10mg_Apr2021-LS408.ldb

> <ROTATABLE_BONDS>
7
7

> <TPSA>
98.07
98.07

> <ADD_INFO>
http://www.specs.net/enter.php?specsid=AE-473/30080064
http://www.specs.net/enter.php?specsid=AE-473/30080064

> <H_ACCEPTORS>
5
5

> <Frequency>
2

> <ADMET_Unknown_AlogP98>
0

> <ADMET_EXT_CYP2D6>
-6.88865343038461

> <ADMET_EXT_CYP2D6#Prediction>
false

> <ADMET_EXT_CYP2D6_Applicability>
All properties and OPS components are within expected ranges.

> <ADMET_EXT_CYP2D6_Applicability#MD>
13.3533813850832

> <ADMET_EXT_CYP2D6_Applicability#MDpvalue>
0.000130450864250367

> <ADMET_EXT_Hepatotoxic>
-4.05966772438736

> <ADMET_EXT_Hepatotoxic#Prediction>
true

> <ADMET_EXT_Hepatotoxic_Applicability>
All properties and OPS components are within expected ranges.

> <ADMET_EXT_Hepatotoxic_Applicability#MD>
10.2878376909822

> <ADMET_EXT_Hepatotoxic_Applicability#MDpvalue>
0.0463284369261819

> <ADMET_Absorption_Level>
0

> <ADMET_EXT_PPB>
0.287513668185362

> <ADMET_EXT_PPB#Prediction>
true

> <ADMET_EXT_PPB_Applicability>
All properties and OPS components are within expected ranges.

> <ADMET_EXT_PPB_Applicability#MD>
9.97372357865958

> <ADMET_EXT_PPB_Applicability#MDpvalue>
0.910614201717429

> <ADMET_PSA_2D>
100.4

> <s_m_Source_Path>
P:\Chemie\Projects\GCP2\Screening

> <s_m_Source_File>
hitlist-all-models-final-consensus-hits-first.sdf

> <i_m_Source_File_Index>
5

> <IUPAC name>
3-[(2-carboxyethyl)-2-hydroxyanilino]propanoic acid

> <Name>
AE-473/30080064

> <ADMET_BBB>
-1.369

> <s_m_subgroup_title>
HitsForExperimentalTesting

> <s_m_subgroupid>
HitsForExperimentalTesting

> <b_m_subgroup_collapsed>
0

$$$$
AP-263/43479126
                    3D
 Schrodinger Suite 2020-3.
 42 43  0  0  1  0            999 V2000
    1.2990   -0.7500    0.0000 C   0  0  0  0  0  0
    2.5973   -1.5031    0.0000 C   0  0  0  0  0  0
    2.5951   -3.0039    0.0000 N   0  0  0  0  0  0
    3.8933   -3.7570    0.0000 C   0  0  2  0  0  0
    3.8912   -5.2578    0.0000 C   0  0  0  0  0  0
    5.1892   -6.0097    0.0000 C   0  0  0  0  0  0
    5.1870   -7.5097    0.0000 C   0  0  0  0  0  0
    3.8869   -8.2578    0.0000 C   0  0  0  0  0  0
    2.5890   -7.5060    0.0000 C   0  0  0  0  0  0
    2.5911   -6.0060    0.0000 C   0  0  0  0  0  0
    3.8817   -9.7586    0.0000 O   0  0  0  0  0  0
    2.5798  -10.5053    0.0000 C   0  0  0  0  0  0
    5.1943   -3.0089    0.0000 C   0  0  0  0  0  0
    3.8976   -0.7553    0.0000 O   0  0  0  0  0  0
    1.2990    0.7500    0.0000 C   0  0  0  0  0  0
    2.5972    1.5031    0.0000 C   0  0  0  0  0  0
    3.8976    0.7554    0.0000 O   0  0  0  0  0  0
    2.5951    3.0039    0.0000 O   0  0  0  0  0  0
    0.0000    1.5000    0.0000 C   0  0  0  0  0  0
   -1.2990    0.7500    0.0000 C   0  0  0  0  0  0
   -1.2990   -0.7500    0.0000 C   0  0  0  0  0  0
    0.0000   -1.5000    0.0000 C   0  0  0  0  0  0
   -2.5972   -1.5031    0.0000 C   0  0  0  0  0  0
   -3.8976   -0.7554    0.0000 O   0  0  0  0  0  0
   -2.5951   -3.0039    0.0000 O   0  0  0  0  0  0
    1.7197   -3.5076   -0.0000 H   0  0  0  0  0  0
    3.8933   -3.7570   -1.0900 H   0  0  0  0  0  0
    6.1253   -5.4710   -0.0000 H   0  0  0  0  0  0
    6.1215   -8.0511   -0.0000 H   0  0  0  0  0  0
    1.6529   -8.0447    0.0000 H   0  0  0  0  0  0
    1.6565   -5.4647    0.0000 H   0  0  0  0  0  0
    2.7754  -11.5776   -0.0000 H   0  0  0  0  0  0
    2.0086  -10.2407    0.8898 H   0  0  0  0  0  0
    2.0086  -10.2407   -0.8898 H   0  0  0  0  0  0
    6.0219   -3.7182   -0.0000 H   0  0  0  0  0  0
    5.2536   -2.3822   -0.8898 H   0  0  0  0  0  0
    5.2536   -2.3822    0.8898 H   0  0  0  0  0  0
    3.4996    3.3256   -0.0000 H   0  0  0  0  0  0
    0.0000    2.5800    0.0000 H   0  0  0  0  0  0
   -2.2343    1.2900    0.0000 H   0  0  0  0  0  0
    0.0000   -2.5800    0.0000 H   0  0  0  0  0  0
   -3.4996   -3.3256    0.0000 H   0  0  0  0  0  0
  1  2  1  0  0  0
  1 15  2  0  0  0
  1 22  1  0  0  0
  2  3  1  0  0  0
  2 14  2  0  0  0
  3  4  1  0  0  0
  3 26  1  0  0  0
  4  5  1  0  0  0
  4 13  1  0  0  0
  4 27  1  0  0  0
  5  6  2  0  0  0
  5 10  1  0  0  0
  6  7  1  0  0  0
  6 28  1  0  0  0
  7  8  2  0  0  0
  7 29  1  0  0  0
  8  9  1  0  0  0
  8 11  1  0  0  0
  9 10  2  0  0  0
  9 30  1  0  0  0
 10 31  1  0  0  0
 11 12  1  0  0  0
 12 32  1  0  0  0
 12 33  1  0  0  0
 12 34  1  0  0  0
 13 35  1  0  0  0
 13 36  1  0  0  0
 13 37  1  0  0  0
 15 16  1  0  0  0
 15 19  1  0  0  0
 16 17  2  0  0  0
 16 18  1  0  0  0
 18 38  1  0  0  0
 19 20  2  0  0  0
 19 39  1  0  0  0
 20 21  1  0  0  0
 20 40  1  0  0  0
 21 22  2  0  0  0
 21 23  1  0  0  0
 22 41  1  0  0  0
 23 24  2  0  0  0
 23 25  1  0  0  0
 25 42  1  0  0  0
M  END
> <Best Match>
S1-prime-site-subset-model1-all-except-2PVV-2JBK
6HKZ-6H7Z-3BI1-3D7H-lig-bas-shf-model1
6HKZ-6H7Z-3BI1-3D7H-lig-bas-shf-model1-6features

> <Pharmacophore-Fit Score>
96.28

> <Score>
96.28164
66.767296
66.767296

> <IDNUMBER>
AP-263/43479126

> <ADMET_Solubility_Level>
3

> <ADMET_Solubility>
-3.038

> <ADMET_BBB_Level>
4

> <ADMET_AlogP98>
2.242

> <s_m_entry_id>
176

> <s_m_entry_name>
hitlist-all-models-final-consensus-hits-first.18

> <LOGS>
-4.12
-4.12
-4.12

> <Active/Decoy>
active
active
active

> <LOGP>
2.83
2.83
2.83

> <H_DONORS>
3
3
3

> <Matching Features>
HBA:140693759479750030952|HBA:140693759481730030954|HBA:140693759491450030958|HBA:140693760234840030986|HBA:140693760245040030988|NI:140681336622110029058|NI:140712345149480032565|ZNB:140693759857800030960|ZNB:140712345480500032582
HBA:46682142513810068899||HBA:46683021303180089551|HBA:46683021303430089555|HBD:46682142828000068908|NI:46682678759180081113|NI:46683021383930089558
HBA:46682142513810068899|HBA:46683021303180089551|HBA:46683021303430089555|HBD:46682142828000068908|NI:46682678759180081113|NI:46683021383930089558

> <PRICE>
S01
S01
S01

> <Mol. Index>
178004
178004
178004

> <Source Database>
Specs_SC_10mg_Apr2021-LS408.ldb
Specs_SC_10mg_Apr2021-LS408.ldb
Specs_SC_10mg_Apr2021-LS408.ldb

> <ROTATABLE_BONDS>
7
7
7

> <TPSA>
112.93
112.93
112.93

> <ADD_INFO>
http://www.specs.net/enter.php?specsid=AP-263/43479126
http://www.specs.net/enter.php?specsid=AP-263/43479126
http://www.specs.net/enter.php?specsid=AP-263/43479126

> <H_ACCEPTORS>
6
6
6

> <Frequency>
3

> <ADMET_Unknown_AlogP98>
0

> <ADMET_EXT_CYP2D6>
-4.929251200998

> <ADMET_EXT_CYP2D6#Prediction>
false

> <ADMET_EXT_CYP2D6_Applicability>
OPS PC6 out of range. Value: 4.1498. Training min, max, SD, explained variance: -5.674, 3.9834, 1.993, 0.0519.
Unknown FCFP_2 feature: -1549222613: [*]:[c](:[*])C(=O)O

> <ADMET_EXT_CYP2D6_Applicability#MD>
10.3292547903581

> <ADMET_EXT_CYP2D6_Applicability#MDpvalue>
0.0707401106045113

> <ADMET_EXT_Hepatotoxic>
-1.53540287588001

> <ADMET_EXT_Hepatotoxic#Prediction>
true

> <ADMET_EXT_Hepatotoxic_Applicability>
All properties and OPS components are within expected ranges.

> <ADMET_EXT_Hepatotoxic_Applicability#MD>
11.4747413044266

> <ADMET_EXT_Hepatotoxic_Applicability#MDpvalue>
0.00122974310239126

> <ADMET_Absorption_Level>
0

> <ADMET_EXT_PPB>
1.68454806041121

> <ADMET_EXT_PPB#Prediction>
true

> <ADMET_EXT_PPB_Applicability>
All properties and OPS components are within expected ranges.

> <ADMET_EXT_PPB_Applicability#MD>
11.7038441353338

> <ADMET_EXT_PPB_Applicability#MDpvalue>
0.173695479756951

> <ADMET_PSA_2D>
115.273

> <s_m_Source_Path>
P:\Chemie\Projects\GCP2\Screening

> <s_m_Source_File>
hitlist-all-models-final-consensus-hits-first.sdf

> <i_m_Source_File_Index>
18

> <IUPAC name>
2-({[1-(4-methoxyphenyl)ethyl]amino}carbonyl)terephthalic acid

> <Name>
AP-263/43479126

> <s_m_subgroup_title>
HitsForExperimentalTesting

> <s_m_subgroupid>
HitsForExperimentalTesting

> <b_m_subgroup_collapsed>
0

$$$$
AK-918/12902970
                    3D
 Schrodinger Suite 2020-3.
 28 28  0  0  1  0            999 V2000
    1.2990   -0.7500    0.0000 C   0  0  0  0  0  0
    2.5973   -1.5031    0.0000 N   0  0  0  0  0  0
    2.5951   -3.0039    0.0000 C   0  0  0  0  0  0
    1.2948   -3.7516    0.0000 O   0  0  0  0  0  0
    3.8933   -3.7570    0.0000 C   0  0  0  0  0  0
    3.8912   -5.2578    0.0000 C   0  0  0  0  0  0
    5.1894   -6.0109    0.0000 C   0  0  0  0  0  0
    6.4897   -5.2632    0.0000 O   0  0  0  0  0  0
    5.1873   -7.5117    0.0000 O   0  0  0  0  0  0
    1.2990    0.7500    0.0000 C   0  0  0  0  0  0
    0.0000    1.5000    0.0000 C   0  0  0  0  0  0
   -0.0031    3.0008    0.0000 C   0  0  0  0  0  0
    1.2946    3.7531    0.0000 O   0  0  0  0  0  0
   -1.3039    3.7494    0.0000 O   0  0  0  0  0  0
   -1.2990    0.7500    0.0000 C   0  0  0  0  0  0
   -1.2990   -0.7500    0.0000 C   0  0  0  0  0  0
    0.0000   -1.5000    0.0000 C   0  0  0  0  0  0
    0.0000   -3.0000    0.0000 Br  0  0  0  0  0  0
    3.4730   -0.9999    0.0000 H   0  0  0  0  0  0
    4.5072   -3.4040    0.8286 H   0  0  0  0  0  0
    4.5072   -3.4040   -0.8286 H   0  0  0  0  0  0
    3.2773   -5.6108   -0.8286 H   0  0  0  0  0  0
    3.2773   -5.6108    0.8286 H   0  0  0  0  0  0
    6.0918   -7.8334    0.0000 H   0  0  0  0  0  0
    2.2343    1.2900    0.0000 H   0  0  0  0  0  0
   -1.1303    4.6936    0.0000 H   0  0  0  0  0  0
   -2.2343    1.2900    0.0000 H   0  0  0  0  0  0
   -2.2343   -1.2900    0.0000 H   0  0  0  0  0  0
  1  2  1  0  0  0
  1 10  2  0  0  0
  1 17  1  0  0  0
  2  3  1  0  0  0
  2 19  1  0  0  0
  3  4  2  0  0  0
  3  5  1  0  0  0
  5  6  1  0  0  0
  5 20  1  0  0  0
  5 21  1  0  0  0
  6  7  1  0  0  0
  6 22  1  0  0  0
  6 23  1  0  0  0
  7  8  2  0  0  0
  7  9  1  0  0  0
  9 24  1  0  0  0
 10 11  1  0  0  0
 10 25  1  0  0  0
 11 12  1  0  0  0
 11 15  2  0  0  0
 12 13  2  0  0  0
 12 14  1  0  0  0
 14 26  1  0  0  0
 15 16  1  0  0  0
 15 27  1  0  0  0
 16 17  2  0  0  0
 16 28  1  0  0  0
 17 18  1  0  0  0
M  END
> <Best Match>
S1-prime-site-subset-model1-all-except-2PVV-2JBK
6HKZ-6H7Z-3BI1-3D7H-lig-bas-shf-model1
6HKZ-6H7Z-3BI1-3D7H-lig-bas-shf-model1-6features

> <Pharmacophore-Fit Score>
96.26

> <Score>
96.26278
65.59578
65.59578

> <IDNUMBER>
AK-918/12902970

> <ADMET_Solubility_Level>
4

> <ADMET_Solubility>
-1.798

> <ADMET_BBB_Level>
3

> <ADMET_AlogP98>
1.173

> <s_m_entry_id>
177

> <s_m_entry_name>
hitlist-all-models-final-consensus-hits-first.12

> <LOGS>
-2.4
-2.4
-2.4

> <Active/Decoy>
active
active
active

> <LOGP>
1.05
1.05
1.05

> <H_DONORS>
3
3
3

> <Matching Features>
HBA:140693759479750030952|HBA:140693759481730030954|HBA:140693759491450030958|HBA:140693760234840030986|HBA:140693760245040030988|NI:140681336622110029058|NI:140712345149480032565|ZNB:140693759857800030960|ZNB:140712345480500032582
HBA:46682142513810068899||HBA:46683021303180089551|HBA:46683021303430089555|HBD:46682142828000068908|NI:46682678759180081113|NI:46683021383930089558
HBA:46682142513810068899|HBA:46683021303180089551|HBA:46683021303430089555|HBD:46682142828000068908|NI:46682678759180081113|NI:46683021383930089558

> <PRICE>
S01
S01
S01

> <Mol. Index>
73038
73038
73038

> <Source Database>
Specs_SC_10mg_Apr2021-LS408.ldb
Specs_SC_10mg_Apr2021-LS408.ldb
Specs_SC_10mg_Apr2021-LS408.ldb

> <ROTATABLE_BONDS>
6
6
6

> <TPSA>
103.7
103.7
103.7

> <ADD_INFO>
http://www.specs.net/enter.php?specsid=AK-918/12902970
http://www.specs.net/enter.php?specsid=AK-918/12902970
http://www.specs.net/enter.php?specsid=AK-918/12902970

> <H_ACCEPTORS>
6
6
6

> <Frequency>
3

> <ADMET_Unknown_AlogP98>
0

> <ADMET_EXT_CYP2D6>
-11.1600422361064

> <ADMET_EXT_CYP2D6#Prediction>
false

> <ADMET_EXT_CYP2D6_Applicability>
All properties and OPS components are within expected ranges.
Unknown FCFP_2 feature: -1549222613: [*]:[c](:[*])C(=O)O

> <ADMET_EXT_CYP2D6_Applicability#MD>
12.052529200991

> <ADMET_EXT_CYP2D6_Applicability#MDpvalue>
0.00263111657601771

> <ADMET_EXT_Hepatotoxic>
-2.27053480798398

> <ADMET_EXT_Hepatotoxic#Prediction>
true

> <ADMET_EXT_Hepatotoxic_Applicability>
All properties and OPS components are within expected ranges.

> <ADMET_EXT_Hepatotoxic_Applicability#MD>
11.5965174039611

> <ADMET_EXT_Hepatotoxic_Applicability#MDpvalue>
0.000785219857252867

> <ADMET_Absorption_Level>
0

> <ADMET_EXT_PPB>
-0.457141605967035

> <ADMET_EXT_PPB#Prediction>
true

> <ADMET_EXT_PPB_Applicability>
All properties and OPS components are within expected ranges.

> <ADMET_EXT_PPB_Applicability#MD>
13.3223995698555

> <ADMET_EXT_PPB_Applicability#MDpvalue>
0.0017549764156861

> <ADMET_PSA_2D>
106.343

> <s_m_Source_Path>
P:\Chemie\Projects\GCP2\Screening

> <s_m_Source_File>
hitlist-all-models-final-consensus-hits-first.sdf

> <i_m_Source_File_Index>
12

> <IUPAC name>
4-bromo-3-[(3-carboxypropanoyl)amino]benzoic acid

> <Name>
AK-918/12902970

> <ADMET_BBB>
-1.474

> <s_m_subgroup_title>
HitsForExperimentalTesting

> <s_m_subgroupid>
HitsForExperimentalTesting

> <b_m_subgroup_collapsed>
0

$$$$
AK-918/37196003
                    3D
 Schrodinger Suite 2020-3.
 31 31  0  0  1  0            999 V2000
    2.5973   -1.5031    0.0000 C   0  0  0  0  0  0
    1.2990   -0.7500    0.0000 C   0  0  0  0  0  0
    1.2990    0.7500    0.0000 C   0  0  0  0  0  0
    0.0000    1.5000    0.0000 C   0  0  0  0  0  0
   -1.2990    0.7500    0.0000 C   0  0  0  0  0  0
   -2.6003    1.4977    0.0000 N   0  0  0  0  0  0
   -3.8990    0.7455    0.0000 C   0  0  0  0  0  0
   -3.8964   -0.7545    0.0000 O   0  0  0  0  0  0
   -5.2003    1.4932    0.0000 C   0  0  0  0  0  0
   -6.4990    0.7409    0.0000 C   0  0  0  0  0  0
   -7.8003    1.4887    0.0000 C   0  0  0  0  0  0
   -9.0990    0.7364    0.0000 C   0  0  0  0  0  0
   -9.0964   -0.7636    0.0000 O   0  0  0  0  0  0
  -10.4003    1.4841    0.0000 O   0  0  0  0  0  0
   -1.2990   -0.7500    0.0000 C   0  0  0  0  0  0
    0.0000   -1.5000    0.0000 C   0  0  0  0  0  0
    3.8976   -0.7553    0.0000 O   0  0  0  0  0  0
    2.5951   -3.0039    0.0000 O   0  0  0  0  0  0
    2.2343    1.2900    0.0000 H   0  0  0  0  0  0
    0.0000    2.5800    0.0000 H   0  0  0  0  0  0
   -2.6024    2.5077    0.0000 H   0  0  0  0  0  0
   -5.2015    2.2014   -0.8286 H   0  0  0  0  0  0
   -5.2015    2.2014    0.8286 H   0  0  0  0  0  0
   -6.4978    0.0328    0.8286 H   0  0  0  0  0  0
   -6.4978    0.0328   -0.8286 H   0  0  0  0  0  0
   -7.8015    2.1968   -0.8286 H   0  0  0  0  0  0
   -7.8015    2.1968    0.8286 H   0  0  0  0  0  0
  -11.1290    0.8591   -0.0000 H   0  0  0  0  0  0
   -2.2343   -1.2900    0.0000 H   0  0  0  0  0  0
    0.0000   -2.5800    0.0000 H   0  0  0  0  0  0
    3.4996   -3.3257   -0.0000 H   0  0  0  0  0  0
  1  2  1  0  0  0
  1 17  2  0  0  0
  1 18  1  0  0  0
  2  3  2  0  0  0
  2 16  1  0  0  0
  3  4  1  0  0  0
  3 19  1  0  0  0
  4  5  2  0  0  0
  4 20  1  0  0  0
  5  6  1  0  0  0
  5 15  1  0  0  0
  6  7  1  0  0  0
  6 21  1  0  0  0
  7  8  2  0  0  0
  7  9  1  0  0  0
  9 10  1  0  0  0
  9 22  1  0  0  0
  9 23  1  0  0  0
 10 11  1  0  0  0
 10 24  1  0  0  0
 10 25  1  0  0  0
 11 12  1  0  0  0
 11 26  1  0  0  0
 11 27  1  0  0  0
 12 13  2  0  0  0
 12 14  1  0  0  0
 14 28  1  0  0  0
 15 16  2  0  0  0
 15 29  1  0  0  0
 16 30  1  0  0  0
 18 31  1  0  0  0
M  END
> <Best Match>
S1-prime-site-subset-model1-all-except-2PVV-2JBK
6HKZ-6H7Z-3BI1-3D7H-lig-bas-shf-model1
6HKZ-6H7Z-3BI1-3D7H-lig-bas-shf-model1-6features

> <Pharmacophore-Fit Score>
95.83

> <Score>
95.82988
66.874374
66.874374

> <IDNUMBER>
AK-918/37196003

> <ADMET_Solubility_Level>
4

> <ADMET_Solubility>
-1.119

> <ADMET_BBB_Level>
3

> <ADMET_AlogP98>
0.881

> <s_m_entry_id>
180

> <s_m_entry_name>
hitlist-all-models-final-consensus-hits-first.13

> <LOGS>
-2.07
-2.07
-2.07

> <Active/Decoy>
active
active
active

> <LOGP>
1.22
1.22
1.22

> <H_DONORS>
3
3
3

> <Matching Features>
HBA:140693759479750030952|HBA:140693759481730030954|HBA:140693759491450030958|HBA:140693760234840030986|HBA:140693760245040030988|NI:140681336622110029058|NI:140712345149480032565|ZNB:140693759857800030960|ZNB:140712345480500032582
HBA:46682142513810068899||HBA:46683021303180089551|HBA:46683021303430089555|HBD:46682142828000068908|NI:46682678759180081113|NI:46683021383930089558
HBA:46682142513810068899|HBA:46683021303180089551|HBA:46683021303430089555|HBD:46682142828000068908|NI:46682678759180081113|NI:46683021383930089558

> <PRICE>
S01
S01
S01

> <Mol. Index>
73822
73822
73822

> <Source Database>
Specs_SC_10mg_Apr2021-LS408.ldb
Specs_SC_10mg_Apr2021-LS408.ldb
Specs_SC_10mg_Apr2021-LS408.ldb

> <ROTATABLE_BONDS>
7
7
7

> <TPSA>
103.7
103.7
103.7

> <ADD_INFO>
http://www.specs.net/enter.php?specsid=AK-918/37196003
http://www.specs.net/enter.php?specsid=AK-918/37196003
http://www.specs.net/enter.php?specsid=AK-918/37196003

> <H_ACCEPTORS>
6
6
6

> <Frequency>
3

> <ADMET_Unknown_AlogP98>
0

> <ADMET_EXT_CYP2D6>
-12.1249202127862

> <ADMET_EXT_CYP2D6#Prediction>
false

> <ADMET_EXT_CYP2D6_Applicability>
All properties and OPS components are within expected ranges.
Unknown FCFP_2 feature: -1549222613: [*]:[c](:[*])C(=O)O

> <ADMET_EXT_CYP2D6_Applicability#MD>
11.912853095587

> <ADMET_EXT_CYP2D6_Applicability#MDpvalue>
0.00355443255268856

> <ADMET_EXT_Hepatotoxic>
-4.01679649322116

> <ADMET_EXT_Hepatotoxic#Prediction>
true

> <ADMET_EXT_Hepatotoxic_Applicability>
All properties and OPS components are within expected ranges.

> <ADMET_EXT_Hepatotoxic_Applicability#MD>
11.6759745782406

> <ADMET_EXT_Hepatotoxic_Applicability#MDpvalue>
0.000581767107438207

> <ADMET_Absorption_Level>
0

> <ADMET_EXT_PPB>
-4.97410768585006

> <ADMET_EXT_PPB#Prediction>
false

> <ADMET_EXT_PPB_Applicability>
All properties and OPS components are within expected ranges.

> <ADMET_EXT_PPB_Applicability#MD>
11.6764765083626

> <ADMET_EXT_PPB_Applicability#MDpvalue>
0.182742820310865

> <ADMET_PSA_2D>
106.343

> <s_m_Source_Path>
P:\Chemie\Projects\GCP2\Screening

> <s_m_Source_File>
hitlist-all-models-final-consensus-hits-first.sdf

> <i_m_Source_File_Index>
13

> <IUPAC name>
4-[(4-carboxybutanoyl)amino]benzoic acid

> <Name>
AK-918/37196003

> <ADMET_BBB>
-1.564

> <s_m_subgroup_title>
HitsForExperimentalTesting

> <s_m_subgroupid>
HitsForExperimentalTesting

> <b_m_subgroup_collapsed>
0

$$$$
AK-918/11641024
                    3D
 Schrodinger Suite 2020-3.
 36 37  0  0  1  0            999 V2000
    1.7710   -2.1532    0.0000 C   0  0  0  0  0  0
    1.2990   -0.7500    0.0000 C   0  0  2  0  0  0
    1.2990    0.7500    0.0000 C   0  0  2  0  0  0
    1.7710    2.1532    0.0000 C   0  0  0  0  0  0
    0.7512    3.2533    0.0000 O   0  0  0  0  0  0
    3.2342    2.4869    0.0000 O   0  0  0  0  0  0
    0.0000    1.5000    0.0000 C   0  0  0  0  0  0
   -1.2990    0.7500    0.0000 C   0  0  0  0  0  0
   -1.2990   -0.7500    0.0000 C   0  0  0  0  0  0
    0.0000   -1.5000    0.0000 C   0  0  0  0  0  0
    0.8068   -3.3033    0.0000 N   0  0  0  0  0  0
    1.3198   -4.7137    0.0000 C   0  0  0  0  0  0
    0.3577   -5.8646    0.0000 C   0  0  0  0  0  0
    0.8734   -7.2732    0.0000 C   0  0  0  0  0  0
   -0.0869   -8.4267    0.0000 C   0  0  0  0  0  0
   -1.5650   -8.1715    0.0000 O   0  0  0  0  0  0
    0.4310   -9.8353    0.0000 O   0  0  0  0  0  0
    2.3510   -7.5310    0.0000 C   0  0  0  0  0  0
    3.3131   -6.3802    0.0000 C   0  0  0  0  0  0
    2.7975   -4.9716    0.0000 C   0  0  0  0  0  0
    3.2482   -2.4135    0.0000 O   0  0  0  0  0  0
    1.2990   -0.7500   -1.0900 H   0  0  0  0  0  0
    1.2990    0.7500   -1.0900 H   0  0  0  0  0  0
    3.3454    3.4404    0.0000 H   0  0  0  0  0  0
    0.0000    2.2079   -0.8289 H   0  0  0  0  0  0
    0.0000    2.2079    0.8289 H   0  0  0  0  0  0
   -2.2343    1.2900    0.0000 H   0  0  0  0  0  0
   -2.2343   -1.2900    0.0000 H   0  0  0  0  0  0
    0.0000   -2.2079    0.8289 H   0  0  0  0  0  0
    0.0000   -2.2079   -0.8289 H   0  0  0  0  0  0
   -0.1879   -3.1283    0.0000 H   0  0  0  0  0  0
   -0.7062   -5.6790   -0.0000 H   0  0  0  0  0  0
   -0.3078  -10.4483   -0.0000 H   0  0  0  0  0  0
    2.7222   -8.5452    0.0000 H   0  0  0  0  0  0
    4.3770   -6.5658    0.0000 H   0  0  0  0  0  0
    3.4903   -4.1431    0.0000 H   0  0  0  0  0  0
  1  2  1  0  0  0
  1 11  1  0  0  0
  1 21  2  0  0  0
  2  3  1  0  0  0
  2 10  1  0  0  0
  2 22  1  0  0  0
  3  4  1  0  0  0
  3  7  1  0  0  0
  3 23  1  0  0  0
  4  5  2  0  0  0
  4  6  1  0  0  0
  6 24  1  0  0  0
  7  8  1  0  0  0
  7 25  1  0  0  0
  7 26  1  0  0  0
  8  9  2  0  0  0
  8 27  1  0  0  0
  9 10  1  0  0  0
  9 28  1  0  0  0
 10 29  1  0  0  0
 10 30  1  0  0  0
 11 12  1  0  0  0
 11 31  1  0  0  0
 12 13  2  0  0  0
 12 20  1  0  0  0
 13 14  1  0  0  0
 13 32  1  0  0  0
 14 15  1  0  0  0
 14 18  2  0  0  0
 15 16  2  0  0  0
 15 17  1  0  0  0
 17 33  1  0  0  0
 18 19  1  0  0  0
 18 34  1  0  0  0
 19 20  2  0  0  0
 19 35  1  0  0  0
 20 36  1  0  0  0
M  END
> <Best Match>
S1-prime-site-subset-model1-all-except-2PVV-2JBK
6HKZ-6H7Z-3BI1-3D7H-lig-bas-shf-model1
6HKZ-6H7Z-3BI1-3D7H-lig-bas-shf-model1-6features

> <Pharmacophore-Fit Score>
95.71

> <Score>
95.70657
64.862206
65.34164

> <IDNUMBER>
AK-918/11641024

> <ADMET_Solubility_Level>
3

> <ADMET_Solubility>
-2.144

> <ADMET_BBB_Level>
3

> <ADMET_AlogP98>
1.446

> <s_m_entry_id>
181

> <s_m_entry_name>
hitlist-all-models-final-consensus-hits-first.14

> <LOGS>
-3.2
-3.2
-3.2

> <Active/Decoy>
active
active
active

> <LOGP>
2.22
2.22
2.22

> <H_DONORS>
3
3
3

> <Matching Features>
HBA:140693759479750030952|HBA:140693759481730030954|HBA:140693759491450030958|HBA:140693760234840030986|HBA:140693760245040030988|NI:140681336622110029058|NI:140712345149480032565|ZNB:140693759857800030960|ZNB:140712345480500032582
HBA:46682142513810068899||HBA:46683021303180089551|HBA:46683021303430089555|HBD:46682142828000068908|NI:46682678759180081113|NI:46683021383930089558
HBA:46682142513810068899|HBA:46683021303180089551|HBA:46683021303430089555|HBD:46682142828000068908|NI:46682678759180081113|NI:46683021383930089558

> <PRICE>
S01
S01
S01

> <Mol. Index>
72019
72019
72019

> <Source Database>
Specs_SC_10mg_Apr2021-LS408.ldb
Specs_SC_10mg_Apr2021-LS408.ldb
Specs_SC_10mg_Apr2021-LS408.ldb

> <ROTATABLE_BONDS>
5
5
5

> <TPSA>
103.7
103.7
103.7

> <ADD_INFO>
http://www.specs.net/enter.php?specsid=AK-918/11641024
http://www.specs.net/enter.php?specsid=AK-918/11641024
http://www.specs.net/enter.php?specsid=AK-918/11641024

> <H_ACCEPTORS>
6
6
6

> <Frequency>
3

> <ADMET_Unknown_AlogP98>
0

> <ADMET_EXT_CYP2D6>
-10.6092032693166

> <ADMET_EXT_CYP2D6#Prediction>
false

> <ADMET_EXT_CYP2D6_Applicability>
All properties and OPS components are within expected ranges.
Unknown FCFP_2 feature: -1549222613: [*]:[c](:[*])C(=O)O

> <ADMET_EXT_CYP2D6_Applicability#MD>
14.1116878411488

> <ADMET_EXT_CYP2D6_Applicability#MDpvalue>
1.99253001912517e-05

> <ADMET_EXT_Hepatotoxic>
-3.84888104762826

> <ADMET_EXT_Hepatotoxic#Prediction>
true

> <ADMET_EXT_Hepatotoxic_Applicability>
All properties and OPS components are within expected ranges.

> <ADMET_EXT_Hepatotoxic_Applicability#MD>
12.2928016323893

> <ADMET_EXT_Hepatotoxic_Applicability#MDpvalue>
4.71105586499318e-05

> <ADMET_Absorption_Level>
0

> <ADMET_EXT_PPB>
3.14374108372084

> <ADMET_EXT_PPB#Prediction>
true

> <ADMET_EXT_PPB_Applicability>
All properties and OPS components are within expected ranges.

> <ADMET_EXT_PPB_Applicability#MD>
12.6239029787046

> <ADMET_EXT_PPB_Applicability#MDpvalue>
0.0186755496607167

> <ADMET_PSA_2D>
106.343

> <s_m_Source_Path>
P:\Chemie\Projects\GCP2\Screening

> <s_m_Source_File>
hitlist-all-models-final-consensus-hits-first.sdf

> <i_m_Source_File_Index>
14

> <IUPAC name>
3-{[(6-carboxy-3-cyclohexen-1-yl)carbonyl]amino}benzoic acid

> <Name>
AK-918/11641024

> <ADMET_BBB>
-1.39

> <s_m_subgroup_title>
HitsForExperimentalTesting

> <s_m_subgroupid>
HitsForExperimentalTesting

> <b_m_subgroup_collapsed>
0

$$$$
AG-690/12245693
                    3D
 Schrodinger Suite 2020-3.
 40 41  0  0  1  0            999 V2000
    2.5973   -1.5031    0.0000 C   0  0  0  0  0  0
    1.2990   -0.7500    0.0000 C   0  0  0  0  0  0
    1.2990    0.7500    0.0000 C   0  0  0  0  0  0
    0.0000    1.5000    0.0000 C   0  0  0  0  0  0
   -1.2990    0.7500    0.0000 C   0  0  0  0  0  0
   -1.2990   -0.7500    0.0000 C   0  0  0  0  0  0
    0.0000   -1.5000    0.0000 C   0  0  0  0  0  0
   -2.6003    1.4977    0.0000 C   0  0  0  0  0  0
   -2.6030    2.9977    0.0000 O   0  0  0  0  0  0
   -3.8990    0.7455    0.0000 O   0  0  0  0  0  0
    2.5972    1.5031    0.0000 C   0  0  0  0  0  0
    3.8976    0.7554    0.0000 O   0  0  0  0  0  0
    2.5951    3.0039    0.0000 O   0  0  0  0  0  0
    2.5951   -3.0039    0.0000 N   0  0  0  0  0  0
    3.8933   -3.7570    0.0000 C   0  0  0  0  0  0
    3.8934   -5.2570    0.0000 C   0  0  0  0  0  0
    5.1924   -6.0070    0.0000 C   0  0  0  0  0  0
    6.4915   -5.2571    0.0000 C   0  0  0  0  0  0
    6.4915   -3.7571    0.0000 C   0  0  0  0  0  0
    5.1925   -3.0070    0.0000 C   0  0  0  0  0  0
    5.1956   -1.5062    0.0000 O   0  0  0  0  0  0
    6.4965   -0.7577    0.0000 C   0  0  0  0  0  0
    5.1955   -7.5079    0.0000 O   0  0  0  0  0  0
    6.4963   -8.2565    0.0000 C   0  0  0  0  0  0
    3.8976   -0.7553    0.0000 O   0  0  0  0  0  0
    0.0000    2.5800    0.0000 H   0  0  0  0  0  0
   -2.2343   -1.2900    0.0000 H   0  0  0  0  0  0
    0.0000   -2.5800    0.0000 H   0  0  0  0  0  0
   -4.6299    1.3680    0.0000 H   0  0  0  0  0  0
    3.4996    3.3256   -0.0000 H   0  0  0  0  0  0
    1.7197   -3.5076    0.0000 H   0  0  0  0  0  0
    2.9581   -5.7971    0.0000 H   0  0  0  0  0  0
    7.4268   -5.7972    0.0000 H   0  0  0  0  0  0
    7.4268   -3.2171    0.0000 H   0  0  0  0  0  0
    6.2995    0.3143   -0.0000 H   0  0  0  0  0  0
    7.0681   -1.0215    0.8898 H   0  0  0  0  0  0
    7.0681   -1.0215   -0.8898 H   0  0  0  0  0  0
    6.2992   -9.3285    0.0000 H   0  0  0  0  0  0
    7.0679   -7.9927   -0.8898 H   0  0  0  0  0  0
    7.0679   -7.9927    0.8898 H   0  0  0  0  0  0
  1  2  1  0  0  0
  1 14  1  0  0  0
  1 25  2  0  0  0
  2  3  1  0  0  0
  2  7  2  0  0  0
  3  4  2  0  0  0
  3 11  1  0  0  0
  4  5  1  0  0  0
  4 26  1  0  0  0
  5  6  2  0  0  0
  5  8  1  0  0  0
  6  7  1  0  0  0
  6 27  1  0  0  0
  7 28  1  0  0  0
  8  9  2  0  0  0
  8 10  1  0  0  0
 10 29  1  0  0  0
 11 12  2  0  0  0
 11 13  1  0  0  0
 13 30  1  0  0  0
 14 15  1  0  0  0
 14 31  1  0  0  0
 15 16  1  0  0  0
 15 20  2  0  0  0
 16 17  2  0  0  0
 16 32  1  0  0  0
 17 18  1  0  0  0
 17 23  1  0  0  0
 18 19  2  0  0  0
 18 33  1  0  0  0
 19 20  1  0  0  0
 19 34  1  0  0  0
 20 21  1  0  0  0
 21 22  1  0  0  0
 22 35  1  0  0  0
 22 36  1  0  0  0
 22 37  1  0  0  0
 23 24  1  0  0  0
 24 38  1  0  0  0
 24 39  1  0  0  0
 24 40  1  0  0  0
M  END
> <Best Match>
S1-prime-site-subset-model1-all-except-2PVV-2JBK
6HKZ-6H7Z-3BI1-3D7H-lig-bas-shf-model1
6HKZ-6H7Z-3BI1-3D7H-lig-bas-shf-model1-6features

> <Pharmacophore-Fit Score>
95.68

> <Score>
95.680504
65.917656
65.917656

> <IDNUMBER>
AG-690/12245693

> <ADMET_Solubility_Level>
3

> <ADMET_Solubility>
-2.973

> <ADMET_BBB_Level>
4

> <ADMET_AlogP98>
1.841

> <s_m_entry_id>
182

> <s_m_entry_name>
hitlist-all-models-final-consensus-hits-first.10

> <LOGS>
-3.19
-3.19
-3.19

> <Active/Decoy>
active
active
active

> <LOGP>
1.72
1.72
1.72

> <H_DONORS>
3
3
3

> <Matching Features>
HBA:140693759479750030952|HBA:140693759481730030954|HBA:140693759491450030958|HBA:140693760234840030986|HBA:140693760245040030988|NI:140681336622110029058|NI:140712345149480032565|ZNB:140693759857800030960|ZNB:140712345480500032582
HBA:46682142513810068899||HBA:46683021303180089551|HBA:46683021303430089555|HBD:46682142828000068908|NI:46682678759180081113|NI:46683021383930089558
HBA:46682142513810068899|HBA:46683021303180089551|HBA:46683021303430089555|HBD:46682142828000068908|NI:46682678759180081113|NI:46683021383930089558

> <PRICE>
S01
S01
S01

> <Mol. Index>
40139
40139
40139

> <Source Database>
Specs_SC_10mg_Apr2021-LS408.ldb
Specs_SC_10mg_Apr2021-LS408.ldb
Specs_SC_10mg_Apr2021-LS408.ldb

> <ROTATABLE_BONDS>
7
7
7

> <TPSA>
122.16
122.16
122.16

> <ADD_INFO>
http://www.specs.net/enter.php?specsid=AG-690/12245693
http://www.specs.net/enter.php?specsid=AG-690/12245693
http://www.specs.net/enter.php?specsid=AG-690/12245693

> <H_ACCEPTORS>
6
6
6

> <Frequency>
3

> <ADMET_Unknown_AlogP98>
0

> <ADMET_EXT_CYP2D6>
-8.43998664591575

> <ADMET_EXT_CYP2D6#Prediction>
false

> <ADMET_EXT_CYP2D6_Applicability>
All properties and OPS components are within expected ranges.
Unknown FCFP_2 feature: -1549222613: [*]:[c](:[*])C(=O)O

> <ADMET_EXT_CYP2D6_Applicability#MD>
10.8821648586105

> <ADMET_EXT_CYP2D6_Applicability#MDpvalue>
0.0274850324430588

> <ADMET_EXT_Hepatotoxic>
0.29441500312681

> <ADMET_EXT_Hepatotoxic#Prediction>
true

> <ADMET_EXT_Hepatotoxic_Applicability>
All properties and OPS components are within expected ranges.

> <ADMET_EXT_Hepatotoxic_Applicability#MD>
10.0941908665803

> <ADMET_EXT_Hepatotoxic_Applicability#MDpvalue>
0.0731410916681605

> <ADMET_Absorption_Level>
0

> <ADMET_EXT_PPB>
0.397508297810247

> <ADMET_EXT_PPB#Prediction>
true

> <ADMET_EXT_PPB_Applicability>
All properties and OPS components are within expected ranges.

> <ADMET_EXT_PPB_Applicability#MD>
13.9894869481268

> <ADMET_EXT_PPB_Applicability#MDpvalue>
0.000109426539519451

> <ADMET_PSA_2D>
124.203

> <s_m_Source_Path>
P:\Chemie\Projects\GCP2\Screening

> <s_m_Source_File>
hitlist-all-models-final-consensus-hits-first.sdf

> <i_m_Source_File_Index>
10

> <IUPAC name>
4-[(2,5-dimethoxyanilino)carbonyl]isophthalic acid

> <Name>
AG-690/12245693

> <s_m_subgroup_title>
HitsForExperimentalTesting

> <s_m_subgroupid>
HitsForExperimentalTesting

> <b_m_subgroup_collapsed>
0

$$$$
AP-263/40917807
                    3D
 Schrodinger Suite 2020-3.
 36 37  0  0  1  0            999 V2000
    2.5973   -1.5031    0.0000 C   0  0  0  0  0  0
    1.2990   -0.7500    0.0000 C   0  0  0  0  0  0
    1.2990    0.7500    0.0000 C   0  0  0  0  0  0
    0.0000    1.5000    0.0000 C   0  0  0  0  0  0
   -1.2990    0.7500    0.0000 C   0  0  0  0  0  0
   -1.2990   -0.7500    0.0000 C   0  0  0  0  0  0
    0.0000   -1.5000    0.0000 C   0  0  0  0  0  0
   -2.6003    1.4977    0.0000 C   0  0  0  0  0  0
   -2.6030    2.9977    0.0000 O   0  0  0  0  0  0
   -3.8990    0.7455    0.0000 O   0  0  0  0  0  0
    2.5972    1.5031    0.0000 C   0  0  0  0  0  0
    3.8976    0.7554    0.0000 O   0  0  0  0  0  0
    2.5951    3.0039    0.0000 O   0  0  0  0  0  0
    2.5951   -3.0039    0.0000 N   0  0  0  0  0  0
    3.8933   -3.7570    0.0000 C   0  0  0  0  0  0
    3.8934   -5.2570    0.0000 C   0  0  0  0  0  0
    5.1924   -6.0070    0.0000 C   0  0  0  0  0  0
    6.4915   -5.2571    0.0000 C   0  0  0  0  0  0
    6.4915   -3.7571    0.0000 C   0  0  0  0  0  0
    5.1925   -3.0070    0.0000 C   0  0  0  0  0  0
    5.1956   -1.5062    0.0000 O   0  0  0  0  0  0
    6.4965   -0.7577    0.0000 C   0  0  0  0  0  0
    5.1924   -7.5070    0.0000 Cl  0  0  0  0  0  0
    3.8976   -0.7553    0.0000 O   0  0  0  0  0  0
    0.0000    2.5800    0.0000 H   0  0  0  0  0  0
   -2.2343   -1.2900   -0.0000 H   0  0  0  0  0  0
    0.0000   -2.5800   -0.0000 H   0  0  0  0  0  0
   -4.6299    1.3680    0.0000 H   0  0  0  0  0  0
    3.4996    3.3256    0.0000 H   0  0  0  0  0  0
    1.7197   -3.5076    0.0000 H   0  0  0  0  0  0
    2.9581   -5.7971    0.0000 H   0  0  0  0  0  0
    7.4268   -5.7972    0.0000 H   0  0  0  0  0  0
    7.4268   -3.2171    0.0000 H   0  0  0  0  0  0
    6.2995    0.3143   -0.0000 H   0  0  0  0  0  0
    7.0681   -1.0215    0.8898 H   0  0  0  0  0  0
    7.0681   -1.0215   -0.8898 H   0  0  0  0  0  0
  1  2  1  0  0  0
  1 14  1  0  0  0
  1 24  2  0  0  0
  2  3  1  0  0  0
  2  7  2  0  0  0
  3  4  2  0  0  0
  3 11  1  0  0  0
  4  5  1  0  0  0
  4 25  1  0  0  0
  5  6  2  0  0  0
  5  8  1  0  0  0
  6  7  1  0  0  0
  6 26  1  0  0  0
  7 27  1  0  0  0
  8  9  2  0  0  0
  8 10  1  0  0  0
 10 28  1  0  0  0
 11 12  2  0  0  0
 11 13  1  0  0  0
 13 29  1  0  0  0
 14 15  1  0  0  0
 14 30  1  0  0  0
 15 16  2  0  0  0
 15 20  1  0  0  0
 16 17  1  0  0  0
 16 31  1  0  0  0
 17 18  2  0  0  0
 17 23  1  0  0  0
 18 19  1  0  0  0
 18 32  1  0  0  0
 19 20  2  0  0  0
 19 33  1  0  0  0
 20 21  1  0  0  0
 21 22  1  0  0  0
 22 34  1  0  0  0
 22 35  1  0  0  0
 22 36  1  0  0  0
M  END
> <Best Match>
S1-prime-site-subset-model1-all-except-2PVV-2JBK
6HKZ-6H7Z-3BI1-3D7H-lig-bas-shf-model1
6HKZ-6H7Z-3BI1-3D7H-lig-bas-shf-model1-6features

> <Pharmacophore-Fit Score>
95.68

> <Score>
95.6806
65.69819
65.91708

> <IDNUMBER>
AP-263/40917807

> <ADMET_Solubility_Level>
3

> <ADMET_Solubility>
-3.658

> <ADMET_BBB_Level>
4

> <ADMET_AlogP98>
2.522

> <s_m_entry_id>
183

> <s_m_entry_name>
hitlist-all-models-final-consensus-hits-first.19

> <LOGS>
-3.7
-3.7
-3.7

> <Active/Decoy>
active
active
active

> <LOGP>
2.28
2.28
2.28

> <H_DONORS>
3
3
3

> <Matching Features>
HBA:140693759479750030952|HBA:140693759481730030954|HBA:140693759491450030958|HBA:140693760234840030986|HBA:140693760245040030988|NI:140681336622110029058|NI:140712345149480032565|ZNB:140693759857800030960|ZNB:140712345480500032582
HBA:46682142513810068899||HBA:46683021303180089551|HBA:46683021303430089555|HBD:46682142828000068908|NI:46682678759180081113|NI:46683021383930089558
HBA:46682142513810068899|HBA:46683021303180089551|HBA:46683021303430089555|HBD:46682142828000068908|NI:46682678759180081113|NI:46683021383930089558

> <PRICE>
S01
S01
S01

> <Mol. Index>
172762
172762
172762

> <Source Database>
Specs_SC_10mg_Apr2021-LS408.ldb
Specs_SC_10mg_Apr2021-LS408.ldb
Specs_SC_10mg_Apr2021-LS408.ldb

> <ROTATABLE_BONDS>
6
6
6

> <TPSA>
112.93
112.93
112.93

> <ADD_INFO>
http://www.specs.net/enter.php?specsid=AP-263/40917807
http://www.specs.net/enter.php?specsid=AP-263/40917807
http://www.specs.net/enter.php?specsid=AP-263/40917807

> <H_ACCEPTORS>
6
6
6

> <Frequency>
3

> <ADMET_Unknown_AlogP98>
0

> <ADMET_EXT_CYP2D6>
-7.02574165764575

> <ADMET_EXT_CYP2D6#Prediction>
false

> <ADMET_EXT_CYP2D6_Applicability>
All properties and OPS components are within expected ranges.
Unknown FCFP_2 feature: -1549222613: [*]:[c](:[*])C(=O)O

> <ADMET_EXT_CYP2D6_Applicability#MD>
11.9304349639735

> <ADMET_EXT_CYP2D6_Applicability#MDpvalue>
0.00342330990150407

> <ADMET_EXT_Hepatotoxic>
1.57210636140195

> <ADMET_EXT_Hepatotoxic#Prediction>
true

> <ADMET_EXT_Hepatotoxic_Applicability>
All properties and OPS components are within expected ranges.

> <ADMET_EXT_Hepatotoxic_Applicability#MD>
11.3450282330691

> <ADMET_EXT_Hepatotoxic_Applicability#MDpvalue>
0.00195372358326843

> <ADMET_Absorption_Level>
0

> <ADMET_EXT_PPB>
5.0084708229568

> <ADMET_EXT_PPB#Prediction>
true

> <ADMET_EXT_PPB_Applicability>
All properties and OPS components are within expected ranges.

> <ADMET_EXT_PPB_Applicability#MD>
14.7209120696776

> <ADMET_EXT_PPB_Applicability#MDpvalue>
3.02992485059234e-06

> <ADMET_PSA_2D>
115.273

> <s_m_Source_Path>
P:\Chemie\Projects\GCP2\Screening

> <s_m_Source_File>
hitlist-all-models-final-consensus-hits-first.sdf

> <i_m_Source_File_Index>
19

> <IUPAC name>
4-[(5-chloro-2-methoxyanilino)carbonyl]isophthalic acid

> <Name>
AP-263/40917807

> <s_m_subgroup_title>
HitsForExperimentalTesting

> <s_m_subgroupid>
HitsForExperimentalTesting

> <b_m_subgroup_collapsed>
0

$$$$
AN-465/43411093
                    3D
 Schrodinger Suite 2020-3.
 43 45  0  0  1  0            999 V2000
    2.7248    1.2135    0.0000 C   0  0  0  0  0  0
    3.6065    0.0000    0.0000 C   0  0  0  0  0  0
    2.7248   -1.2135    0.0000 N   0  0  0  0  0  0
    1.2990   -0.7500    0.0000 C   0  0  0  0  0  0
    1.2990    0.7500    0.0000 C   0  0  0  0  0  0
    0.0000    1.5000    0.0000 C   0  0  0  0  0  0
   -1.2990    0.7500    0.0000 C   0  0  0  0  0  0
   -1.2990   -0.7500    0.0000 C   0  0  0  0  0  0
    0.0000   -1.5000    0.0000 C   0  0  0  0  0  0
    3.1875    2.6385    0.0000 C   0  0  0  0  0  0
    4.6552    2.9518    0.0000 C   0  0  2  0  0  0
    5.1187    4.3793    0.0000 N   0  0  1  0  0  0
    6.5865    4.6926    0.0000 C   0  0  0  0  0  0
    7.0500    6.1200    0.0000 C   0  0  0  0  0  0
    8.5171    6.4322    0.0000 C   0  0  0  0  0  0
    9.5239    5.3191    0.0000 C   0  0  0  0  0  0
    9.0632    3.8916    0.0000 O   0  0  0  0  0  0
   10.9914    5.6336    0.0000 O   0  0  0  0  0  0
    8.9804    7.8589    0.0000 C   0  0  0  0  0  0
    7.9764    8.9734    0.0000 C   0  0  0  0  0  0
    6.5093    8.6612    0.0000 C   0  0  0  0  0  0
    6.0460    7.2345    0.0000 C   0  0  0  0  0  0
    5.6600    1.8371    0.0000 C   0  0  0  0  0  0
    7.1270    2.1502    0.0000 O   0  0  0  0  0  0
    5.1979    0.4092    0.0000 O   0  0  0  0  0  0
    4.6806    0.1129   -0.0000 H   0  0  0  0  0  0
    3.1356   -2.1362   -0.0000 H   0  0  0  0  0  0
    0.0000    2.5800    0.0000 H   0  0  0  0  0  0
   -2.2343    1.2900    0.0000 H   0  0  0  0  0  0
   -2.2343   -1.2900    0.0000 H   0  0  0  0  0  0
    0.0000   -2.5800   -0.0000 H   0  0  0  0  0  0
    2.7134    3.1645    0.8286 H   0  0  0  0  0  0
    2.7134    3.1645   -0.8286 H   0  0  0  0  0  0
    4.6552    2.9518    1.0900 H   0  0  0  0  0  0
    4.7701    4.8470   -0.8245 H   0  0  0  0  0  0
    7.0606    4.1666   -0.8286 H   0  0  0  0  0  0
    7.0606    4.1666    0.8286 H   0  0  0  0  0  0
   11.4944    4.8159    0.0000 H   0  0  0  0  0  0
   10.0368    8.0836    0.0000 H   0  0  0  0  0  0
    8.3099   10.0006    0.0000 H   0  0  0  0  0  0
    5.7865    9.4636    0.0000 H   0  0  0  0  0  0
    4.9897    7.0097   -0.0000 H   0  0  0  0  0  0
    5.9602   -0.1743    0.0000 H   0  0  0  0  0  0
  1  2  2  0  0  0
  1  5  1  0  0  0
  1 10  1  0  0  0
  2  3  1  0  0  0
  2 26  1  0  0  0
  3  4  1  0  0  0
  3 27  1  0  0  0
  4  5  1  0  0  0
  4  9  2  0  0  0
  5  6  2  0  0  0
  6  7  1  0  0  0
  6 28  1  0  0  0
  7  8  2  0  0  0
  7 29  1  0  0  0
  8  9  1  0  0  0
  8 30  1  0  0  0
  9 31  1  0  0  0
 10 11  1  0  0  0
 10 32  1  0  0  0
 10 33  1  0  0  0
 11 12  1  0  0  0
 11 23  1  0  0  0
 11 34  1  0  0  0
 12 13  1  0  0  0
 12 35  1  0  0  0
 13 14  1  0  0  0
 13 36  1  0  0  0
 13 37  1  0  0  0
 14 15  2  0  0  0
 14 22  1  0  0  0
 15 16  1  0  0  0
 15 19  1  0  0  0
 16 17  2  0  0  0
 16 18  1  0  0  0
 18 38  1  0  0  0
 19 20  2  0  0  0
 19 39  1  0  0  0
 20 21  1  0  0  0
 20 40  1  0  0  0
 21 22  2  0  0  0
 21 41  1  0  0  0
 22 42  1  0  0  0
 23 24  2  0  0  0
 23 25  1  0  0  0
 25 43  1  0  0  0
M  END
> <Best Match>
S1-prime-site-subset-model1-all-except-2PVV-2JBK
6HKZ-6H7Z-3BI1-3D7H-lig-bas-shf-model1
6HKZ-6H7Z-3BI1-3D7H-lig-bas-shf-model1-6features

> <Pharmacophore-Fit Score>
95.51

> <Score>
95.511925
66.623474
66.623474

> <IDNUMBER>
AN-465/43411093

> <ADMET_Solubility_Level>
3

> <ADMET_Solubility>
-3.794

> <ADMET_BBB_Level>
4

> <ADMET_AlogP98>
2.812

> <s_m_entry_id>
185

> <s_m_entry_name>
hitlist-all-models-final-consensus-hits-first.16

> <LOGS>
-4.16
-4.16
-4.16

> <Active/Decoy>
active
active
active

> <LOGP>
0.49
0.49
0.49

> <H_DONORS>
4
4
4

> <Matching Features>
HBA:140693759479750030952|HBA:140693759481730030954|HBA:140693759491450030958|HBA:140693760234840030986|HBA:140693760245040030988|NI:140681336622110029058|NI:140712345149480032565|ZNB:140693759857800030960|ZNB:140712345480500032582
HBA:46682142513810068899||HBA:46683021303180089551|HBA:46683021303430089555|HBD:46682142828000068908|NI:46682678759180081113|NI:46683021383930089558
HBA:46682142513810068899|HBA:46683021303180089551|HBA:46683021303430089555|HBD:46682142828000068908|NI:46682678759180081113|NI:46683021383930089558

> <PRICE>
S01
S01
S01

> <Mol. Index>
129774
129774
129774

> <Source Database>
Specs_SC_10mg_Apr2021-LS408.ldb
Specs_SC_10mg_Apr2021-LS408.ldb
Specs_SC_10mg_Apr2021-LS408.ldb

> <ROTATABLE_BONDS>
7
7
7

> <TPSA>
102.42
102.42
102.42

> <ADD_INFO>
http://www.specs.net/enter.php?specsid=AN-465/43411093
http://www.specs.net/enter.php?specsid=AN-465/43411093
http://www.specs.net/enter.php?specsid=AN-465/43411093

> <H_ACCEPTORS>
6
6
6

> <Frequency>
3

> <ADMET_Unknown_AlogP98>
0

> <ADMET_EXT_CYP2D6>
-5.27627060944851

> <ADMET_EXT_CYP2D6#Prediction>
false

> <ADMET_EXT_CYP2D6_Applicability>
OPS PC12 out of range. Value: -3.2746. Training min, max, SD, explained variance: -3.0858, 3.4931, 1.373, 0.0246.
Unknown FCFP_2 feature: -1549222613: [*]:[c](:[*])C(=O)O

> <ADMET_EXT_CYP2D6_Applicability#MD>
16.2418017000242

> <ADMET_EXT_CYP2D6_Applicability#MDpvalue>
7.75414469156786e-08

> <ADMET_EXT_Hepatotoxic>
-5.34010047739869

> <ADMET_EXT_Hepatotoxic#Prediction>
false

> <ADMET_EXT_Hepatotoxic_Applicability>
OPS PC11 out of range. Value: -4.2074. Training min, max, SD, explained variance: -4.0074, 4.0205, 1.463, 0.0267.

> <ADMET_EXT_Hepatotoxic_Applicability#MD>
11.6659607739653

> <ADMET_EXT_Hepatotoxic_Applicability#MDpvalue>
0.000604362954184286

> <ADMET_Absorption_Level>
0

> <ADMET_EXT_PPB>
-6.79164821884115

> <ADMET_EXT_PPB#Prediction>
false

> <ADMET_EXT_PPB_Applicability>
All properties and OPS components are within expected ranges.

> <ADMET_EXT_PPB_Applicability#MD>
14.6773721687204

> <ADMET_EXT_PPB_Applicability#MDpvalue>
3.80856835403855e-06

> <ADMET_PSA_2D>
104.097

> <s_m_Source_Path>
P:\Chemie\Projects\GCP2\Screening

> <s_m_Source_File>
hitlist-all-models-final-consensus-hits-first.sdf

> <i_m_Source_File_Index>
16

> <IUPAC name>
2-({[1-carboxy-2-(1H-indol-3-yl)ethyl]amino}methyl)benzoic acid

> <Name>
AN-465/43411093

> <s_m_subgroup_title>
HitsForExperimentalTesting

> <s_m_subgroupid>
HitsForExperimentalTesting

> <b_m_subgroup_collapsed>
0

$$$$
AG-690/12242412
                    3D
 Schrodinger Suite 2020-3.
 40 42  0  0  1  0            999 V2000
    1.8032   -3.1233    0.0000 C   0  0  0  0  0  0
    2.4133   -1.7530    0.0000 C   0  0  0  0  0  0
    1.2990   -0.7500    0.0000 C   0  0  0  0  0  0
    1.2990    0.7500    0.0000 C   0  0  0  0  0  0
    0.0000    1.5000    0.0000 C   0  0  0  0  0  0
   -1.2990    0.7500    0.0000 C   0  0  0  0  0  0
   -1.2990   -0.7500    0.0000 C   0  0  0  0  0  0
    0.0000   -1.5000    0.0000 C   0  0  0  0  0  0
    0.3114   -2.9665    0.0000 S   0  0  0  0  0  0
    3.8788   -1.4412    0.0000 C   0  0  0  0  0  0
    5.3459   -1.1290    0.0000 N   0  0  0  0  0  0
    2.5497   -4.4224    0.0000 N   0  0  0  0  0  0
    1.7974   -5.7210    0.0000 C   0  0  0  0  0  0
    2.5451   -7.0223    0.0000 C   0  0  0  0  0  0
    1.7951   -8.3214    0.0000 C   0  0  0  0  0  0
    2.5450   -9.6205    0.0000 C   0  0  0  0  0  0
    4.0450   -9.6205    0.0000 C   0  0  0  0  0  0
    4.7951   -8.3215    0.0000 C   0  0  0  0  0  0
    4.0452   -7.0225    0.0000 C   0  0  0  0  0  0
    4.7981  -10.9188    0.0000 C   0  0  0  0  0  0
    4.0503  -12.2191    0.0000 O   0  0  0  0  0  0
    6.2989  -10.9167    0.0000 O   0  0  0  0  0  0
    0.2943   -8.3245    0.0000 C   0  0  0  0  0  0
   -0.4580   -7.0268    0.0000 O   0  0  0  0  0  0
   -0.4543   -9.6253    0.0000 O   0  0  0  0  0  0
    0.2974   -5.7184    0.0000 O   0  0  0  0  0  0
    1.9121    1.1039   -0.8288 H   0  0  0  0  0  0
    1.9121    1.1039    0.8288 H   0  0  0  0  0  0
    0.0000    2.2079   -0.8289 H   0  0  0  0  0  0
    0.0000    2.2079    0.8289 H   0  0  0  0  0  0
   -1.9121    1.1039   -0.8288 H   0  0  0  0  0  0
   -1.9121    1.1039    0.8288 H   0  0  0  0  0  0
   -1.9121   -1.1039   -0.8288 H   0  0  0  0  0  0
   -1.9121   -1.1039    0.8288 H   0  0  0  0  0  0
    3.5597   -4.4245   -0.0000 H   0  0  0  0  0  0
    2.0049  -10.5558   -0.0000 H   0  0  0  0  0  0
    5.8751   -8.3216    0.0000 H   0  0  0  0  0  0
    4.5853   -6.0873   -0.0000 H   0  0  0  0  0  0
    6.6206  -11.8212    0.0000 H   0  0  0  0  0  0
   -1.3985   -9.4517    0.0000 H   0  0  0  0  0  0
  1  2  2  0  0  0
  1  9  1  0  0  0
  1 12  1  0  0  0
  2  3  1  0  0  0
  2 10  1  0  0  0
  3  4  1  0  0  0
  3  8  2  0  0  0
  4  5  1  0  0  0
  4 27  1  0  0  0
  4 28  1  0  0  0
  5  6  1  0  0  0
  5 29  1  0  0  0
  5 30  1  0  0  0
  6  7  1  0  0  0
  6 31  1  0  0  0
  6 32  1  0  0  0
  7  8  1  0  0  0
  7 33  1  0  0  0
  7 34  1  0  0  0
  8  9  1  0  0  0
 10 11  3  0  0  0
 12 13  1  0  0  0
 12 35  1  0  0  0
 13 14  1  0  0  0
 13 26  2  0  0  0
 14 15  1  0  0  0
 14 19  2  0  0  0
 15 16  2  0  0  0
 15 23  1  0  0  0
 16 17  1  0  0  0
 16 36  1  0  0  0
 17 18  2  0  0  0
 17 20  1  0  0  0
 18 19  1  0  0  0
 18 37  1  0  0  0
 19 38  1  0  0  0
 20 21  2  0  0  0
 20 22  1  0  0  0
 22 39  1  0  0  0
 23 24  2  0  0  0
 23 25  1  0  0  0
 25 40  1  0  0  0
M  END
> <Best Match>
S1-prime-site-subset-model1-all-except-2PVV-2JBK
6HKZ-6H7Z-3BI1-3D7H-lig-bas-shf-model1
6HKZ-6H7Z-3BI1-3D7H-lig-bas-shf-model1-6features

> <Pharmacophore-Fit Score>
95.46

> <Score>
95.464355
65.89055
65.89055

> <IDNUMBER>
AG-690/12242412

> <ADMET_Solubility_Level>
2

> <ADMET_Solubility>
-4.367

> <ADMET_BBB_Level>
4

> <ADMET_AlogP98>
3.109

> <s_m_entry_id>
186

> <s_m_entry_name>
hitlist-all-models-final-consensus-hits-first.9

> <LOGS>
-5.58
-5.58
-5.58

> <Active/Decoy>
active
active
active

> <LOGP>
4.0
4.0
4.0

> <H_DONORS>
3
3
3

> <Matching Features>
HBA:140693759479750030952|HBA:140693759481730030954|HBA:140693759491450030958|HBA:140693760234840030986|HBA:140693760245040030988|NI:140681336622110029058|NI:140712345149480032565|ZNB:140693759857800030960|ZNB:140712345480500032582
HBA:46682142513810068899||HBA:46683021303180089551|HBA:46683021303430089555|HBD:46682142828000068908|NI:46682678759180081113|NI:46683021383930089558
HBA:46682142513810068899|HBA:46683021303180089551|HBA:46683021303430089555|HBD:46682142828000068908|NI:46682678759180081113|NI:46683021383930089558

> <PRICE>
S01
S01
S01

> <Mol. Index>
39902
39902
39902

> <Source Database>
Specs_SC_10mg_Apr2021-LS408.ldb
Specs_SC_10mg_Apr2021-LS408.ldb
Specs_SC_10mg_Apr2021-LS408.ldb

> <ROTATABLE_BONDS>
5
5
5

> <TPSA>
155.73
155.73
155.73

> <ADD_INFO>
http://www.specs.net/enter.php?specsid=AG-690/12242412
http://www.specs.net/enter.php?specsid=AG-690/12242412
http://www.specs.net/enter.php?specsid=AG-690/12242412

> <H_ACCEPTORS>
7
7
7

> <Frequency>
3

> <ADMET_Unknown_AlogP98>
0

> <ADMET_EXT_CYP2D6>
-5.96408248108057

> <ADMET_EXT_CYP2D6#Prediction>
false

> <ADMET_EXT_CYP2D6_Applicability>
All properties and OPS components are within expected ranges.
Unknown FCFP_2 feature: 901925800: [*]:[c](:[*])C#N
Unknown FCFP_2 feature: -1549222613: [*]:[c](:[*])C(=O)O

> <ADMET_EXT_CYP2D6_Applicability#MD>
12.1876127640068

> <ADMET_EXT_CYP2D6_Applicability#MDpvalue>
0.00195796990315558

> <ADMET_EXT_Hepatotoxic>
0.277519414860565

> <ADMET_EXT_Hepatotoxic#Prediction>
true

> <ADMET_EXT_Hepatotoxic_Applicability>
All properties and OPS components are within expected ranges.
Unknown FCFP_2 feature: 901925800: [*]:[c](:[*])C#N

> <ADMET_EXT_Hepatotoxic_Applicability#MD>
11.8471496970102

> <ADMET_EXT_Hepatotoxic_Applicability#MDpvalue>
0.000299184833452768

> <ADMET_Absorption_Level>
1

> <ADMET_EXT_PPB>
1.61292746275407

> <ADMET_EXT_PPB#Prediction>
true

> <ADMET_EXT_PPB_Applicability>
All properties and OPS components are within expected ranges.

> <ADMET_EXT_PPB_Applicability#MD>
15.7788475620327

> <ADMET_EXT_PPB_Applicability#MDpvalue>
6.71785123369619e-09

> <ADMET_PSA_2D>
129.278

> <s_m_Source_Path>
P:\Chemie\Projects\GCP2\Screening

> <s_m_Source_File>
hitlist-all-models-final-consensus-hits-first.sdf

> <i_m_Source_File_Index>
9

> <IUPAC name>
4-{[(3-cyano-4,5,6,7-tetrahydro-1-benzothien-2-yl)amino]carbonyl}benzene-1,3-dicarboxylic acid

> <Name>
AG-690/12242412

> <s_m_subgroup_title>
HitsForExperimentalTesting

> <s_m_subgroupid>
HitsForExperimentalTesting

> <b_m_subgroup_collapsed>
0

$$$$
AP-263/14677255
                    3D
 Schrodinger Suite 2020-3.
 39 40  0  0  1  0            999 V2000
    1.2990   -0.7500    0.0000 C   0  0  0  0  0  0
    2.5973   -1.5031    0.0000 C   0  0  0  0  0  0
    2.5951   -3.0039    0.0000 N   0  0  0  0  0  0
    3.8933   -3.7570    0.0000 C   0  0  0  0  0  0
    3.8934   -5.2570    0.0000 C   0  0  0  0  0  0
    5.1924   -6.0070    0.0000 C   0  0  0  0  0  0
    6.4915   -5.2571    0.0000 C   0  0  0  0  0  0
    7.7928   -6.0048    0.0000 O   0  0  0  0  0  0
    9.0914   -5.2526    0.0000 C   0  0  0  0  0  0
   10.3927   -6.0004    0.0000 C   0  0  0  0  0  0
    6.4915   -3.7571    0.0000 C   0  0  0  0  0  0
    5.1925   -3.0070    0.0000 C   0  0  0  0  0  0
    3.8976   -0.7553    0.0000 O   0  0  0  0  0  0
    1.2990    0.7500    0.0000 C   0  0  0  0  0  0
    2.5972    1.5031    0.0000 C   0  0  0  0  0  0
    3.8976    0.7554    0.0000 O   0  0  0  0  0  0
    2.5951    3.0039    0.0000 O   0  0  0  0  0  0
    0.0000    1.5000    0.0000 C   0  0  0  0  0  0
   -1.2990    0.7500    0.0000 C   0  0  0  0  0  0
   -1.2990   -0.7500    0.0000 C   0  0  0  0  0  0
    0.0000   -1.5000    0.0000 C   0  0  0  0  0  0
   -2.5972   -1.5031    0.0000 C   0  0  0  0  0  0
   -3.8976   -0.7554    0.0000 O   0  0  0  0  0  0
   -2.5951   -3.0039    0.0000 O   0  0  0  0  0  0
    1.7197   -3.5076   -0.0000 H   0  0  0  0  0  0
    2.9581   -5.7971   -0.0000 H   0  0  0  0  0  0
    5.1924   -7.0870    0.0000 H   0  0  0  0  0  0
    9.0902   -4.5445    0.8286 H   0  0  0  0  0  0
    9.0902   -4.5445   -0.8286 H   0  0  0  0  0  0
   11.2201   -5.2908   -0.0000 H   0  0  0  0  0  0
   10.4522   -6.6271    0.8898 H   0  0  0  0  0  0
   10.4522   -6.6271   -0.8898 H   0  0  0  0  0  0
    7.4268   -3.2171    0.0000 H   0  0  0  0  0  0
    5.1926   -1.9270    0.0000 H   0  0  0  0  0  0
    3.4996    3.3256    0.0000 H   0  0  0  0  0  0
    0.0000    2.5800    0.0000 H   0  0  0  0  0  0
   -2.2343    1.2900    0.0000 H   0  0  0  0  0  0
    0.0000   -2.5800    0.0000 H   0  0  0  0  0  0
   -3.4996   -3.3256    0.0000 H   0  0  0  0  0  0
  1  2  1  0  0  0
  1 14  1  0  0  0
  1 21  2  0  0  0
  2  3  1  0  0  0
  2 13  2  0  0  0
  3  4  1  0  0  0
  3 25  1  0  0  0
  4  5  1  0  0  0
  4 12  2  0  0  0
  5  6  2  0  0  0
  5 26  1  0  0  0
  6  7  1  0  0  0
  6 27  1  0  0  0
  7  8  1  0  0  0
  7 11  2  0  0  0
  8  9  1  0  0  0
  9 10  1  0  0  0
  9 28  1  0  0  0
  9 29  1  0  0  0
 10 30  1  0  0  0
 10 31  1  0  0  0
 10 32  1  0  0  0
 11 12  1  0  0  0
 11 33  1  0  0  0
 12 34  1  0  0  0
 14 15  1  0  0  0
 14 18  2  0  0  0
 15 16  2  0  0  0
 15 17  1  0  0  0
 17 35  1  0  0  0
 18 19  1  0  0  0
 18 36  1  0  0  0
 19 20  2  0  0  0
 19 37  1  0  0  0
 20 21  1  0  0  0
 20 22  1  0  0  0
 21 38  1  0  0  0
 22 23  2  0  0  0
 22 24  1  0  0  0
 24 39  1  0  0  0
M  END
> <Best Match>
S1-prime-site-subset-model1-all-except-2PVV-2JBK
6HKZ-6H7Z-3BI1-3D7H-lig-bas-shf-model1
6HKZ-6H7Z-3BI1-3D7H-lig-bas-shf-model1-6features

> <Pharmacophore-Fit Score>
95.34

> <Score>
96.34109
66.69066
66.69066

> <IDNUMBER>
AP-263/14677255

> <ADMET_Solubility_Level>
3

> <ADMET_Solubility>
-2.948

> <ADMET_BBB_Level>
4

> <ADMET_AlogP98>
2.206

> <s_m_entry_id>
187

> <s_m_entry_name>
hitlist-all-models-final-consensus-hits-first.17

> <LOGS>
-3.9
-3.9
-3.9

> <Active/Decoy>
active
active
active

> <LOGP>
2.69
2.69
2.69

> <H_DONORS>
3
3
3

> <Matching Features>
HBA:140693759479750030952|HBA:140693759481730030954|HBA:140693759491450030958|HBA:140693760234840030986|HBA:140693760245040030988|NI:140681336622110029058|NI:140712345149480032565|ZNB:140693759857800030960|ZNB:140712345480500032582
HBA:46682142513810068899||HBA:46683021303180089551|HBA:46683021303430089555|HBD:46682142828000068908|NI:46682678759180081113|NI:46683021383930089558
HBA:46682142513810068899|HBA:46683021303180089551|HBA:46683021303430089555|HBD:46682142828000068908|NI:46682678759180081113|NI:46683021383930089558

> <PRICE>
S01
S01
S01

> <Mol. Index>
172420
172420
172420

> <Source Database>
Specs_SC_10mg_Apr2021-LS408.ldb
Specs_SC_10mg_Apr2021-LS408.ldb
Specs_SC_10mg_Apr2021-LS408.ldb

> <ROTATABLE_BONDS>
7
7
7

> <TPSA>
112.93
112.93
112.93

> <ADD_INFO>
http://www.specs.net/enter.php?specsid=AP-263/14677255
http://www.specs.net/enter.php?specsid=AP-263/14677255
http://www.specs.net/enter.php?specsid=AP-263/14677255

> <H_ACCEPTORS>
6
6
6

> <Frequency>
3

> <ADMET_Unknown_AlogP98>
0

> <ADMET_EXT_CYP2D6>
-10.7262428346137

> <ADMET_EXT_CYP2D6#Prediction>
false

> <ADMET_EXT_CYP2D6_Applicability>
All properties and OPS components are within expected ranges.
Unknown FCFP_2 feature: -1549222613: [*]:[c](:[*])C(=O)O

> <ADMET_EXT_CYP2D6_Applicability#MD>
12.0972467675716

> <ADMET_EXT_CYP2D6_Applicability#MDpvalue>
0.00238709539446874

> <ADMET_EXT_Hepatotoxic>
-1.05984733497939

> <ADMET_EXT_Hepatotoxic#Prediction>
true

> <ADMET_EXT_Hepatotoxic_Applicability>
All properties and OPS components are within expected ranges.

> <ADMET_EXT_Hepatotoxic_Applicability#MD>
10.5092425040054

> <ADMET_EXT_Hepatotoxic_Applicability#MDpvalue>
0.026196996026094

> <ADMET_Absorption_Level>
0

> <ADMET_EXT_PPB>
-0.619452107965835

> <ADMET_EXT_PPB#Prediction>
true

> <ADMET_EXT_PPB_Applicability>
All properties and OPS components are within expected ranges.

> <ADMET_EXT_PPB_Applicability#MD>
12.2209325533695

> <ADMET_EXT_PPB_Applicability#MDpvalue>
0.0562186796965581

> <ADMET_PSA_2D>
115.273

> <s_m_Source_Path>
P:\Chemie\Projects\GCP2\Screening

> <s_m_Source_File>
hitlist-all-models-final-consensus-hits-first.sdf

> <i_m_Source_File_Index>
17

> <IUPAC name>
2-[(4-ethoxyanilino)carbonyl]terephthalic acid

> <Name>
AP-263/14677255

> <s_m_subgroup_title>
HitsForExperimentalTesting

> <s_m_subgroupid>
HitsForExperimentalTesting

> <b_m_subgroup_collapsed>
0

$$$$
AN-967/15490027
                    3D
 Schrodinger Suite 2020-3.
 40 40  0  0  1  0            999 V2000
    1.2990   -0.7500    0.0000 C   0  0  0  0  0  0
    1.2990    0.7500    0.0000 C   0  0  0  0  0  0
    0.0000    1.5000    0.0000 C   0  0  0  0  0  0
    0.0000    3.0000    0.0000 O   0  0  0  0  0  0
   -1.2990    0.7500    0.0000 C   0  0  0  0  0  0
   -1.2990   -0.7500    0.0000 C   0  0  0  0  0  0
    0.0000   -1.5000    0.0000 C   0  0  0  0  0  0
    0.0000   -3.0000    0.0000 O   0  0  0  0  0  0
   -2.5972   -1.5031    0.0000 S   0  0  0  0  0  0
   -2.5951   -3.0039    0.0000 C   0  0  0  0  0  0
   -3.8933   -3.7570    0.0000 C   0  0  0  0  0  0
   -5.1937   -3.0093    0.0000 O   0  0  0  0  0  0
   -3.8912   -5.2578    0.0000 O   0  0  0  0  0  0
   -2.6003    1.4977    0.0000 S   0  0  0  0  0  0
   -3.8990    0.7455    0.0000 C   0  0  0  0  0  0
   -5.2003    1.4932    0.0000 C   0  0  0  0  0  0
   -5.2029    2.9932    0.0000 O   0  0  0  0  0  0
   -6.4990    0.7409    0.0000 O   0  0  0  0  0  0
    2.5972    1.5031    0.0000 S   0  0  0  0  0  0
    2.5951    3.0039    0.0000 C   0  0  0  0  0  0
    3.8933    3.7570    0.0000 C   0  0  0  0  0  0
    5.1936    3.0093    0.0000 O   0  0  0  0  0  0
    3.8912    5.2578    0.0000 O   0  0  0  0  0  0
    2.5973   -1.5031    0.0000 S   0  0  0  0  0  0
    2.5951   -3.0039    0.0000 C   0  0  0  0  0  0
    3.8933   -3.7570    0.0000 C   0  0  0  0  0  0
    5.1937   -3.0093    0.0000 O   0  0  0  0  0  0
    3.8912   -5.2578    0.0000 O   0  0  0  0  0  0
   -1.9812   -3.3569    0.8286 H   0  0  0  0  0  0
   -1.9812   -3.3569   -0.8286 H   0  0  0  0  0  0
   -4.7957   -5.5795    0.0000 H   0  0  0  0  0  0
   -3.8978    0.0373    0.8286 H   0  0  0  0  0  0
   -3.8978    0.0373   -0.8286 H   0  0  0  0  0  0
   -7.2299    1.3633    0.0000 H   0  0  0  0  0  0
    1.9812    3.3569    0.8286 H   0  0  0  0  0  0
    1.9812    3.3569   -0.8286 H   0  0  0  0  0  0
    4.7957    5.5795    0.0000 H   0  0  0  0  0  0
    1.9812   -3.3569   -0.8286 H   0  0  0  0  0  0
    1.9812   -3.3569    0.8286 H   0  0  0  0  0  0
    4.7957   -5.5795   -0.0000 H   0  0  0  0  0  0
  1  2  2  0  0  0
  1  7  1  0  0  0
  1 24  1  0  0  0
  2  3  1  0  0  0
  2 19  1  0  0  0
  3  4  2  0  0  0
  3  5  1  0  0  0
  5  6  2  0  0  0
  5 14  1  0  0  0
  6  7  1  0  0  0
  6  9  1  0  0  0
  7  8  2  0  0  0
  9 10  1  0  0  0
 10 11  1  0  0  0
 10 29  1  0  0  0
 10 30  1  0  0  0
 11 12  2  0  0  0
 11 13  1  0  0  0
 13 31  1  0  0  0
 14 15  1  0  0  0
 15 16  1  0  0  0
 15 32  1  0  0  0
 15 33  1  0  0  0
 16 17  2  0  0  0
 16 18  1  0  0  0
 18 34  1  0  0  0
 19 20  1  0  0  0
 20 21  1  0  0  0
 20 35  1  0  0  0
 20 36  1  0  0  0
 21 22  2  0  0  0
 21 23  1  0  0  0
 23 37  1  0  0  0
 24 25  1  0  0  0
 25 26  1  0  0  0
 25 38  1  0  0  0
 25 39  1  0  0  0
 26 27  2  0  0  0
 26 28  1  0  0  0
 28 40  1  0  0  0
M  END
> <Best Match>
2XEG-struct-based-model-for-S1-S1-prime-ABS-subset
6HKZ-6H7Z-3BI1-3D7H-sh-feat-refined-model-7

> <Pharmacophore-Fit Score>
97.35

> <Score>
97.34839
76.21914

> <IDNUMBER>
AN-967/15490027

> <ADMET_Solubility_Level>
3

> <ADMET_Solubility>
-2.25

> <ADMET_BBB_Level>
4

> <ADMET_AlogP98>
-0.402

> <s_m_entry_id>
188

> <s_m_entry_name>
hitlist-all-models-final-consensus-hits-first.22

> <LOGS>
-1.92
-1.92

> <Active/Decoy>
active
active

> <LOGP>
-0.36
-0.36

> <H_DONORS>
4
4

> <Matching Features>
HBA:850195297755001099970|HBA:850195332146001099972|HBA:850195339236001099974|HBA:850195497371001099986|HBA:850195627947001100175|HBA:850195629017001100177|NI:850195134653001099958|NI:850195274214001099963|NI:850195553555001099988
HBA:139559586154020073697|HBA:139559586156750073701|HBA:139602557072200079472|HBA:139602557106850079653|HBA:139602557269830079660|NI:139559586433740073912|NI:139602558131380081558

> <PRICE>
S01
S01

> <Mol. Index>
143585
143585

> <Source Database>
Specs_SC_10mg_Apr2021-LS408.ldb
Specs_SC_10mg_Apr2021-LS408.ldb

> <ROTATABLE_BONDS>
12
12

> <TPSA>
284.54
284.54

> <ADD_INFO>
http://www.specs.net/enter.php?specsid=AN-967/15490027
http://www.specs.net/enter.php?specsid=AN-967/15490027

> <H_ACCEPTORS>
10
10

> <Frequency>
2

> <ADMET_Unknown_AlogP98>
0

> <ADMET_EXT_CYP2D6>
-5.34042014283694

> <ADMET_EXT_CYP2D6#Prediction>
false

> <ADMET_EXT_CYP2D6_Applicability>
Molecular_FractionalPolarSurfaceArea out of range. Value: 0.661. Training min, max, mean, SD: 0.009, 0.513, 0.17621, 0.1037.

> <ADMET_EXT_CYP2D6_Applicability#MD>
15.6906205277691

> <ADMET_EXT_CYP2D6_Applicability#MDpvalue>
3.33907153662872e-07

> <ADMET_EXT_Hepatotoxic>
-2.97241364342137

> <ADMET_EXT_Hepatotoxic#Prediction>
true

> <ADMET_EXT_Hepatotoxic_Applicability>
All properties and OPS components are within expected ranges.

> <ADMET_EXT_Hepatotoxic_Applicability#MD>
9.7210113215275

> <ADMET_EXT_Hepatotoxic_Applicability#MDpvalue>
0.15760836965917

> <ADMET_Absorption_Level>
3

> <ADMET_EXT_PPB>
-7.12733005207471

> <ADMET_EXT_PPB#Prediction>
false

> <ADMET_EXT_PPB_Applicability>
All properties and OPS components are within expected ranges.

> <ADMET_EXT_PPB_Applicability#MD>
11.772725273738

> <ADMET_EXT_PPB_Applicability#MDpvalue>
0.152255415381678

> <ADMET_PSA_2D>
187.066

> <s_m_Source_Path>
P:\Chemie\Projects\GCP2\Screening

> <s_m_Source_File>
hitlist-all-models-final-consensus-hits-first.sdf

> <i_m_Source_File_Index>
22

> <IUPAC name>
({2,4,5-tris[(carboxymethyl)sulfanyl]-3,6-dioxo-1,4-cyclohexadien-1-yl}sulfanyl)acetic acid

> <Name>
AN-967/15490027

> <s_m_subgroup_title>
HitsForExperimentalTesting

> <s_m_subgroupid>
HitsForExperimentalTesting

> <b_m_subgroup_collapsed>
0

$$$$
AL-291/37110008
                    3D
 Schrodinger Suite 2020-3.
 44 47  0  0  1  0            999 V2000
    1.2989   -2.2505    0.0000 C   0  0  0  0  0  0
    1.1609   -3.7313    0.0000 N   0  0  0  0  0  0
   -0.3064   -4.0430    0.0000 N   0  0  0  0  0  0
   -1.0562   -2.7438    0.0000 N   0  0  0  0  0  0
   -0.0523   -1.6293    0.0000 N   0  0  0  0  0  0
    2.5987   -1.5004    0.0000 C   0  0  0  0  0  0
    3.5633   -0.3505    0.0000 C   0  0  0  0  0  0
    5.0415   -0.6100    0.0000 C   0  0  0  0  0  0
    6.0060    0.5399    0.0000 C   0  0  0  0  0  0
    7.4883    0.4187    0.0000 N   0  0  0  0  0  0
    8.0500    1.8096    0.0000 N   0  0  0  0  0  0
    6.9007    2.7735    0.0000 N   0  0  0  0  0  0
    5.6288    1.9785    0.0000 N   0  0  0  0  0  0
    3.5629   -2.6505    0.0000 C   0  0  0  0  0  0
    3.0498   -4.0609    0.0000 C   0  0  0  0  0  0
    4.0140   -5.2111    0.0000 C   0  0  0  0  0  0
    3.6363   -6.6495    0.0000 N   0  0  0  0  0  0
    4.9080   -7.4450    0.0000 N   0  0  0  0  0  0
    6.0575   -6.4814    0.0000 N   0  0  0  0  0  0
    5.4963   -5.0903    0.0000 N   0  0  0  0  0  0
    1.2990   -0.7500    0.0000 C   0  0  0  0  0  0
    1.2990    0.7500    0.0000 C   0  0  0  0  0  0
    0.0000    1.5000    0.0000 C   0  0  0  0  0  0
   -1.2990    0.7500    0.0000 C   0  0  0  0  0  0
   -2.6003    1.4977    0.0000 N   0  3  0  0  0  0
   -2.6030    2.9977    0.0000 O   0  5  0  0  0  0
   -3.8983    0.7459    0.0000 O   0  0  0  0  0  0
   -1.2990   -0.7500    0.0000 C   0  0  0  0  0  0
    0.0000   -1.5000    0.0000 C   0  0  0  0  0  0
   -0.1458   -0.6236   -0.0000 H   0  0  0  0  0  0
    3.3208    0.3148    0.8286 H   0  0  0  0  0  0
    3.3208    0.3148   -0.8286 H   0  0  0  0  0  0
    5.2840   -1.2753   -0.8286 H   0  0  0  0  0  0
    5.2840   -1.2753    0.8286 H   0  0  0  0  0  0
    4.6546    2.2451    0.0000 H   0  0  0  0  0  0
    4.2603   -2.5276    0.8286 H   0  0  0  0  0  0
    4.2603   -2.5276   -0.8286 H   0  0  0  0  0  0
    2.3524   -4.1838   -0.8286 H   0  0  0  0  0  0
    2.3524   -4.1838    0.8286 H   0  0  0  0  0  0
    5.9286   -4.1775   -0.0000 H   0  0  0  0  0  0
    2.2343    1.2900    0.0000 H   0  0  0  0  0  0
    0.0000    2.5800    0.0000 H   0  0  0  0  0  0
   -2.2343   -1.2900   -0.0000 H   0  0  0  0  0  0
    0.0000   -2.5800   -0.0000 H   0  0  0  0  0  0
  1  2  2  0  0  0
  1  6  1  0  0  0
  1  5  1  0  0  0
  2  3  1  0  0  0
  3  4  2  0  0  0
  4  5  1  0  0  0
  5 30  1  0  0  0
  6  7  1  0  0  0
  6 14  1  0  0  0
  6 21  1  0  0  0
  7  8  1  0  0  0
  7 31  1  0  0  0
  7 32  1  0  0  0
  8  9  1  0  0  0
  8 33  1  0  0  0
  8 34  1  0  0  0
  9 10  2  0  0  0
  9 13  1  0  0  0
 10 11  1  0  0  0
 11 12  2  0  0  0
 12 13  1  0  0  0
 13 35  1  0  0  0
 14 15  1  0  0  0
 14 36  1  0  0  0
 14 37  1  0  0  0
 15 16  1  0  0  0
 15 38  1  0  0  0
 15 39  1  0  0  0
 16 17  2  0  0  0
 16 20  1  0  0  0
 17 18  1  0  0  0
 18 19  2  0  0  0
 19 20  1  0  0  0
 20 40  1  0  0  0
 21 22  2  0  0  0
 21 29  1  0  0  0
 22 23  1  0  0  0
 22 41  1  0  0  0
 23 24  2  0  0  0
 23 42  1  0  0  0
 24 25  1  0  0  0
 24 28  1  0  0  0
 25 26  1  0  0  0
 25 27  2  0  0  0
 28 29  2  0  0  0
 28 43  1  0  0  0
 29 44  1  0  0  0
M  CHG  2  25   1  26  -1
M  END
> <Best Match>
2XEG-struct-based-model-for-S1-S1-prime-ABS-subset
6HKZ-6H7Z-3BI1-3D7H-sh-feat-refined-model-7

> <Pharmacophore-Fit Score>
96.61

> <Score>
96.60515
76.77175

> <IDNUMBER>
AL-291/37110008

> <ADMET_Solubility_Level>
2

> <ADMET_Solubility>
-4.311

> <ADMET_BBB_Level>
4

> <ADMET_AlogP98>
0.783

> <s_m_entry_id>
189

> <s_m_entry_name>
hitlist-all-models-final-consensus-hits-first.21

> <LOGS>
-2.61
-2.61

> <Active/Decoy>
active
active

> <LOGP>
-1.39
-1.39

> <H_DONORS>
3
3

> <Matching Features>
HBA:850195297755001099970|HBA:850195332146001099972|HBA:850195339236001099974|HBA:850195497371001099986|HBA:850195627947001100175|HBA:850195629017001100177|NI:850195134653001099958|NI:850195274214001099963|NI:850195553555001099988
HBA:139559586154020073697|HBA:139559586156750073701|HBA:139602557072200079472|HBA:139602557106850079653|HBA:139602557269830079660|NI:139559586433740073912|NI:139602558131380081558

> <PRICE>
S01
S01

> <Mol. Index>
104306
104306

> <Source Database>
Specs_SC_10mg_Apr2021-LS408.ldb
Specs_SC_10mg_Apr2021-LS408.ldb

> <ROTATABLE_BONDS>
9
9

> <TPSA>
206.52
206.52

> <ADD_INFO>
http://www.specs.net/enter.php?specsid=AL-291/37110008
http://www.specs.net/enter.php?specsid=AL-291/37110008

> <H_ACCEPTORS>
12
12

> <Frequency>
2

> <ADMET_Unknown_AlogP98>
0

> <ADMET_EXT_CYP2D6>
-7.45076358578729

> <ADMET_EXT_CYP2D6#Prediction>
false

> <ADMET_EXT_CYP2D6_Applicability>
Molecular_FractionalPolarSurfaceArea out of range. Value: 0.551. Training min, max, mean, SD: 0.009, 0.513, 0.17621, 0.1037.
Unknown FCFP_2 feature: 4456840: [*]1:[*]:n:n:[nH]:1
Unknown FCFP_2 feature: 262592487: [*][c]1:[*]:[*]:n:[nH]:1

> <ADMET_EXT_CYP2D6_Applicability#MD>
18.8088744145428

> <ADMET_EXT_CYP2D6_Applicability#MDpvalue>
8.23590611815128e-11

> <ADMET_EXT_Hepatotoxic>
0.45276651699396

> <ADMET_EXT_Hepatotoxic#Prediction>
true

> <ADMET_EXT_Hepatotoxic_Applicability>
All properties and OPS components are within expected ranges.

> <ADMET_EXT_Hepatotoxic_Applicability#MD>
15.7951117295985

> <ADMET_EXT_Hepatotoxic_Applicability#MDpvalue>
2.02986105961346e-13

> <ADMET_Absorption_Level>
3

> <ADMET_EXT_PPB>
-2.52523337407839

> <ADMET_EXT_PPB#Prediction>
false

> <ADMET_EXT_PPB_Applicability>
All properties and OPS components are within expected ranges.

> <ADMET_EXT_PPB_Applicability#MD>
13.0540637180636

> <ADMET_EXT_PPB_Applicability#MDpvalue>
0.00465521510272995

> <ADMET_PSA_2D>
189.337

> <s_m_Source_Path>
P:\Chemie\Projects\GCP2\Screening

> <s_m_Source_File>
hitlist-all-models-final-consensus-hits-first.sdf

> <i_m_Source_File_Index>
21

> <IUPAC name>
5-{1-{4-nitrophenyl}-3-(1H-tetraazol-5-yl)-1-[2-(1H-tetraazol-5-yl)ethyl]propyl}-1H-tetraazole

> <Name>
AL-291/37110008

> <s_m_subgroup_title>
HitsForExperimentalTesting

> <s_m_subgroupid>
HitsForExperimentalTesting

> <b_m_subgroup_collapsed>
0

$$$$
AQ-390/42869246
                    3D
 Schrodinger Suite 2020-3.
 26 26  0  0  1  0            999 V2000
    2.5988   -1.5004    0.0000 S   0  0  0  0  0  0
    3.8990   -0.7508    0.0000 N   0  0  3  0  0  0
    5.1988   -1.5012    0.0000 C   0  0  0  0  0  0
    6.4990   -0.7516    0.0000 C   0  0  0  0  0  0
    6.4995    0.7484    0.0000 O   0  0  0  0  0  0
    7.7988   -1.5020    0.0000 O   0  0  0  0  0  0
    1.2990   -0.7500    0.0000 C   0  0  0  0  0  0
    1.2990    0.7500    0.0000 C   0  0  0  0  0  0
    0.0000    1.5000    0.0000 C   0  0  0  0  0  0
   -1.2990    0.7500    0.0000 C   0  0  0  0  0  0
   -2.6003    1.4977    0.0000 C   0  0  0  0  0  0
   -2.6030    2.9977    0.0000 O   0  0  0  0  0  0
   -3.8990    0.7455    0.0000 O   0  0  0  0  0  0
   -1.2990   -0.7500    0.0000 C   0  0  0  0  0  0
    0.0000   -1.5000    0.0000 C   0  0  0  0  0  0
    2.5983   -3.0004    0.0000 O   0  0  0  0  0  0
    3.8975   -2.2510    0.0000 O   0  0  0  0  0  0
    3.8996    0.2592   -0.0000 H   0  0  0  0  0  0
    5.1986   -2.2094   -0.8286 H   0  0  0  0  0  0
    5.1986   -2.2094    0.8286 H   0  0  0  0  0  0
    8.5288   -0.8785    0.0000 H   0  0  0  0  0  0
    2.2343    1.2900    0.0000 H   0  0  0  0  0  0
    0.0000    2.5800   -0.0000 H   0  0  0  0  0  0
   -4.6299    1.3680    0.0000 H   0  0  0  0  0  0
   -2.2343   -1.2900    0.0000 H   0  0  0  0  0  0
    0.0000   -2.5800   -0.0000 H   0  0  0  0  0  0
  1  2  1  0  0  0
  1  7  1  0  0  0
  1 16  2  0  0  0
  1 17  2  0  0  0
  2  3  1  0  0  0
  2 18  1  0  0  0
  3  4  1  0  0  0
  3 19  1  0  0  0
  3 20  1  0  0  0
  4  5  2  0  0  0
  4  6  1  0  0  0
  6 21  1  0  0  0
  7  8  1  0  0  0
  7 15  2  0  0  0
  8  9  2  0  0  0
  8 22  1  0  0  0
  9 10  1  0  0  0
  9 23  1  0  0  0
 10 11  1  0  0  0
 10 14  2  0  0  0
 11 12  2  0  0  0
 11 13  1  0  0  0
 13 24  1  0  0  0
 14 15  1  0  0  0
 14 25  1  0  0  0
 15 26  1  0  0  0
M  END
> <Best Match>
6HKZ-6H7Z-3BI1-3D7H-lig-bas-shf-model1
6HKZ-6H7Z-3BI1-3D7H-lig-bas-shf-model1-6features
6HKZ-6H7Z-3BI1-3D7H-sh-feat-refined-model-7

> <Pharmacophore-Fit Score>
75.88

> <Score>
67.388626
67.58762
75.87991

> <IDNUMBER>
AQ-390/42869246

> <ADMET_Solubility_Level>
4

> <ADMET_Solubility>
-1.014

> <ADMET_BBB_Level>
4

> <ADMET_AlogP98>
-0.148

> <s_m_entry_id>
190

> <s_m_entry_name>
hitlist-all-models-final-consensus-hits-first.23

> <LOGS>
-0.67
-0.67
-0.67

> <Active/Decoy>
active
active
active

> <LOGP>
-0.03
-0.03
-0.03

> <H_DONORS>
3
3
3

> <Matching Features>
HBA:46682142513810068899||HBA:46683021303180089551|HBA:46683021303430089555|HBD:46682142828000068908|NI:46682678759180081113|NI:46683021383930089558
HBA:46682142513810068899|HBA:46683021303180089551|HBA:46683021303430089555|HBD:46682142828000068908|NI:46682678759180081113|NI:46683021383930089558
HBA:139559586154020073697|HBA:139559586156750073701|HBA:139602557072200079472|HBA:139602557106850079653|HBA:139602557269830079660|NI:139559586433740073912|NI:139602558131380081558

> <PRICE>
S01
S01
S01

> <Mol. Index>
197335
197335
197335

> <Source Database>
Specs_SC_10mg_Apr2021-LS408.ldb
Specs_SC_10mg_Apr2021-LS408.ldb
Specs_SC_10mg_Apr2021-LS408.ldb

> <ROTATABLE_BONDS>
5
5
5

> <TPSA>
129.15
129.15
129.15

> <ADD_INFO>
http://www.specs.net/enter.php?specsid=AQ-390/42869246
http://www.specs.net/enter.php?specsid=AQ-390/42869246
http://www.specs.net/enter.php?specsid=AQ-390/42869246

> <H_ACCEPTORS>
7
7
7

> <Frequency>
3

> <ADMET_Unknown_AlogP98>
0

> <ADMET_EXT_CYP2D6>
-14.0169517773636

> <ADMET_EXT_CYP2D6#Prediction>
false

> <ADMET_EXT_CYP2D6_Applicability>
Molecular_FractionalPolarSurfaceArea out of range. Value: 0.54. Training min, max, mean, SD: 0.009, 0.513, 0.17621, 0.1037.
Unknown FCFP_2 feature: -1549222613: [*]:[c](:[*])C(=O)O

> <ADMET_EXT_CYP2D6_Applicability#MD>
12.9293403095989

> <ADMET_EXT_CYP2D6_Applicability#MDpvalue>
0.000359828949894205

> <ADMET_EXT_Hepatotoxic>
-0.989896739668765

> <ADMET_EXT_Hepatotoxic#Prediction>
true

> <ADMET_EXT_Hepatotoxic_Applicability>
All properties and OPS components are within expected ranges.

> <ADMET_EXT_Hepatotoxic_Applicability#MD>
10.2010235011179

> <ADMET_EXT_Hepatotoxic_Applicability#MDpvalue>
0.0571313787970029

> <ADMET_Absorption_Level>
1

> <ADMET_EXT_PPB>
0.669740877992834

> <ADMET_EXT_PPB#Prediction>
true

> <ADMET_EXT_PPB_Applicability>
All properties and OPS components are within expected ranges.

> <ADMET_EXT_PPB_Applicability#MD>
10.9637679250056

> <ADMET_EXT_PPB_Applicability#MDpvalue>
0.505702831798048

> <ADMET_PSA_2D>
123.644

> <s_m_Source_Path>
P:\Chemie\Projects\GCP2\Screening

> <s_m_Source_File>
hitlist-all-models-final-consensus-hits-first.sdf

> <i_m_Source_File_Index>
23

> <IUPAC name>
4-{[(carboxymethyl)amino]sulfonyl}benzoic acid

> <Name>
AQ-390/42869246

> <s_m_subgroup_title>
HitsForExperimentalTesting

> <s_m_subgroupid>
HitsForExperimentalTesting

> <b_m_subgroup_collapsed>
0

$$$$
AQ-086/43383919
                    3D
 Schrodinger Suite 2020-3.
 47 50  0  0  1  0            999 V2000
    2.7248    1.2135    0.0000 N   0  0  0  0  0  0
    3.6065    0.0000    0.0000 C   0  0  0  0  0  0
    2.7248   -1.2135    0.0000 N   0  0  0  0  0  0
    1.2990   -0.7500    0.0000 C   0  0  0  0  0  0
    1.2990    0.7500    0.0000 C   0  0  0  0  0  0
    0.0000    1.5000    0.0000 C   0  0  0  0  0  0
   -1.2990    0.7500    0.0000 C   0  0  0  0  0  0
   -1.2990   -0.7500    0.0000 C   0  0  0  0  0  0
    0.0000   -1.5000    0.0000 C   0  0  0  0  0  0
    5.1047    0.0000    0.0000 C   0  0  0  0  0  0
    5.8559    1.2993    0.0000 O   0  0  0  0  0  0
    7.3568    1.2993    0.0000 C   0  0  0  0  0  0
    8.1080    2.5986    0.0000 C   0  0  0  0  0  0
    9.5889    2.7354    0.0000 N   0  0  0  0  0  0
    9.9013    4.2017    0.0000 C   0  0  0  0  0  0
   11.2008    4.9509    0.0000 C   0  0  0  0  0  0
   11.2017    6.4509    0.0000 C   0  0  0  0  0  0
    9.9031    7.2017    0.0000 C   0  0  0  0  0  0
    8.6036    6.4525    0.0000 C   0  0  0  0  0  0
    8.6027    4.9525    0.0000 C   0  0  0  0  0  0
    7.4878    3.9503    0.0000 N   0  0  0  0  0  0
   10.5823    1.6139    0.0000 C   0  0  0  0  0  0
   10.1077    0.1901    0.0000 C   0  0  0  0  0  0
    8.6381   -0.1102    0.0000 O   0  0  0  0  0  0
   11.1028   -0.9334    0.0000 O   0  0  0  0  0  0
    3.1875    2.6385    0.0000 C   0  0  0  0  0  0
    4.6552    2.9518    0.0000 C   0  0  0  0  0  0
    5.6595    1.8376    0.0000 O   0  0  0  0  0  0
    5.1187    4.3793    0.0000 O   0  0  0  0  0  0
    0.0000    2.5800    0.0000 H   0  0  0  0  0  0
   -2.2343    1.2900    0.0000 H   0  0  0  0  0  0
   -2.2343   -1.2900    0.0000 H   0  0  0  0  0  0
    0.0000   -2.5800   -0.0000 H   0  0  0  0  0  0
    5.4586   -0.6134   -0.8286 H   0  0  0  0  0  0
    5.4586   -0.6134    0.8286 H   0  0  0  0  0  0
    7.7107    0.6859   -0.8286 H   0  0  0  0  0  0
    7.7107    0.6859    0.8286 H   0  0  0  0  0  0
   12.1358    4.4103    0.0000 H   0  0  0  0  0  0
   12.1373    6.9903   -0.0000 H   0  0  0  0  0  0
    9.9038    8.2817    0.0000 H   0  0  0  0  0  0
    7.6686    6.9931    0.0000 H   0  0  0  0  0  0
   11.2761    1.7557    0.8286 H   0  0  0  0  0  0
   11.2761    1.7557   -0.8286 H   0  0  0  0  0  0
   10.6378   -1.7733   -0.0000 H   0  0  0  0  0  0
    2.7134    3.1645    0.8286 H   0  0  0  0  0  0
    2.7134    3.1645   -0.8286 H   0  0  0  0  0  0
    6.0784    4.4046    0.0000 H   0  0  0  0  0  0
  1  2  1  0  0  0
  1  5  1  0  0  0
  1 26  1  0  0  0
  2  3  2  0  0  0
  2 10  1  0  0  0
  3  4  1  0  0  0
  4  5  1  0  0  0
  4  9  2  0  0  0
  5  6  2  0  0  0
  6  7  1  0  0  0
  6 30  1  0  0  0
  7  8  2  0  0  0
  7 31  1  0  0  0
  8  9  1  0  0  0
  8 32  1  0  0  0
  9 33  1  0  0  0
 10 11  1  0  0  0
 10 34  1  0  0  0
 10 35  1  0  0  0
 11 12  1  0  0  0
 12 13  1  0  0  0
 12 36  1  0  0  0
 12 37  1  0  0  0
 13 14  1  0  0  0
 13 21  2  0  0  0
 14 15  1  0  0  0
 14 22  1  0  0  0
 15 16  1  0  0  0
 15 20  2  0  0  0
 16 17  2  0  0  0
 16 38  1  0  0  0
 17 18  1  0  0  0
 17 39  1  0  0  0
 18 19  2  0  0  0
 18 40  1  0  0  0
 19 20  1  0  0  0
 19 41  1  0  0  0
 20 21  1  0  0  0
 22 23  1  0  0  0
 22 42  1  0  0  0
 22 43  1  0  0  0
 23 24  2  0  0  0
 23 25  1  0  0  0
 25 44  1  0  0  0
 26 27  1  0  0  0
 26 45  1  0  0  0
 26 46  1  0  0  0
 27 28  2  0  0  0
 27 29  1  0  0  0
 29 47  1  0  0  0
M  END
> <Best Match>
S1-prime-site-subset-model1-all-except-2PVV-2JBK

> <Pharmacophore-Fit Score>
96.25

> <Score>
96.251076

> <IDNUMBER>
AQ-086/43383919

> <ADMET_Solubility_Level>
3

> <ADMET_Solubility>
-3.251

> <ADMET_BBB_Level>
4

> <ADMET_AlogP98>
2.009

> <s_m_entry_id>
192

> <s_m_entry_name>
hitlist-all-models-final-consensus-hits-first.36

> <LOGS>
-3.66

> <Active/Decoy>
active

> <LOGP>
-0.52

> <H_DONORS>
2

> <Matching Features>
HBA:140693759479750030952|HBA:140693759481730030954|HBA:140693759491450030958|HBA:140693760234840030986|HBA:140693760245040030988|NI:140681336622110029058|NI:140712345149480032565|ZNB:140693759857800030960|ZNB:140712345480500032582

> <PRICE>
S01

> <Mol. Index>
194377

> <Source Database>
Specs_SC_10mg_Apr2021-LS408.ldb

> <ROTATABLE_BONDS>
8

> <TPSA>
119.47

> <ADD_INFO>
http://www.specs.net/enter.php?specsid=AQ-086/43383919

> <H_ACCEPTORS>
9

> <Frequency>
1

> <ADMET_Unknown_AlogP98>
0

> <ADMET_EXT_CYP2D6>
-6.71048278010694

> <ADMET_EXT_CYP2D6#Prediction>
false

> <ADMET_EXT_CYP2D6_Applicability>
All properties and OPS components are within expected ranges.

> <ADMET_EXT_CYP2D6_Applicability#MD>
13.9733229240941

> <ADMET_EXT_CYP2D6_Applicability#MDpvalue>
2.8223099044288e-05

> <ADMET_EXT_Hepatotoxic>
-2.18274228978602

> <ADMET_EXT_Hepatotoxic#Prediction>
true

> <ADMET_EXT_Hepatotoxic_Applicability>
All properties and OPS components are within expected ranges.

> <ADMET_EXT_Hepatotoxic_Applicability#MD>
11.0705190794367

> <ADMET_EXT_Hepatotoxic_Applicability#MDpvalue>
0.00494063116046195

> <ADMET_Absorption_Level>
0

> <ADMET_EXT_PPB>
1.13617939646395

> <ADMET_EXT_PPB#Prediction>
true

> <ADMET_EXT_PPB_Applicability>
All properties and OPS components are within expected ranges.

> <ADMET_EXT_PPB_Applicability#MD>
11.4715918367613

> <ADMET_EXT_PPB_Applicability#MDpvalue>
0.259852088644832

> <ADMET_PSA_2D>
118.381

> <s_m_Source_Path>
P:\Chemie\Projects\GCP2\Screening

> <s_m_Source_File>
hitlist-all-models-final-consensus-hits-first.sdf

> <i_m_Source_File_Index>
36

> <IUPAC name>
[2-({[1-(carboxymethyl)-1H-benzimidazol-2-yl]methoxy}methyl)-1H-benzimidazol-1-yl]acetic acid

> <Name>
AQ-086/43383919

> <s_m_subgroup_title>
HitsForExperimentalTesting

> <s_m_subgroupid>
HitsForExperimentalTesting

> <b_m_subgroup_collapsed>
0

$$$$
AR-422/43115151
                    3D
 Schrodinger Suite 2020-3.
 28 29  0  0  1  0            999 V2000
    1.8032   -3.1233    0.0000 C   0  0  0  0  0  0
    2.4133   -1.7530    0.0000 N   0  0  0  0  0  0
    1.2990   -0.7500    0.0000 C   0  0  0  0  0  0
    1.2990    0.7500    0.0000 C   0  0  0  0  0  0
    0.0000    1.5000    0.0000 C   0  0  0  0  0  0
   -1.2990    0.7500    0.0000 C   0  0  0  0  0  0
   -1.2990   -0.7500    0.0000 C   0  0  0  0  0  0
    0.0000   -1.5000    0.0000 C   0  0  0  0  0  0
    0.3114   -2.9665    0.0000 N   0  0  0  0  0  0
    3.8788   -1.4412    0.0000 C   0  0  0  0  0  0
    4.8840   -2.5556    0.0000 C   0  0  0  0  0  0
    4.4212   -3.9825    0.0000 O   0  0  0  0  0  0
    6.3519   -2.2433    0.0000 O   0  0  0  0  0  0
    2.5497   -4.4224    0.0000 S   0  0  0  0  0  0
    1.7974   -5.7210    0.0000 C   0  0  0  0  0  0
    2.5451   -7.0223    0.0000 C   0  0  0  0  0  0
    4.0451   -7.0250    0.0000 O   0  0  0  0  0  0
    1.7928   -8.3210    0.0000 O   0  0  0  0  0  0
    2.2343    1.2900   -0.0000 H   0  0  0  0  0  0
    0.0000    2.5800    0.0000 H   0  0  0  0  0  0
   -2.2343    1.2900    0.0000 H   0  0  0  0  0  0
   -2.2343   -1.2900   -0.0000 H   0  0  0  0  0  0
    4.0973   -0.7676    0.8286 H   0  0  0  0  0  0
    4.0973   -0.7676   -0.8286 H   0  0  0  0  0  0
    6.8537   -3.0617   -0.0000 H   0  0  0  0  0  0
    1.0893   -5.7197   -0.8286 H   0  0  0  0  0  0
    1.0893   -5.7197    0.8286 H   0  0  0  0  0  0
    2.4152   -9.0519   -0.0000 H   0  0  0  0  0  0
  1  2  1  0  0  0
  1  9  2  0  0  0
  1 14  1  0  0  0
  2  3  1  0  0  0
  2 10  1  0  0  0
  3  4  1  0  0  0
  3  8  2  0  0  0
  4  5  2  0  0  0
  4 19  1  0  0  0
  5  6  1  0  0  0
  5 20  1  0  0  0
  6  7  2  0  0  0
  6 21  1  0  0  0
  7  8  1  0  0  0
  7 22  1  0  0  0
  8  9  1  0  0  0
 10 11  1  0  0  0
 10 23  1  0  0  0
 10 24  1  0  0  0
 11 12  2  0  0  0
 11 13  1  0  0  0
 13 25  1  0  0  0
 14 15  1  0  0  0
 15 16  1  0  0  0
 15 26  1  0  0  0
 15 27  1  0  0  0
 16 17  2  0  0  0
 16 18  1  0  0  0
 18 28  1  0  0  0
M  END
> <Best Match>
S1-prime-site-subset-model1-all-except-2PVV-2JBK

> <Pharmacophore-Fit Score>
96.20

> <Score>
96.195145

> <IDNUMBER>
AR-422/43115151

> <ADMET_Solubility_Level>
3

> <ADMET_Solubility>
-2.299

> <ADMET_BBB_Level>
3

> <ADMET_AlogP98>
1.597

> <s_m_entry_id>
193

> <s_m_entry_name>
hitlist-all-models-final-consensus-hits-first.33

> <LOGS>
-0.83

> <Active/Decoy>
active

> <LOGP>
0.1

> <H_DONORS>
2

> <Matching Features>
HBA:140693759479750030952|HBA:140693759481730030954|HBA:140693759491450030958|HBA:140693760234840030986|HBA:140693760245040030988|NI:140681336622110029058|NI:140712345149480032565|ZNB:140693759857800030960|ZNB:140712345480500032582

> <PRICE>
S01

> <Mol. Index>
199547

> <Source Database>
Specs_SC_10mg_Apr2021-LS408.ldb

> <ROTATABLE_BONDS>
5

> <TPSA>
117.72

> <ADD_INFO>
http://www.specs.net/enter.php?specsid=AR-422/43115151

> <H_ACCEPTORS>
6

> <Frequency>
1

> <ADMET_Unknown_AlogP98>
0

> <ADMET_EXT_CYP2D6>
-6.41542896210902

> <ADMET_EXT_CYP2D6#Prediction>
false

> <ADMET_EXT_CYP2D6_Applicability>
All properties and OPS components are within expected ranges.
Unknown FCFP_2 feature: -1410079687: [*]S[c]1:n:[*]:[*]:n:1[*]

> <ADMET_EXT_CYP2D6_Applicability#MD>
11.8738207670019

> <ADMET_EXT_CYP2D6_Applicability#MDpvalue>
0.00386264697894411

> <ADMET_EXT_Hepatotoxic>
-1.61394396381105

> <ADMET_EXT_Hepatotoxic#Prediction>
true

> <ADMET_EXT_Hepatotoxic_Applicability>
All properties and OPS components are within expected ranges.

> <ADMET_EXT_Hepatotoxic_Applicability#MD>
9.54109726629544

> <ADMET_EXT_Hepatotoxic_Applicability#MDpvalue>
0.216389712320156

> <ADMET_Absorption_Level>
0

> <ADMET_EXT_PPB>
-2.94077523272127

> <ADMET_EXT_PPB#Prediction>
false

> <ADMET_EXT_PPB_Applicability>
All properties and OPS components are within expected ranges.

> <ADMET_EXT_PPB_Applicability#MD>
11.3824029019732

> <ADMET_EXT_PPB_Applicability#MDpvalue>
0.298283018067581

> <ADMET_PSA_2D>
92.841

> <s_m_Source_Path>
P:\Chemie\Projects\GCP2\Screening

> <s_m_Source_File>
hitlist-all-models-final-consensus-hits-first.sdf

> <i_m_Source_File_Index>
33

> <IUPAC name>
{[1-(carboxymethyl)-1H-benzimidazol-2-yl]sulfanyl}acetic acid

> <Name>
AR-422/43115151

> <ADMET_BBB>
-1.129

> <s_m_subgroup_title>
HitsForExperimentalTesting

> <s_m_subgroupid>
HitsForExperimentalTesting

> <b_m_subgroup_collapsed>
0

$$$$
AE-848/37236070
                    3D
 Schrodinger Suite 2020-3.
 59 62  0  0  1  0            999 V2000
    0.7500   -1.0323    0.0000 C   0  0  0  0  0  0
    1.2135    0.3943    0.0000 C   0  0  0  0  0  0
    0.0000    1.2760    0.0000 S   0  0  0  0  0  0
   -1.2135    0.3943    0.0000 C   0  0  0  0  0  0
   -0.7500   -1.0323    0.0000 C   0  0  0  0  0  0
   -1.6321   -2.2464    0.0000 C   0  0  0  0  0  0
   -1.0423   -3.6127    0.0000 S   0  0  0  0  0  0
   -2.1831   -4.5866    0.0000 C   0  0  0  0  0  0
   -3.4619   -3.8026    0.0000 C   0  0  0  0  0  0
   -3.1114   -2.3441    0.0000 C   0  0  0  0  0  0
    2.6375    0.8603    0.0000 N   0  0  0  0  0  0
    2.9474    2.3287    0.0000 C   0  0  0  0  0  0
    1.8309    3.3305    0.0000 O   0  0  0  0  0  0
    4.3738    2.7955    0.0000 C   0  0  0  0  0  0
    4.6837    4.2640    0.0000 C   0  0  0  0  0  0
    6.1101    4.7307    0.0000 C   0  0  0  0  0  0
    6.4200    6.1992    0.0000 C   0  0  0  0  0  0
    7.8464    6.6659    0.0000 N   0  0  0  0  0  0
    8.1563    8.1344    0.0000 C   0  0  0  0  0  0
    9.5200    8.7279    0.0000 C   0  0  0  0  0  0
    9.3580   10.2192    0.0000 C   0  0  0  0  0  0
   10.4698   11.2273    0.0000 C   0  0  0  0  0  0
   10.1718   12.6853    0.0000 S   0  0  0  0  0  0
   11.4877   13.4053    0.0000 C   0  0  0  0  0  0
   12.5791   12.3764    0.0000 C   0  0  0  0  0  0
   11.9377   11.0204    0.0000 C   0  0  0  0  0  0
    7.8897   10.5259    0.0000 C   0  0  0  0  0  0
    7.1443    9.2242    0.0000 S   0  0  0  0  0  0
   10.8159    7.9761    0.0000 C   0  0  0  0  0  0
   10.8122    6.4761    0.0000 O   0  0  0  0  0  0
   12.1177    8.7229    0.0000 O   0  0  0  0  0  0
    5.3035    7.2009    0.0000 O   0  0  0  0  0  0
    3.5667    5.2662    0.0000 C   0  0  0  0  0  0
    5.8244    3.2444    0.0000 C   0  0  0  0  0  0
    1.6281   -2.2462    0.0000 C   0  0  0  0  0  0
    3.1202   -2.0921    0.0000 O   0  0  0  0  0  0
    1.0157   -3.6164    0.0000 O   0  0  0  0  0  0
   -2.2699    0.6189   -0.0000 H   0  0  0  0  0  0
   -2.2116   -5.6662    0.0000 H   0  0  0  0  0  0
   -4.4111   -4.3177   -0.0000 H   0  0  0  0  0  0
   -3.7119   -1.4464    0.0000 H   0  0  0  0  0  0
    3.3895    0.1861   -0.0000 H   0  0  0  0  0  0
    4.9009    2.3226   -0.8286 H   0  0  0  0  0  0
    4.9009    2.3226    0.8286 H   0  0  0  0  0  0
    6.6372    4.2578   -0.8286 H   0  0  0  0  0  0
    6.6372    4.2578    0.8286 H   0  0  0  0  0  0
    8.5984    5.9916   -0.0000 H   0  0  0  0  0  0
   11.7364   14.4563   -0.0000 H   0  0  0  0  0  0
   13.6136   12.6865    0.0000 H   0  0  0  0  0  0
   12.3419   10.0189    0.0000 H   0  0  0  0  0  0
    7.5523   11.5519   -0.0000 H   0  0  0  0  0  0
   12.8460    8.0974    0.0000 H   0  0  0  0  0  0
    3.9821    6.2740    0.0000 H   0  0  0  0  0  0
    2.9528    5.1268   -0.8898 H   0  0  0  0  0  0
    2.9528    5.1268    0.8898 H   0  0  0  0  0  0
    6.7804    3.7680    0.0000 H   0  0  0  0  0  0
    5.7533    2.6189    0.8898 H   0  0  0  0  0  0
    5.7533    2.6189   -0.8898 H   0  0  0  0  0  0
    1.7111   -4.2782   -0.0000 H   0  0  0  0  0  0
  1  2  2  0  0  0
  1  5  1  0  0  0
  1 35  1  0  0  0
  2  3  1  0  0  0
  2 11  1  0  0  0
  3  4  1  0  0  0
  4  5  2  0  0  0
  4 38  1  0  0  0
  5  6  1  0  0  0
  6  7  1  0  0  0
  6 10  2  0  0  0
  7  8  1  0  0  0
  8  9  2  0  0  0
  8 39  1  0  0  0
  9 10  1  0  0  0
  9 40  1  0  0  0
 10 41  1  0  0  0
 11 12  1  0  0  0
 11 42  1  0  0  0
 12 13  2  0  0  0
 12 14  1  0  0  0
 14 15  1  0  0  0
 14 43  1  0  0  0
 14 44  1  0  0  0
 15 16  1  0  0  0
 15 33  1  0  0  0
 15 34  1  0  0  0
 16 17  1  0  0  0
 16 45  1  0  0  0
 16 46  1  0  0  0
 17 18  1  0  0  0
 17 32  2  0  0  0
 18 19  1  0  0  0
 18 47  1  0  0  0
 19 20  2  0  0  0
 19 28  1  0  0  0
 20 21  1  0  0  0
 20 29  1  0  0  0
 21 22  1  0  0  0
 21 27  2  0  0  0
 22 23  1  0  0  0
 22 26  2  0  0  0
 23 24  1  0  0  0
 24 25  2  0  0  0
 24 48  1  0  0  0
 25 26  1  0  0  0
 25 49  1  0  0  0
 26 50  1  0  0  0
 27 28  1  0  0  0
 27 51  1  0  0  0
 29 30  2  0  0  0
 29 31  1  0  0  0
 31 52  1  0  0  0
 33 53  1  0  0  0
 33 54  1  0  0  0
 33 55  1  0  0  0
 34 56  1  0  0  0
 34 57  1  0  0  0
 34 58  1  0  0  0
 35 36  2  0  0  0
 35 37  1  0  0  0
 37 59  1  0  0  0
M  END
> <Best Match>
S1-prime-site-subset-model1-all-except-2PVV-2JBK

> <Pharmacophore-Fit Score>
96.13

> <Score>
96.12814

> <IDNUMBER>
AE-848/37236070

> <ADMET_Solubility_Level>
2

> <ADMET_Solubility>
-5.91

> <ADMET_BBB_Level>
4

> <ADMET_AlogP98>
4.285

> <s_m_entry_id>
194

> <s_m_entry_name>
hitlist-all-models-final-consensus-hits-first.28

> <LOGS>
-8.33

> <Active/Decoy>
active

> <LOGP>
5.79

> <H_DONORS>
4

> <Matching Features>
HBA:140693759479750030952|HBA:140693759481730030954|HBA:140693759491450030958|HBA:140693760234840030986|HBA:140693760245040030988|NI:140681336622110029058|NI:140712345149480032565|ZNB:140693759857800030960|ZNB:140712345480500032582

> <PRICE>
S01

> <Mol. Index>
9614

> <Source Database>
Specs_SC_10mg_Apr2021-LS408.ldb

> <ROTATABLE_BONDS>
12

> <TPSA>
245.76

> <ADD_INFO>
http://www.specs.net/enter.php?specsid=AE-848/37236070

> <H_ACCEPTORS>
8

> <Frequency>
1

> <ADMET_Unknown_AlogP98>
0

> <ADMET_EXT_CYP2D6>
-5.18826690087453

> <ADMET_EXT_CYP2D6#Prediction>
false

> <ADMET_EXT_CYP2D6_Applicability>
All properties and OPS components are within expected ranges.
Unknown FCFP_2 feature: -1549222613: [*]:[c](:[*])C(=O)O

> <ADMET_EXT_CYP2D6_Applicability#MD>
14.3875042236322

> <ADMET_EXT_CYP2D6_Applicability#MDpvalue>
9.89452473302711e-06

> <ADMET_EXT_Hepatotoxic>
1.360063632371

> <ADMET_EXT_Hepatotoxic#Prediction>
true

> <ADMET_EXT_Hepatotoxic_Applicability>
All properties and OPS components are within expected ranges.

> <ADMET_EXT_Hepatotoxic_Applicability#MD>
13.2364818290417

> <ADMET_EXT_Hepatotoxic_Applicability#MDpvalue>
5.61588402174284e-07

> <ADMET_Absorption_Level>
2

> <ADMET_EXT_PPB>
-1.12344770692737

> <ADMET_EXT_PPB#Prediction>
true

> <ADMET_EXT_PPB_Applicability>
OPS PC27 out of range. Value: 3.5334. Training min, max, SD, explained variance: -3.2107, 3.3919, 1.129, 0.0105.

> <ADMET_EXT_PPB_Applicability#MD>
16.4990633419503

> <ADMET_EXT_PPB_Applicability#MDpvalue>
5.93720162468375e-11

> <ADMET_PSA_2D>
136.454

> <s_m_Source_Path>
P:\Chemie\Projects\GCP2\Screening

> <s_m_Source_File>
hitlist-all-models-final-consensus-hits-first.sdf

> <i_m_Source_File_Index>
28

> <IUPAC name>
2-({5-[(3-carboxy-2',4-bithien-2-yl)amino]-3,3-dimethyl-5-oxopentanoyl}amino)-2,4'-bithiophene-3-carboxylic acid

> <Name>
AE-848/37236070

> <s_m_subgroup_title>
HitsForExperimentalTesting

> <s_m_subgroupid>
HitsForExperimentalTesting

> <b_m_subgroup_collapsed>
0

$$$$
AI-204/31703001
                    3D
 Schrodinger Suite 2020-3.
 21 21  0  0  1  0            999 V2000
    1.2990   -0.7500    0.0000 C   0  0  0  0  0  0
    1.2990    0.7500    0.0000 C   0  0  0  0  0  0
    2.5972    1.5031    0.0000 S   0  0  0  0  0  0
    2.5951    3.0039    0.0000 C   0  0  0  0  0  0
    3.8933    3.7570    0.0000 C   0  0  0  0  0  0
    5.1936    3.0093    0.0000 O   0  0  0  0  0  0
    3.8912    5.2578    0.0000 O   0  0  0  0  0  0
    0.0000    1.5000    0.0000 N   0  0  0  0  0  0
   -1.2990    0.7500    0.0000 C   0  0  0  0  0  0
   -1.2990   -0.7500    0.0000 C   0  0  0  0  0  0
    0.0000   -1.5000    0.0000 C   0  0  0  0  0  0
    2.5973   -1.5031    0.0000 C   0  0  0  0  0  0
    3.8976   -0.7553    0.0000 O   0  0  0  0  0  0
    2.5951   -3.0039    0.0000 O   0  0  0  0  0  0
    1.9812    3.3569    0.8286 H   0  0  0  0  0  0
    1.9812    3.3569   -0.8286 H   0  0  0  0  0  0
    4.7957    5.5795   -0.0000 H   0  0  0  0  0  0
   -2.2343    1.2900    0.0000 H   0  0  0  0  0  0
   -2.2343   -1.2900   -0.0000 H   0  0  0  0  0  0
    0.0000   -2.5800   -0.0000 H   0  0  0  0  0  0
    3.4996   -3.3257    0.0000 H   0  0  0  0  0  0
  1  2  2  0  0  0
  1 12  1  0  0  0
  1 11  1  0  0  0
  2  3  1  0  0  0
  2  8  1  0  0  0
  3  4  1  0  0  0
  4  5  1  0  0  0
  4 15  1  0  0  0
  4 16  1  0  0  0
  5  6  2  0  0  0
  5  7  1  0  0  0
  7 17  1  0  0  0
  8  9  2  0  0  0
  9 10  1  0  0  0
  9 18  1  0  0  0
 10 11  2  0  0  0
 10 19  1  0  0  0
 11 20  1  0  0  0
 12 13  2  0  0  0
 12 14  1  0  0  0
 14 21  1  0  0  0
M  END
> <Best Match>
S1-prime-site-subset-model1-all-except-2PVV-2JBK

> <Pharmacophore-Fit Score>
96.02

> <Score>
96.01946

> <IDNUMBER>
AI-204/31703001

> <ADMET_Solubility_Level>
4

> <ADMET_Solubility>
-1.168

> <ADMET_BBB_Level>
3

> <ADMET_AlogP98>
0.871

> <s_m_entry_id>
195

> <s_m_entry_name>
hitlist-all-models-final-consensus-hits-first.30

> <LOGS>
-0.92

> <Active/Decoy>
active

> <LOGP>
0.65

> <H_DONORS>
2

> <Matching Features>
HBA:140693759479750030952|HBA:140693759481730030954|HBA:140693759491450030958|HBA:140693760234840030986|HBA:140693760245040030988|NI:140681336622110029058|NI:140712345149480032565|ZNB:140693759857800030960|ZNB:140712345480500032582

> <PRICE>
S01

> <Mol. Index>
62619

> <Source Database>
Specs_SC_10mg_Apr2021-LS408.ldb

> <ROTATABLE_BONDS>
4

> <TPSA>
112.79

> <ADD_INFO>
http://www.specs.net/enter.php?specsid=AI-204/31703001

> <H_ACCEPTORS>
5

> <Frequency>
1

> <ADMET_Unknown_AlogP98>
0

> <ADMET_EXT_CYP2D6>
-7.44513079582636

> <ADMET_EXT_CYP2D6#Prediction>
false

> <ADMET_EXT_CYP2D6_Applicability>
Molecular_FractionalPolarSurfaceArea out of range. Value: 0.54. Training min, max, mean, SD: 0.009, 0.513, 0.17621, 0.1037.
Unknown FCFP_2 feature: -1549222613: [*]:[c](:[*])C(=O)O

> <ADMET_EXT_CYP2D6_Applicability#MD>
14.819786308641

> <ADMET_EXT_CYP2D6_Applicability#MDpvalue>
3.25712457424305e-06

> <ADMET_EXT_Hepatotoxic>
-1.72512018404593

> <ADMET_EXT_Hepatotoxic#Prediction>
true

> <ADMET_EXT_Hepatotoxic_Applicability>
All properties and OPS components are within expected ranges.

> <ADMET_EXT_Hepatotoxic_Applicability#MD>
11.3876552048874

> <ADMET_EXT_Hepatotoxic_Applicability#MDpvalue>
0.00168088200463287

> <ADMET_Absorption_Level>
0

> <ADMET_EXT_PPB>
-6.58860983071593

> <ADMET_EXT_PPB#Prediction>
false

> <ADMET_EXT_PPB_Applicability>
All properties and OPS components are within expected ranges.

> <ADMET_EXT_PPB_Applicability#MD>
11.7341661751181

> <ADMET_EXT_PPB_Applicability#MDpvalue>
0.164022835182673

> <ADMET_PSA_2D>
87.493

> <s_m_Source_Path>
P:\Chemie\Projects\GCP2\Screening

> <s_m_Source_File>
hitlist-all-models-final-consensus-hits-first.sdf

> <i_m_Source_File_Index>
30

> <IUPAC name>
2-[(carboxymethyl)sulfanyl]nicotinic acid

> <Name>
AI-204/31703001

> <ADMET_BBB>
-1.269

> <s_m_subgroup_title>
HitsForExperimentalTesting

> <s_m_subgroupid>
HitsForExperimentalTesting

> <b_m_subgroup_collapsed>
0

$$$$
AE-562/43282615
                    3D
 Schrodinger Suite 2020-3.
 24 24  0  0  1  0            999 V2000
    1.2399   -0.6727    0.0001 C   0  0  0  0  0  0
    1.2443    0.6807    0.0000 C   0  0  0  0  0  0
   -0.0362    1.3932   -0.0000 C   0  0  0  0  0  0
   -1.2089    0.7659    0.0002 C   0  0  0  0  0  0
   -1.2130   -0.7402    0.0003 C   0  0  0  0  0  0
   -0.0452   -1.3764    0.0003 C   0  0  0  0  0  0
   -2.4257   -1.5986    0.0005 C   0  0  0  0  0  0
   -3.5666   -1.1375    0.0004 O   0  0  0  0  0  0
   -2.2637   -2.9797    0.0006 O   0  0  0  0  0  0
   -2.4176    1.6398    0.0002 C   0  0  0  0  0  0
   -2.2552    2.8650    0.0000 O   0  0  0  0  0  0
   -3.7073    1.1485    0.0004 O   0  0  0  0  0  0
    2.4571    1.5536   -0.0002 C   0  0  0  0  0  0
    3.6064    1.1112   -0.0003 O   0  0  0  0  0  0
    2.2779    2.9324   -0.0004 O   0  0  0  0  0  0
    2.4468   -1.5537    0.0002 C   0  0  0  0  0  0
    3.5990   -1.1191    0.0001 O   0  0  0  0  0  0
    2.2583   -2.9313    0.0003 O   0  0  0  0  0  0
   -0.0533    2.4731   -0.0002 H   0  0  0  0  0  0
   -0.0696   -2.4561    0.0005 H   0  0  0  0  0  0
   -3.1251   -3.4034    0.0007 H   0  0  0  0  0  0
   -4.3289    1.8801    0.0004 H   0  0  0  0  0  0
    3.1340    3.3668   -0.0005 H   0  0  0  0  0  0
    3.1114   -3.3715    0.0004 H   0  0  0  0  0  0
  1  2  2  0  0  0
  1  6  1  0  0  0
  1 16  1  0  0  0
  2  3  1  0  0  0
  2 13  1  0  0  0
  3  4  2  0  0  0
  3 19  1  0  0  0
  4  5  1  0  0  0
  4 10  1  0  0  0
  5  6  2  0  0  0
  5  7  1  0  0  0
  6 20  1  0  0  0
  7  8  2  0  0  0
  7  9  1  0  0  0
  9 21  1  0  0  0
 10 11  2  0  0  0
 10 12  1  0  0  0
 12 22  1  0  0  0
 13 14  2  0  0  0
 13 15  1  0  0  0
 15 23  1  0  0  0
 16 17  2  0  0  0
 16 18  1  0  0  0
 18 24  1  0  0  0
M  END
> <Best Match>
S1-prime-site-subset-model1-all-except-2PVV-2JBK

> <Pharmacophore-Fit Score>
95.70

> <Score>
95.696

> <IDNUMBER>
AE-562/43282615

> <ADMET_Solubility_Level>
4

> <ADMET_Solubility>
-1.374

> <ADMET_BBB_Level>
4

> <ADMET_AlogP98>
0.349

> <s_m_entry_id>
198

> <s_m_entry_name>
hitlist-all-models-final-consensus-hits-first.24

> <LOGS>
-1.18

> <Active/Decoy>
active

> <LOGP>
0.15

> <H_DONORS>
4

> <Matching Features>
HBA:140693759479750030952|HBA:140693759481730030954|HBA:140693759491450030958|HBA:140693760234840030986|HBA:140693760245040030988|NI:140681336622110029058|NI:140712345149480032565|ZNB:1406937598578000
30960|ZNB:140712345480500032582

> <PRICE>
S01

> <Mol. Index>
3029

> <Source Database>
Specs_SC_10mg_Apr2021-LS408.ldb

> <ROTATABLE_BONDS>
4

> <TPSA>
149.2

> <ADD_INFO>
http://www.specs.net/enter.php?specsid=AE-562/43282615

> <H_ACCEPTORS>
8

> <Frequency>
1

> <ADMET_Unknown_AlogP98>
0

> <ADMET_EXT_CYP2D6>
-5.43486

> <ADMET_EXT_CYP2D6#Prediction>
false

> <ADMET_EXT_CYP2D6_Applicability>
Molecular_FractionalPolarSurfaceArea out of range. Value: 0.633. Training min, max, mean, SD: 0.009, 0.513, 0.17621, 0.1037.
Unknown FCFP_2 feature: -1549222613: [*]:[c](:[*])C(=O)O

> <ADMET_EXT_CYP2D6_Applicability#MD>
13.2527

> <ADMET_EXT_CYP2D6_Applicability#MDpvalue>
0.000166413

> <ADMET_EXT_Hepatotoxic>
-1.17318

> <ADMET_EXT_Hepatotoxic#Prediction>
true

> <ADMET_EXT_Hepatotoxic_Applicability>
All properties and OPS components are within expected ranges.

> <ADMET_EXT_Hepatotoxic_Applicability#MD>
9.53562

> <ADMET_EXT_Hepatotoxic_Applicability#MDpvalue>
0.218369

> <ADMET_Absorption_Level>
3

> <ADMET_EXT_PPB>
-4.09558

> <ADMET_EXT_PPB#Prediction>
false

> <ADMET_EXT_PPB_Applicability>
All properties and OPS components are within expected ranges.

> <ADMET_EXT_PPB_Applicability#MD>
10.262

> <ADMET_EXT_PPB_Applicability#MDpvalue>
0.829048

> <ADMET_PSA_2D>
152.465

> <s_m_Source_Path>
P:\Chemie\Projects\GCP2\Screening

> <s_m_Source_File>
hitlist-all-models-final-consensus-hits-first.sdf

> <i_m_Source_File_Index>
24

> <IUPAC name>
1,2,4,5-benzenetetracarboxylic acid

> <Clean Energy>
6.42834

> <s_m_subgroup_title>
HitsForExperimentalTesting

> <s_m_subgroupid>
HitsForExperimentalTesting

> <b_m_subgroup_collapsed>
0

$$$$
AH-262/02650039
                    3D
 Schrodinger Suite 2020-3.
 26 26  0  0  1  0            999 V2000
    1.2626   -2.2300    0.0000 C   0  0  0  0  0  0
    1.2990   -0.7500    0.0000 C   0  0  0  0  0  0
    1.2990    0.7500    0.0000 C   0  0  0  0  0  0
    0.0000    1.5000    0.0000 C   0  0  0  0  0  0
   -1.2990    0.7500    0.0000 N   0  0  3  0  0  0
   -2.5988    1.5004    0.0000 C   0  0  0  0  0  0
   -2.5998    3.0012    0.0000 C   0  0  0  0  0  0
   -1.3010    3.7516    0.0000 O   0  0  0  0  0  0
   -3.8995    3.7516    0.0000 O   0  0  0  0  0  0
   -1.2990   -0.7500    0.0000 C   0  0  0  0  0  0
    0.0000   -1.5000    0.0000 C   0  0  0  0  0  0
    2.5617   -2.9798    0.0000 O   0  0  0  0  0  0
   -0.0368   -2.9810    0.0000 O   0  0  0  0  0  0
    1.2990   -0.7500   -1.0900 H   0  0  0  0  0  0
    1.9121    1.1039   -0.8288 H   0  0  0  0  0  0
    1.9121    1.1039    0.8288 H   0  0  0  0  0  0
    0.0000    2.2079   -0.8289 H   0  0  0  0  0  0
    0.0000    2.2079    0.8289 H   0  0  0  0  0  0
   -3.2120    1.1461    0.8286 H   0  0  0  0  0  0
   -3.2120    1.1461   -0.8286 H   0  0  0  0  0  0
   -3.7245    4.6955    0.0000 H   0  0  0  0  0  0
   -1.9121   -1.1039   -0.8288 H   0  0  0  0  0  0
   -1.9121   -1.1039    0.8288 H   0  0  0  0  0  0
    0.0000   -2.2079    0.8289 H   0  0  0  0  0  0
    0.0000   -2.2079   -0.8289 H   0  0  0  0  0  0
    0.1386   -3.9248   -0.0000 H   0  0  0  0  0  0
  1  2  1  0  0  0
  1 12  2  0  0  0
  1 13  1  0  0  0
  2  3  1  0  0  0
  2 11  1  0  0  0
  2 14  1  0  0  0
  3  4  1  0  0  0
  3 15  1  0  0  0
  3 16  1  0  0  0
  4  5  1  0  0  0
  4 17  1  0  0  0
  4 18  1  0  0  0
  5  6  1  0  0  0
  5 10  1  0  0  0
  6  7  1  0  0  0
  6 19  1  0  0  0
  6 20  1  0  0  0
  7  8  2  0  0  0
  7  9  1  0  0  0
  9 21  1  0  0  0
 10 11  1  0  0  0
 10 22  1  0  0  0
 10 23  1  0  0  0
 11 24  1  0  0  0
 11 25  1  0  0  0
 13 26  1  0  0  0
M  END
> <Best Match>
S1-prime-site-subset-model1-all-except-2PVV-2JBK

> <Pharmacophore-Fit Score>
95.63

> <Score>
95.63387

> <IDNUMBER>
AH-262/02650039

> <ADMET_Solubility_Level>
4

> <ADMET_Solubility>
-0.182

> <ADMET_BBB_Level>
3

> <ADMET_AlogP98>
-0.097

> <s_m_entry_id>
199

> <s_m_entry_name>
hitlist-all-models-final-consensus-hits-first.29

> <LOGS>
-0.27

> <Active/Decoy>
active

> <LOGP>
-2.78

> <H_DONORS>
2

> <Matching Features>
HBA:140693759479750030952|HBA:140693759481730030954|HBA:140693759491450030958|HBA:140693760234840030986|HBA:140693760245040030988|NI:140681336622110029058|NI:140712345149480032565|ZNB:140693759857800030960|ZNB:140712345480500032582

> <PRICE>
S01

> <Mol. Index>
55065

> <Source Database>
Specs_SC_10mg_Apr2021-LS408.ldb

> <ROTATABLE_BONDS>
3

> <TPSA>
77.84

> <ADD_INFO>
http://www.specs.net/enter.php?specsid=AH-262/02650039

> <H_ACCEPTORS>
5

> <Frequency>
1

> <ADMET_Unknown_AlogP98>
0

> <ADMET_EXT_CYP2D6>
-2.62607548303295

> <ADMET_EXT_CYP2D6#Prediction>
false

> <ADMET_EXT_CYP2D6_Applicability>
ALogP out of range. Value: -3.132. Training min, max, mean, SD: -0.811, 9.062, 3.2351, 1.51.

> <ADMET_EXT_CYP2D6_Applicability#MD>
13.4955879607867

> <ADMET_EXT_CYP2D6_Applicability#MDpvalue>
9.2243126625878e-05

> <ADMET_EXT_Hepatotoxic>
-4.3679962304328

> <ADMET_EXT_Hepatotoxic#Prediction>
false

> <ADMET_EXT_Hepatotoxic_Applicability>
All properties and OPS components are within expected ranges.

> <ADMET_EXT_Hepatotoxic_Applicability#MD>
6.129608467576

> <ADMET_EXT_Hepatotoxic_Applicability#MDpvalue>
0.999958573585846

> <ADMET_Absorption_Level>
0

> <ADMET_EXT_PPB>
-4.87587700525694

> <ADMET_EXT_PPB#Prediction>
false

> <ADMET_EXT_PPB_Applicability>
All properties and OPS components are within expected ranges.

> <ADMET_EXT_PPB_Applicability#MD>
10.1530043244225

> <ADMET_EXT_PPB_Applicability#MDpvalue>
0.86406688790591

> <ADMET_PSA_2D>
79.585

> <s_m_Source_Path>
P:\Chemie\Projects\GCP2\Screening

> <s_m_Source_File>
hitlist-all-models-final-consensus-hits-first.sdf

> <i_m_Source_File_Index>
29

> <IUPAC name>
1-(carboxymethyl)-4-piperidinecarboxylic acid

> <Name>
AH-262/02650039

> <ADMET_BBB>
-1.443

> <SALTDATA>
HCl

> <s_m_subgroup_title>
HitsForExperimentalTesting

> <s_m_subgroupid>
HitsForExperimentalTesting

> <b_m_subgroup_collapsed>
0

$$$$
AE-848/37236067
                    3D
 Schrodinger Suite 2020-3.
 65 68  0  0  1  0            999 V2000
    3.9511   -0.8815    0.0000 C   0  0  0  0  0  0
    4.9531   -1.9978    0.0000 C   0  0  0  0  0  0
    4.2010   -3.2956    0.0000 S   0  0  0  0  0  0
    2.7343   -2.9815    0.0000 C   0  0  0  0  0  0
    2.5987   -1.5004    0.0000 C   0  0  0  0  0  0
    1.2990   -0.7500    0.0000 C   0  0  0  0  0  0
    1.2990    0.7500    0.0000 C   0  0  0  0  0  0
    0.0000    1.5000    0.0000 C   0  0  0  0  0  0
   -1.2990    0.7500    0.0000 C   0  0  0  0  0  0
   -1.2990   -0.7500    0.0000 C   0  0  0  0  0  0
    0.0000   -1.5000    0.0000 C   0  0  0  0  0  0
    6.4437   -1.8466    0.0000 N   0  0  0  0  0  0
    7.3221   -3.0635    0.0000 C   0  0  0  0  0  0
    6.7075   -4.4318    0.0000 O   0  0  0  0  0  0
    8.8153   -2.9121    0.0000 C   0  0  0  0  0  0
    9.6938   -4.1290    0.0000 C   0  0  0  0  0  0
   11.1870   -3.9775    0.0000 C   0  0  0  0  0  0
   12.0654   -5.1944    0.0000 C   0  0  0  0  0  0
   13.5586   -5.0430    0.0000 N   0  0  0  0  0  0
   14.4371   -6.2598    0.0000 C   0  0  0  0  0  0
   15.9243   -6.2497    0.0000 C   0  0  0  0  0  0
   16.3806   -7.6787    0.0000 C   0  0  0  0  0  0
   17.8055   -8.1497    0.0000 C   0  0  0  0  0  0
   18.9927   -7.2410    0.0000 C   0  0  0  0  0  0
   20.3775   -7.8176    0.0000 C   0  0  0  0  0  0
   20.5705   -9.3052    0.0000 C   0  0  0  0  0  0
   19.3788  -10.2161    0.0000 C   0  0  0  0  0  0
   17.9940   -9.6395    0.0000 C   0  0  0  0  0  0
   15.1626   -8.5542    0.0000 C   0  0  0  0  0  0
   13.9536   -7.6663    0.0000 S   0  0  0  0  0  0
   16.8043   -5.0372    0.0000 C   0  0  0  0  0  0
   16.1930   -3.6674    0.0000 O   0  0  0  0  0  0
   18.2971   -5.1923    0.0000 O   0  0  0  0  0  0
   11.4508   -6.5627    0.0000 O   0  0  0  0  0  0
    9.0788   -5.4979    0.0000 C   0  0  0  0  0  0
   10.3234   -2.7345    0.0000 C   0  0  0  0  0  0
    4.2506    0.5865    0.0000 C   0  0  0  0  0  0
    5.6735    1.0612    0.0000 O   0  0  0  0  0  0
    3.1277    1.5822    0.0000 O   0  0  0  0  0  0
    1.8521   -3.6045   -0.0000 H   0  0  0  0  0  0
    2.2343    1.2900    0.0000 H   0  0  0  0  0  0
    0.0000    2.5800    0.0000 H   0  0  0  0  0  0
   -2.2343    1.2900    0.0000 H   0  0  0  0  0  0
   -2.2343   -1.2900    0.0000 H   0  0  0  0  0  0
    0.0000   -2.5800    0.0000 H   0  0  0  0  0  0
    6.8579   -0.9254   -0.0000 H   0  0  0  0  0  0
    9.1055   -2.2661    0.8286 H   0  0  0  0  0  0
    9.1055   -2.2661   -0.8286 H   0  0  0  0  0  0
   11.4772   -3.3316    0.8287 H   0  0  0  0  0  0
   11.4772   -3.3316   -0.8287 H   0  0  0  0  0  0
   13.9728   -4.1218    0.0000 H   0  0  0  0  0  0
   18.8530   -6.1701   -0.0000 H   0  0  0  0  0  0
   21.2355   -7.1617    0.0000 H   0  0  0  0  0  0
   21.5675   -9.7204   -0.0000 H   0  0  0  0  0  0
   19.5178  -11.2871   -0.0000 H   0  0  0  0  0  0
   17.1339  -10.2926    0.0000 H   0  0  0  0  0  0
   15.2700   -9.6288    0.0000 H   0  0  0  0  0  0
   18.7094   -4.3253   -0.0000 H   0  0  0  0  0  0
    9.8669   -6.2509    0.0000 H   0  0  0  0  0  0
    8.4611   -5.6193    0.8898 H   0  0  0  0  0  0
    8.4611   -5.6193   -0.8898 H   0  0  0  0  0  0
   11.4096   -2.8257    0.0000 H   0  0  0  0  0  0
   10.0049   -2.1915   -0.8898 H   0  0  0  0  0  0
   10.0049   -2.1915    0.8898 H   0  0  0  0  0  0
    3.4883    2.4719    0.0000 H   0  0  0  0  0  0
  1  2  2  0  0  0
  1  5  1  0  0  0
  1 37  1  0  0  0
  2  3  1  0  0  0
  2 12  1  0  0  0
  3  4  1  0  0  0
  4  5  2  0  0  0
  4 40  1  0  0  0
  5  6  1  0  0  0
  6  7  2  0  0  0
  6 11  1  0  0  0
  7  8  1  0  0  0
  7 41  1  0  0  0
  8  9  2  0  0  0
  8 42  1  0  0  0
  9 10  1  0  0  0
  9 43  1  0  0  0
 10 11  2  0  0  0
 10 44  1  0  0  0
 11 45  1  0  0  0
 12 13  1  0  0  0
 12 46  1  0  0  0
 13 14  2  0  0  0
 13 15  1  0  0  0
 15 16  1  0  0  0
 15 47  1  0  0  0
 15 48  1  0  0  0
 16 17  1  0  0  0
 16 35  1  0  0  0
 16 36  1  0  0  0
 17 18  1  0  0  0
 17 49  1  0  0  0
 17 50  1  0  0  0
 18 19  1  0  0  0
 18 34  2  0  0  0
 19 20  1  0  0  0
 19 51  1  0  0  0
 20 21  2  0  0  0
 20 30  1  0  0  0
 21 22  1  0  0  0
 21 31  1  0  0  0
 22 23  1  0  0  0
 22 29  2  0  0  0
 23 24  1  0  0  0
 23 28  2  0  0  0
 24 25  2  0  0  0
 24 52  1  0  0  0
 25 26  1  0  0  0
 25 53  1  0  0  0
 26 27  2  0  0  0
 26 54  1  0  0  0
 27 28  1  0  0  0
 27 55  1  0  0  0
 28 56  1  0  0  0
 29 30  1  0  0  0
 29 57  1  0  0  0
 31 32  2  0  0  0
 31 33  1  0  0  0
 33 58  1  0  0  0
 35 59  1  0  0  0
 35 60  1  0  0  0
 35 61  1  0  0  0
 36 62  1  0  0  0
 36 63  1  0  0  0
 36 64  1  0  0  0
 37 38  2  0  0  0
 37 39  1  0  0  0
 39 65  1  0  0  0
M  END
> <Best Match>
S1-prime-site-subset-model1-all-except-2PVV-2JBK

> <Pharmacophore-Fit Score>
95.48

> <Score>
95.48008

> <IDNUMBER>
AE-848/37236067

> <ADMET_Solubility_Level>
2

> <ADMET_Solubility>
-5.494

> <ADMET_BBB_Level>
4

> <ADMET_AlogP98>
4.834

> <s_m_entry_id>
200

> <s_m_entry_name>
hitlist-all-models-final-consensus-hits-first.26

> <LOGS>
-8.55

> <Active/Decoy>
active

> <LOGP>
6.15

> <H_DONORS>
4

> <Matching Features>
HBA:140693759479750030952|HBA:140693759481730030954|HBA:140693759491450030958|HBA:140693760234840030986|HBA:140693760245040030988|NI:140681336622110029058|NI:140712345149480032565|ZNB:140693759857800030960|ZNB:140712345480500032582

> <PRICE>
S01

> <Mol. Index>
9586

> <Source Database>
Specs_SC_10mg_Apr2021-LS408.ldb

> <ROTATABLE_BONDS>
12

> <TPSA>
189.28

> <ADD_INFO>
http://www.specs.net/enter.php?specsid=AE-848/37236067

> <H_ACCEPTORS>
8

> <Frequency>
1

> <ADMET_Unknown_AlogP98>
0

> <ADMET_EXT_CYP2D6>
-5.32929112000087

> <ADMET_EXT_CYP2D6#Prediction>
false

> <ADMET_EXT_CYP2D6_Applicability>
All properties and OPS components are within expected ranges.
Unknown FCFP_2 feature: -1549222613: [*]:[c](:[*])C(=O)O

> <ADMET_EXT_CYP2D6_Applicability#MD>
14.7810828661059

> <ADMET_EXT_CYP2D6_Applicability#MDpvalue>
3.60005535554703e-06

> <ADMET_EXT_Hepatotoxic>
1.02394769367111

> <ADMET_EXT_Hepatotoxic#Prediction>
true

> <ADMET_EXT_Hepatotoxic_Applicability>
All properties and OPS components are within expected ranges.

> <ADMET_EXT_Hepatotoxic_Applicability#MD>
12.466028624563

> <ADMET_EXT_Hepatotoxic_Applicability#MDpvalue>
2.19786954260478e-05

> <ADMET_Absorption_Level>
2

> <ADMET_EXT_PPB>
2.02504700393736

> <ADMET_EXT_PPB#Prediction>
true

> <ADMET_EXT_PPB_Applicability>
All properties and OPS components are within expected ranges.

> <ADMET_EXT_PPB_Applicability#MD>
14.6311109034653

> <ADMET_EXT_PPB_Applicability#MDpvalue>
4.84623963026986e-06

> <ADMET_PSA_2D>
136.454

> <s_m_Source_Path>
P:\Chemie\Projects\GCP2\Screening

> <s_m_Source_File>
hitlist-all-models-final-consensus-hits-first.sdf

> <i_m_Source_File_Index>
26

> <IUPAC name>
2-({5-[(3-carboxy-4-phenyl-2-thienyl)amino]-3,3-dimethyl-5-oxopentanoyl}amino)-4-phenyl-3-thiophenecarboxylic acid

> <Name>
AE-848/37236067

> <s_m_subgroup_title>
HitsForExperimentalTesting

> <s_m_subgroupid>
HitsForExperimentalTesting

> <b_m_subgroup_collapsed>
0

$$$$
AT-051/43422486
                    3D
 Schrodinger Suite 2020-3.
 51 53  0  0  1  0            999 V2000
    2.5973   -1.5031    0.0000 C   0  0  0  0  0  0
    2.5951   -3.0039    0.0000 C   0  0  0  0  0  0
    3.8933   -3.7570    0.0000 C   0  0  0  0  0  0
    3.8934   -5.2570    0.0000 C   0  0  0  0  0  0
    5.1924   -6.0070    0.0000 C   0  0  0  0  0  0
    6.4915   -5.2571    0.0000 C   0  0  0  0  0  0
    7.7928   -6.0048    0.0000 N   0  0  0  0  0  0
    9.0914   -5.2526    0.0000 C   0  0  0  0  0  0
   10.3927   -6.0004    0.0000 C   0  0  0  0  0  0
   11.6914   -5.2481    0.0000 C   0  0  0  0  0  0
   11.6888   -3.7481    0.0000 O   0  0  0  0  0  0
   12.9927   -5.9959    0.0000 O   0  0  0  0  0  0
    7.7922   -7.5057    0.0000 C   0  0  0  0  0  0
    6.4927   -8.2565    0.0000 C   0  0  0  0  0  0
    6.4922   -9.7573    0.0000 C   0  0  0  0  0  0
    7.7912  -10.5073    0.0000 O   0  0  0  0  0  0
    5.1927  -10.5081    0.0000 O   0  0  0  0  0  0
    6.4915   -3.7571    0.0000 C   0  0  0  0  0  0
    5.1925   -3.0070    0.0000 C   0  0  0  0  0  0
    1.2990   -0.7500    0.0000 C   0  0  0  0  0  0
    1.2990    0.7500    0.0000 C   0  0  0  0  0  0
    0.0000    1.5000    0.0000 C   0  0  0  0  0  0
    0.0000    3.0000    0.0000 C   0  0  0  0  0  0
    1.2990    3.7500    0.0000 C   0  0  0  0  0  0
    2.5981    3.0000    0.0000 C   0  0  0  0  0  0
    2.5981    1.5000    0.0000 C   0  0  0  0  0  0
   -1.2990    0.7500    0.0000 N   0  0  0  0  0  0
   -1.2990   -0.7500    0.0000 C   0  0  0  0  0  0
    0.0000   -1.5000    0.0000 C   0  0  0  0  0  0
    3.5334   -0.9645    0.0000 H   0  0  0  0  0  0
    1.6590   -3.5425    0.0000 H   0  0  0  0  0  0
    2.9581   -5.7971    0.0000 H   0  0  0  0  0  0
    5.1924   -7.0870    0.0000 H   0  0  0  0  0  0
    9.0902   -4.5445    0.8286 H   0  0  0  0  0  0
    9.0902   -4.5445   -0.8286 H   0  0  0  0  0  0
   10.3939   -6.7085   -0.8286 H   0  0  0  0  0  0
   10.3939   -6.7085    0.8286 H   0  0  0  0  0  0
   13.7214   -5.3710    0.0000 H   0  0  0  0  0  0
    8.4055   -7.8598    0.8286 H   0  0  0  0  0  0
    8.4055   -7.8598   -0.8286 H   0  0  0  0  0  0
    5.8794   -7.9024   -0.8286 H   0  0  0  0  0  0
    5.8794   -7.9024    0.8286 H   0  0  0  0  0  0
    5.3679  -11.4520   -0.0000 H   0  0  0  0  0  0
    7.4268   -3.2171    0.0000 H   0  0  0  0  0  0
    5.1926   -1.9270   -0.0000 H   0  0  0  0  0  0
   -0.9353    3.5400   -0.0000 H   0  0  0  0  0  0
    1.2990    4.8300   -0.0000 H   0  0  0  0  0  0
    3.5334    3.5400   -0.0000 H   0  0  0  0  0  0
    3.5334    0.9600    0.0000 H   0  0  0  0  0  0
   -2.2343   -1.2900   -0.0000 H   0  0  0  0  0  0
    0.0000   -2.5800   -0.0000 H   0  0  0  0  0  0
  1  2  2  0  0  0
  1 20  1  0  0  0
  1 30  1  0  0  0
  2  3  1  0  0  0
  2 31  1  0  0  0
  3  4  1  0  0  0
  3 19  2  0  0  0
  4  5  2  0  0  0
  4 32  1  0  0  0
  5  6  1  0  0  0
  5 33  1  0  0  0
  6  7  1  0  0  0
  6 18  2  0  0  0
  7  8  1  0  0  0
  7 13  1  0  0  0
  8  9  1  0  0  0
  8 34  1  0  0  0
  8 35  1  0  0  0
  9 10  1  0  0  0
  9 36  1  0  0  0
  9 37  1  0  0  0
 10 11  2  0  0  0
 10 12  1  0  0  0
 12 38  1  0  0  0
 13 14  1  0  0  0
 13 39  1  0  0  0
 13 40  1  0  0  0
 14 15  1  0  0  0
 14 41  1  0  0  0
 14 42  1  0  0  0
 15 16  2  0  0  0
 15 17  1  0  0  0
 17 43  1  0  0  0
 18 19  1  0  0  0
 18 44  1  0  0  0
 19 45  1  0  0  0
 20 21  2  0  0  0
 20 29  1  0  0  0
 21 22  1  0  0  0
 21 26  1  0  0  0
 22 23  1  0  0  0
 22 27  2  0  0  0
 23 24  2  0  0  0
 23 46  1  0  0  0
 24 25  1  0  0  0
 24 47  1  0  0  0
 25 26  2  0  0  0
 25 48  1  0  0  0
 26 49  1  0  0  0
 27 28  1  0  0  0
 28 29  2  0  0  0
 28 50  1  0  0  0
 29 51  1  0  0  0
M  END
> <Best Match>
S1-prime-site-subset-model1-all-except-2PVV-2JBK

> <Pharmacophore-Fit Score>
95.39

> <Score>
95.38834

> <IDNUMBER>
AT-051/43422486

> <ADMET_Solubility_Level>
3

> <ADMET_Solubility>
-3.803

> <ADMET_BBB_Level>
2

> <ADMET_AlogP98>
3.624

> <s_m_entry_id>
202

> <s_m_entry_name>
hitlist-all-models-final-consensus-hits-first.34

> <LOGS>
-4.86

> <Active/Decoy>
active

> <LOGP>
3.76

> <H_DONORS>
2

> <Matching Features>
HBA:140693759479750030952|HBA:140693759481730030954|HBA:140693759491450030958|HBA:140693760234840030986|HBA:140693760245040030988|NI:140681336622110029058|NI:140712345149480032565|ZNB:140693759857800030960|ZNB:140712345480500032582

> <PRICE>
S01

> <Mol. Index>
203509

> <Source Database>
Specs_SC_10mg_Apr2021-LS408.ldb

> <ROTATABLE_BONDS>
9

> <TPSA>
90.73

> <ADD_INFO>
http://www.specs.net/enter.php?specsid=AT-051/43422486

> <H_ACCEPTORS>
6

> <Frequency>
1

> <ADMET_Unknown_AlogP98>
0

> <ADMET_EXT_CYP2D6>
-8.42678774676065

> <ADMET_EXT_CYP2D6#Prediction>
false

> <ADMET_EXT_CYP2D6_Applicability>
OPS PC13 out of range. Value: -4.1502. Training min, max, SD, explained variance: -3.1712, 3.1497, 1.329, 0.0231.

> <ADMET_EXT_CYP2D6_Applicability#MD>
12.4661118392276

> <ADMET_EXT_CYP2D6_Applicability#MDpvalue>
0.00105054177585311

> <ADMET_EXT_Hepatotoxic>
0.221821322447241

> <ADMET_EXT_Hepatotoxic#Prediction>
true

> <ADMET_EXT_Hepatotoxic_Applicability>
All properties and OPS components are within expected ranges.

> <ADMET_EXT_Hepatotoxic_Applicability#MD>
11.3851939800387

> <ADMET_EXT_Hepatotoxic_Applicability#MDpvalue>
0.0016956216259804

> <ADMET_Absorption_Level>
0

> <ADMET_EXT_PPB>
0.70985913615928

> <ADMET_EXT_PPB#Prediction>
true

> <ADMET_EXT_PPB_Applicability>
All properties and OPS components are within expected ranges.

> <ADMET_EXT_PPB_Applicability#MD>
11.0743194943926

> <ADMET_EXT_PPB_Applicability#MDpvalue>
0.448161076561057

> <ADMET_PSA_2D>
90.846

> <s_m_Source_Path>
P:\Chemie\Projects\GCP2\Screening

> <s_m_Source_File>
hitlist-all-models-final-consensus-hits-first.sdf

> <i_m_Source_File_Index>
34

> <IUPAC name>
3-{(2-carboxyethyl)-4-[2-(4-quinolinyl)vinyl]anilino}propanoic acid

> <Name>
AT-051/43422486

> <ADMET_BBB>
-0.471

> <s_m_subgroup_title>
HitsForExperimentalTesting

> <s_m_subgroupid>
HitsForExperimentalTesting

> <b_m_subgroup_collapsed>
0

$$$$
AN-465/43098644
                    3D
 Schrodinger Suite 2020-3.
 22 22  0  0  1  0            999 V2000
    1.2990   -0.7500    0.0000 C   0  0  0  0  0  0
    1.2990    0.7500    0.0000 C   0  0  0  0  0  0
    0.0000    1.5000    0.0000 C   0  0  0  0  0  0
   -0.0031    3.0008    0.0000 C   0  0  0  0  0  0
    1.2946    3.7531    0.0000 O   0  0  0  0  0  0
   -1.3039    3.7494    0.0000 O   0  0  0  0  0  0
   -1.2990    0.7500    0.0000 C   0  0  0  0  0  0
   -1.2990   -0.7500    0.0000 C   0  0  0  0  0  0
    0.0000   -1.5000    0.0000 C   0  0  0  0  0  0
   -0.0031   -3.0008    0.0000 N   0  0  0  0  0  0
   -2.6003    1.4977    0.0000 N   0  0  0  0  0  0
    2.5973   -1.5031    0.0000 C   0  0  0  0  0  0
    3.8976   -0.7553    0.0000 O   0  0  0  0  0  0
    2.5951   -3.0039    0.0000 O   0  0  0  0  0  0
    2.2343    1.2900   -0.0000 H   0  0  0  0  0  0
   -1.1303    4.6936   -0.0000 H   0  0  0  0  0  0
   -2.2343   -1.2900    0.0000 H   0  0  0  0  0  0
   -0.8788   -3.5040    0.0000 H   0  0  0  0  0  0
    0.8705   -3.5076   -0.0000 H   0  0  0  0  0  0
   -3.4739    0.9909   -0.0000 H   0  0  0  0  0  0
   -2.6024    2.5077    0.0000 H   0  0  0  0  0  0
    3.4996   -3.3257    0.0000 H   0  0  0  0  0  0
  1  2  2  0  0  0
  1  9  1  0  0  0
  1 12  1  0  0  0
  2  3  1  0  0  0
  2 15  1  0  0  0
  3  4  1  0  0  0
  3  7  2  0  0  0
  4  5  2  0  0  0
  4  6  1  0  0  0
  6 16  1  0  0  0
  7  8  1  0  0  0
  7 11  1  0  0  0
  8  9  2  0  0  0
  8 17  1  0  0  0
  9 10  1  0  0  0
 10 18  1  0  0  0
 10 19  1  0  0  0
 11 20  1  0  0  0
 11 21  1  0  0  0
 12 13  2  0  0  0
 12 14  1  0  0  0
 14 22  1  0  0  0
M  END
> <Best Match>
S1-prime-site-subset-model1-all-except-2PVV-2JBK

> <Pharmacophore-Fit Score>
95.21

> <Score>
95.20686

> <IDNUMBER>
AN-465/43098644

> <ADMET_Solubility_Level>
4

> <ADMET_Solubility>
-0.467

> <ADMET_BBB_Level>
4

> <ADMET_AlogP98>
-0.404

> <s_m_entry_id>
204

> <s_m_entry_name>
hitlist-all-models-final-consensus-hits-first.31

> <LOGS>
-0.15

> <Active/Decoy>
active

> <LOGP>
-0.57

> <H_DONORS>
4

> <Matching Features>
HBA:140693759479750030952|HBA:140693759481730030954|HBA:140693759491450030958|HBA:140693760234840030986|HBA:140693760245040030988|NI:140681336622110029058|NI:140712345149480032565|ZNB:140693759857800030960|ZNB:140712345480500032582

> <PRICE>
S01

> <Mol. Index>
128443

> <Source Database>
Specs_SC_10mg_Apr2021-LS408.ldb

> <ROTATABLE_BONDS>
2

> <TPSA>
126.64

> <ADD_INFO>
http://www.specs.net/enter.php?specsid=AN-465/43098644

> <H_ACCEPTORS>
6

> <Frequency>
1

> <ADMET_Unknown_AlogP98>
0

> <ADMET_EXT_CYP2D6>
-6.74208203360947

> <ADMET_EXT_CYP2D6#Prediction>
false

> <ADMET_EXT_CYP2D6_Applicability>
Molecular_FractionalPolarSurfaceArea out of range. Value: 0.645. Training min, max, mean, SD: 0.009, 0.513, 0.17621, 0.1037.
Unknown FCFP_2 feature: -1549222613: [*]:[c](:[*])C(=O)O

> <ADMET_EXT_CYP2D6_Applicability#MD>
16.9630549993874

> <ADMET_EXT_CYP2D6_Applicability#MDpvalue>
1.1342213391605e-08

> <ADMET_EXT_Hepatotoxic>
-3.11654284166531

> <ADMET_EXT_Hepatotoxic#Prediction>
true

> <ADMET_EXT_Hepatotoxic_Applicability>
All properties and OPS components are within expected ranges.

> <ADMET_EXT_Hepatotoxic_Applicability#MD>
12.3389080483267

> <ADMET_EXT_Hepatotoxic_Applicability#MDpvalue>
3.85480572207524e-05

> <ADMET_Absorption_Level>
1

> <ADMET_EXT_PPB>
-6.85002673897219

> <ADMET_EXT_PPB#Prediction>
false

> <ADMET_EXT_PPB_Applicability>
All properties and OPS components are within expected ranges.

> <ADMET_EXT_PPB_Applicability#MD>
11.2543043943887

> <ADMET_EXT_PPB_Applicability#MDpvalue>
0.357881768396807

> <ADMET_PSA_2D>
129.312

> <s_m_Source_Path>
P:\Chemie\Projects\GCP2\Screening

> <s_m_Source_File>
hitlist-all-models-final-consensus-hits-first.sdf

> <i_m_Source_File_Index>
31

> <IUPAC name>
4,6-diaminoisophthalic acid

> <Name>
AN-465/43098644

> <s_m_subgroup_title>
HitsForExperimentalTesting

> <s_m_subgroupid>
HitsForExperimentalTesting

> <b_m_subgroup_collapsed>
0

$$$$
AE-848/32324022
                    3D
 Schrodinger Suite 2020-3.
 54 55  0  0  1  0            999 V2000
    2.5973   -1.5031    0.0000 N   0  0  0  0  0  0
    1.2990   -0.7500    0.0000 C   0  0  0  0  0  0
    1.2990    0.7500    0.0000 C   0  0  0  0  0  0
    0.0000    1.5000    0.0000 C   0  0  0  0  0  0
   -1.2990    0.7500    0.0000 C   0  0  0  0  0  0
   -1.2990   -0.7500    0.0000 C   0  0  0  0  0  0
    0.0000   -1.5000    0.0000 C   0  0  0  0  0  0
   -2.5987    1.5004    0.0000 C   0  0  0  0  0  0
   -2.6012    3.0004    0.0000 C   0  0  0  0  0  0
   -3.9015    3.7484    0.0000 C   0  0  0  0  0  0
   -3.9038    5.2492    0.0000 C   0  0  0  0  0  0
   -5.1993    2.9963    0.0000 C   0  0  0  0  0  0
   -6.5018    3.7420    0.0000 N   0  0  0  0  0  0
   -7.7993    2.9876    0.0000 C   0  0  0  0  0  0
   -7.7943    1.4876    0.0000 O   0  0  0  0  0  0
   -9.1017    3.7333    0.0000 C   0  0  0  0  0  0
  -10.3992    2.9790    0.0000 C   0  0  0  0  0  0
  -11.7017    3.7246    0.0000 C   0  0  0  0  0  0
  -11.7067    5.2246    0.0000 O   0  0  0  0  0  0
  -12.9992    2.9703    0.0000 O   0  0  0  0  0  0
   -5.1969    1.4963    0.0000 C   0  0  0  0  0  0
   -3.8967    0.7484    0.0000 C   0  0  0  0  0  0
    2.5988    1.5004    0.0000 C   0  0  0  0  0  0
    2.5951   -3.0039    0.0000 C   0  0  0  0  0  0
    1.2948   -3.7516    0.0000 O   0  0  0  0  0  0
    3.8933   -3.7570    0.0000 C   0  0  0  0  0  0
    3.8912   -5.2578    0.0000 C   0  0  0  0  0  0
    5.1894   -6.0109    0.0000 C   0  0  0  0  0  0
    6.4897   -5.2632    0.0000 O   0  0  0  0  0  0
    5.1873   -7.5117    0.0000 O   0  0  0  0  0  0
    3.4730   -0.9999    0.0000 H   0  0  0  0  0  0
    0.0000    2.5800    0.0000 H   0  0  0  0  0  0
   -2.2343   -1.2900   -0.0000 H   0  0  0  0  0  0
    0.0000   -2.5800    0.0000 H   0  0  0  0  0  0
   -1.6668    3.5420   -0.0000 H   0  0  0  0  0  0
   -4.9318    5.6115    0.0000 H   0  0  0  0  0  0
   -3.3906    5.6138    0.8898 H   0  0  0  0  0  0
   -3.3906    5.6138   -0.8898 H   0  0  0  0  0  0
   -6.5055    4.7520   -0.0000 H   0  0  0  0  0  0
   -9.1040    4.4414   -0.8286 H   0  0  0  0  0  0
   -9.1040    4.4414    0.8286 H   0  0  0  0  0  0
  -10.3968    2.2708    0.8286 H   0  0  0  0  0  0
  -10.3968    2.2708   -0.8286 H   0  0  0  0  0  0
  -13.7311    3.5916    0.0000 H   0  0  0  0  0  0
   -6.1313    0.9548    0.0000 H   0  0  0  0  0  0
   -3.8951   -0.3316   -0.0000 H   0  0  0  0  0  0
    2.4002    2.5722   -0.0000 H   0  0  0  0  0  0
    3.1708    1.2374    0.8898 H   0  0  0  0  0  0
    3.1708    1.2374   -0.8898 H   0  0  0  0  0  0
    4.5072   -3.4040    0.8286 H   0  0  0  0  0  0
    4.5072   -3.4040   -0.8286 H   0  0  0  0  0  0
    3.2773   -5.6108   -0.8286 H   0  0  0  0  0  0
    3.2773   -5.6108    0.8286 H   0  0  0  0  0  0
    6.0918   -7.8334    0.0000 H   0  0  0  0  0  0
  1  2  1  0  0  0
  1 24  1  0  0  0
  1 31  1  0  0  0
  2  3  1  0  0  0
  2  7  2  0  0  0
  3  4  2  0  0  0
  3 23  1  0  0  0
  4  5  1  0  0  0
  4 32  1  0  0  0
  5  6  2  0  0  0
  5  8  1  0  0  0
  6  7  1  0  0  0
  6 33  1  0  0  0
  7 34  1  0  0  0
  8  9  1  0  0  0
  8 22  2  0  0  0
  9 10  2  0  0  0
  9 35  1  0  0  0
 10 11  1  0  0  0
 10 12  1  0  0  0
 11 36  1  0  0  0
 11 37  1  0  0  0
 11 38  1  0  0  0
 12 13  1  0  0  0
 12 21  2  0  0  0
 13 14  1  0  0  0
 13 39  1  0  0  0
 14 15  2  0  0  0
 14 16  1  0  0  0
 16 17  1  0  0  0
 16 40  1  0  0  0
 16 41  1  0  0  0
 17 18  1  0  0  0
 17 42  1  0  0  0
 17 43  1  0  0  0
 18 19  2  0  0  0
 18 20  1  0  0  0
 20 44  1  0  0  0
 21 22  1  0  0  0
 21 45  1  0  0  0
 22 46  1  0  0  0
 23 47  1  0  0  0
 23 48  1  0  0  0
 23 49  1  0  0  0
 24 25  2  0  0  0
 24 26  1  0  0  0
 26 27  1  0  0  0
 26 50  1  0  0  0
 26 51  1  0  0  0
 27 28  1  0  0  0
 27 52  1  0  0  0
 27 53  1  0  0  0
 28 29  2  0  0  0
 28 30  1  0  0  0
 30 54  1  0  0  0
M  END
> <Best Match>
S1-S1-prime-ABS-all-8-cmpnds-lig-based

> <Pharmacophore-Fit Score>
57.84

> <Score>
57.841637

> <IDNUMBER>
AE-848/32324022

> <ADMET_Solubility_Level>
3

> <ADMET_Solubility>
-2.776

> <ADMET_BBB_Level>
4

> <ADMET_AlogP98>
2.252

> <s_m_entry_id>
205

> <s_m_entry_name>
hitlist-all-models-final-consensus-hits-first.38

> <LOGS>
-2.93

> <Active/Decoy>
active

> <LOGP>
0.84

> <H_DONORS>
4

> <Matching Features>
HBA:798483368318000279135|HBA:798488866937300297862|HBA:798488866938300297864|HBA:798490467613700305055|NI:798482563859800276329

> <PRICE>
S01

> <Mol. Index>
7790

> <Source Database>
Specs_SC_10mg_Apr2021-LS408.ldb

> <ROTATABLE_BONDS>
11

> <TPSA>
132.8

> <ADD_INFO>
http://www.specs.net/enter.php?specsid=AE-848/32324022

> <H_ACCEPTORS>
8

> <Frequency>
1

> <ADMET_Unknown_AlogP98>
0

> <ADMET_EXT_CYP2D6>
-11.3579018393733

> <ADMET_EXT_CYP2D6#Prediction>
false

> <ADMET_EXT_CYP2D6_Applicability>
All properties and OPS components are within expected ranges.

> <ADMET_EXT_CYP2D6_Applicability#MD>
14.8323615692004

> <ADMET_EXT_CYP2D6_Applicability#MDpvalue>
3.15281361345769e-06

> <ADMET_EXT_Hepatotoxic>
-2.89025091208284

> <ADMET_EXT_Hepatotoxic#Prediction>
true

> <ADMET_EXT_Hepatotoxic_Applicability>
All properties and OPS components are within expected ranges.

> <ADMET_EXT_Hepatotoxic_Applicability#MD>
11.0652445879881

> <ADMET_EXT_Hepatotoxic_Applicability#MDpvalue>
0.00502595681394398

> <ADMET_Absorption_Level>
1

> <ADMET_EXT_PPB>
1.267743184103

> <ADMET_EXT_PPB#Prediction>
true

> <ADMET_EXT_PPB_Applicability>
All properties and OPS components are within expected ranges.

> <ADMET_EXT_PPB_Applicability#MD>
10.7274915679253

> <ADMET_EXT_PPB_Applicability#MDpvalue>
0.627757731919374

> <ADMET_PSA_2D>
136.454

> <s_m_Source_Path>
P:\Chemie\Projects\GCP2\Screening

> <s_m_Source_File>
hitlist-all-models-final-consensus-hits-first.sdf

> <i_m_Source_File_Index>
38

> <IUPAC name>
4-({4'-[(3-carboxypropanoyl)amino]-3,3'-dimethyl[1,1'-biphenyl]-4-yl}amino)-4-oxobutanoic acid

> <Name>
AE-848/32324022

> <s_m_subgroup_title>
HitsForExperimentalTesting

> <s_m_subgroupid>
HitsForExperimentalTesting

> <b_m_subgroup_collapsed>
0

$$$$
AN-329/40942995
                    3D
 Schrodinger Suite 2020-3.
 66 67  0  0  1  0            999 V2000
   18.1501    0.3443    0.0000 C   0  0  2  0  0  0
   17.1178   -0.7169    0.0000 C   0  0  0  0  0  0
   15.6733   -0.3128    0.0000 O   0  0  0  0  0  0
   17.4900   -2.1708    0.0000 N   0  0  0  0  0  0
   16.4175   -3.2207    0.0000 C   0  0  0  0  0  0
   16.7896   -4.6747    0.0000 C   0  0  0  0  0  0
   15.7172   -5.7246    0.0000 C   0  0  0  0  0  0
   16.0893   -7.1786    0.0000 C   0  0  0  0  0  0
   17.5343   -7.5842    0.0000 C   0  0  0  0  0  0
   17.9064   -9.0382    0.0000 C   0  0  0  0  0  0
   19.3514   -9.4438    0.0000 N   0  0  0  0  0  0
   19.7235  -10.8978    0.0000 C   0  0  0  0  0  0
   21.1685  -11.3034    0.0000 C   0  0  2  0  0  0
   20.4947  -12.6207    0.0000 C   0  0  2  0  0  0
   19.4466  -13.6674    0.0000 C   0  0  0  0  0  0
   18.0076  -13.2441    0.0000 O   0  0  0  0  0  0
   19.7992  -15.1263    0.0000 O   0  0  0  0  0  0
   21.3402  -13.8597    0.0000 C   0  0  0  0  0  0
   22.8360  -13.7470    0.0000 C   0  0  0  0  0  0
   23.4862  -12.3952    0.0000 C   0  0  0  0  0  0
   22.6407  -11.1562    0.0000 C   0  0  0  0  0  0
   18.6506  -11.9461    0.0000 O   0  0  0  0  0  0
   18.7987    1.6969    0.0000 C   0  0  2  0  0  0
   18.9799    3.1662    0.0000 C   0  0  0  0  0  0
   17.7605    4.0396    0.0000 O   0  0  0  0  0  0
   20.3466    3.7863    0.0000 O   0  0  0  0  0  0
   20.2943    1.8114    0.0000 C   0  0  0  0  0  0
   21.1413    0.5735    0.0000 C   0  0  0  0  0  0
   20.4928   -0.7791    0.0000 C   0  0  0  0  0  0
   18.9971   -0.8936    0.0000 C   0  0  0  0  0  0
   18.1501    0.3443    1.0900 H   0  0  0  0  0  0
   18.4626   -2.4431    0.0000 H   0  0  0  0  0  0
   15.7355   -3.0299   -0.8286 H   0  0  0  0  0  0
   15.7355   -3.0299    0.8286 H   0  0  0  0  0  0
   17.4716   -4.8655    0.8286 H   0  0  0  0  0  0
   17.4716   -4.8655   -0.8286 H   0  0  0  0  0  0
   15.0352   -5.5338   -0.8286 H   0  0  0  0  0  0
   15.0352   -5.5338    0.8286 H   0  0  0  0  0  0
   15.5828   -7.6735   -0.8286 H   0  0  0  0  0  0
   15.5828   -7.6735    0.8286 H   0  0  0  0  0  0
   18.0408   -7.0893    0.8286 H   0  0  0  0  0  0
   18.0408   -7.0893   -0.8286 H   0  0  0  0  0  0
   17.3999   -9.5331   -0.8286 H   0  0  0  0  0  0
   17.3999   -9.5331    0.8286 H   0  0  0  0  0  0
   20.0736   -8.7377   -0.0000 H   0  0  0  0  0  0
   21.1685  -11.3034   -1.0900 H   0  0  0  0  0  0
   20.4947  -12.6207   -1.0900 H   0  0  0  0  0  0
   18.9949  -15.6504   -0.0000 H   0  0  0  0  0  0
   21.0333  -14.4976   -0.8288 H   0  0  0  0  0  0
   21.0333  -14.4976    0.8288 H   0  0  0  0  0  0
   23.2350  -14.3317   -0.8289 H   0  0  0  0  0  0
   23.2350  -14.3317    0.8289 H   0  0  0  0  0  0
   24.1921  -12.3420   -0.8288 H   0  0  0  0  0  0
   24.1921  -12.3420    0.8288 H   0  0  0  0  0  0
   22.9355  -10.5238    0.8374 H   0  0  0  0  0  0
   22.9355  -10.5238   -0.8374 H   0  0  0  0  0  0
   18.7987    1.6969    1.0900 H   0  0  0  0  0  0
   20.2645    4.7428    0.0000 H   0  0  0  0  0  0
   20.6004    2.4497    0.8288 H   0  0  0  0  0  0
   20.6004    2.4497   -0.8288 H   0  0  0  0  0  0
   21.8472    0.6276    0.8288 H   0  0  0  0  0  0
   21.8472    0.6276   -0.8288 H   0  0  0  0  0  0
   20.8925   -1.3633    0.8289 H   0  0  0  0  0  0
   20.8925   -1.3633   -0.8289 H   0  0  0  0  0  0
   18.6910   -1.5319   -0.8288 H   0  0  0  0  0  0
   18.6910   -1.5319    0.8288 H   0  0  0  0  0  0
  1  2  1  0  0  0
  1 23  1  0  0  0
  1 30  1  0  0  0
  1 31  1  0  0  0
  2  3  2  0  0  0
  2  4  1  0  0  0
  4  5  1  0  0  0
  4 32  1  0  0  0
  5  6  1  0  0  0
  5 33  1  0  0  0
  5 34  1  0  0  0
  6  7  1  0  0  0
  6 35  1  0  0  0
  6 36  1  0  0  0
  7  8  1  0  0  0
  7 37  1  0  0  0
  7 38  1  0  0  0
  8  9  1  0  0  0
  8 39  1  0  0  0
  8 40  1  0  0  0
  9 10  1  0  0  0
  9 41  1  0  0  0
  9 42  1  0  0  0
 10 11  1  0  0  0
 10 43  1  0  0  0
 10 44  1  0  0  0
 11 12  1  0  0  0
 11 45  1  0  0  0
 12 13  1  0  0  0
 12 22  2  0  0  0
 13 14  1  0  0  0
 13 21  1  0  0  0
 13 46  1  0  0  0
 14 15  1  0  0  0
 14 18  1  0  0  0
 14 47  1  0  0  0
 15 16  2  0  0  0
 15 17  1  0  0  0
 17 48  1  0  0  0
 18 19  1  0  0  0
 18 49  1  0  0  0
 18 50  1  0  0  0
 19 20  1  0  0  0
 19 51  1  0  0  0
 19 52  1  0  0  0
 20 21  1  0  0  0
 20 53  1  0  0  0
 20 54  1  0  0  0
 21 55  1  0  0  0
 21 56  1  0  0  0
 23 24  1  0  0  0
 23 27  1  0  0  0
 23 57  1  0  0  0
 24 25  2  0  0  0
 24 26  1  0  0  0
 26 58  1  0  0  0
 27 28  1  0  0  0
 27 59  1  0  0  0
 27 60  1  0  0  0
 28 29  1  0  0  0
 28 61  1  0  0  0
 28 62  1  0  0  0
 29 30  1  0  0  0
 29 63  1  0  0  0
 29 64  1  0  0  0
 30 65  1  0  0  0
 30 66  1  0  0  0
M  END
> <Best Match>
S1-S1-prime-ABS-all-8-cmpnds-lig-based

> <Pharmacophore-Fit Score>
57.50

> <Score>
57.49759

> <IDNUMBER>
AN-329/40942995

> <ADMET_Solubility_Level>
3

> <ADMET_Solubility>
-2.742

> <ADMET_BBB_Level>
4

> <ADMET_AlogP98>
2.743

> <s_m_entry_id>
206

> <s_m_entry_name>
hitlist-all-models-final-consensus-hits-first.39

> <LOGS>
-4.47

> <Active/Decoy>
active

> <LOGP>
2.54

> <H_DONORS>
4

> <Matching Features>
HBA:798483368318000279135|HBA:798488866937300297862|HBA:798488866938300297864|HBA:798490467613700305055|NI:798482563859800276329

> <PRICE>
S01

> <Mol. Index>
115388

> <Source Database>
Specs_SC_10mg_Apr2021-LS408.ldb

> <ROTATABLE_BONDS>
13

> <TPSA>
132.8

> <ADD_INFO>
http://www.specs.net/enter.php?specsid=AN-329/40942995

> <H_ACCEPTORS>
8

> <Frequency>
1

> <ADMET_Unknown_AlogP98>
0

> <ADMET_EXT_CYP2D6>
-7.2467274344163

> <ADMET_EXT_CYP2D6#Prediction>
false

> <ADMET_EXT_CYP2D6_Applicability>
All properties and OPS components are within expected ranges.

> <ADMET_EXT_CYP2D6_Applicability#MD>
11.1424093689698

> <ADMET_EXT_CYP2D6_Applicability#MDpvalue>
0.0169302661374096

> <ADMET_EXT_Hepatotoxic>
-3.92611904641955

> <ADMET_EXT_Hepatotoxic#Prediction>
true

> <ADMET_EXT_Hepatotoxic_Applicability>
All properties and OPS components are within expected ranges.

> <ADMET_EXT_Hepatotoxic_Applicability#MD>
8.77313716751809

> <ADMET_EXT_Hepatotoxic_Applicability#MDpvalue>
0.572461143494514

> <ADMET_Absorption_Level>
2

> <ADMET_EXT_PPB>
-1.29972638950559

> <ADMET_EXT_PPB#Prediction>
true

> <ADMET_EXT_PPB_Applicability>
All properties and OPS components are within expected ranges.

> <ADMET_EXT_PPB_Applicability#MD>
10.5492388089368

> <ADMET_EXT_PPB_Applicability#MDpvalue>
0.713413389278425

> <ADMET_PSA_2D>
136.454

> <s_m_Source_Path>
P:\Chemie\Projects\GCP2\Screening

> <s_m_Source_File>
hitlist-all-models-final-consensus-hits-first.sdf

> <i_m_Source_File_Index>
39

> <IUPAC name>
2-{[(6-{[(2-carboxycyclohexyl)carbonyl]amino}hexyl)amino]carbonyl}cyclohexanecarboxylic acid

> <Name>
AN-329/40942995

> <s_m_subgroup_title>
HitsForExperimentalTesting

> <s_m_subgroupid>
HitsForExperimentalTesting

> <b_m_subgroup_collapsed>
0

$$$$
AN-465/43411236
                    3D
 Schrodinger Suite 2020-3.
 36 37  0  0  1  0            999 V2000
    2.5973   -1.5031    0.0000 C   0  0  0  0  0  0
    1.2990   -0.7500    0.0000 C   0  0  0  0  0  0
    1.2990    0.7500    0.0000 C   0  0  0  0  0  0
    2.5988    1.5004    0.0000 C   0  0  0  0  0  0
    3.8990    0.7508    0.0000 N   0  0  1  0  0  0
    5.1988    1.5013    0.0000 C   0  0  0  0  0  0
    6.4990    0.7517    0.0000 C   0  0  0  0  0  0
    6.5000   -0.7483    0.0000 C   0  0  0  0  0  0
    7.7995   -1.4975    0.0000 C   0  0  0  0  0  0
    9.0980   -0.7466    0.0000 C   0  0  0  0  0  0
   10.3998   -1.4936    0.0000 C   0  0  0  0  0  0
   10.4034   -2.9935    0.0000 O   0  0  0  0  0  0
   11.6980   -0.7405    0.0000 O   0  0  0  0  0  0
    9.0971    0.7534    0.0000 C   0  0  0  0  0  0
    7.7976    1.5025    0.0000 C   0  0  0  0  0  0
    0.0000    1.5000    0.0000 C   0  0  0  0  0  0
   -1.2990    0.7500    0.0000 C   0  0  0  0  0  0
   -1.2990   -0.7500    0.0000 C   0  0  0  0  0  0
    0.0000   -1.5000    0.0000 C   0  0  0  0  0  0
    3.4642   -1.0046    0.0000 O   0  0  0  0  0  0
    2.5951   -3.0039    0.0000 O   0  0  0  0  0  0
    2.5986    2.2086    0.8286 H   0  0  0  0  0  0
    2.5986    2.2086   -0.8286 H   0  0  0  0  0  0
    3.9533    0.1700    0.8245 H   0  0  0  0  0  0
    5.1986    2.2094    0.8286 H   0  0  0  0  0  0
    5.1986    2.2094   -0.8286 H   0  0  0  0  0  0
    5.5651   -1.2889    0.0000 H   0  0  0  0  0  0
    7.8002   -2.5775    0.0000 H   0  0  0  0  0  0
   12.4293   -1.3625    0.0000 H   0  0  0  0  0  0
   10.0321    1.2940    0.0000 H   0  0  0  0  0  0
    7.7969    2.5825   -0.0000 H   0  0  0  0  0  0
    0.0000    2.5800    0.0000 H   0  0  0  0  0  0
   -2.2343    1.2900    0.0000 H   0  0  0  0  0  0
   -2.2343   -1.2900    0.0000 H   0  0  0  0  0  0
    0.0000   -2.5800    0.0000 H   0  0  0  0  0  0
    3.4996   -3.3257   -0.0000 H   0  0  0  0  0  0
  1  2  1  0  0  0
  1 20  2  0  0  0
  1 21  1  0  0  0
  2  3  2  0  0  0
  2 19  1  0  0  0
  3  4  1  0  0  0
  3 16  1  0  0  0
  4  5  1  0  0  0
  4 22  1  0  0  0
  4 23  1  0  0  0
  5  6  1  0  0  0
  5 24  1  0  0  0
  6  7  1  0  0  0
  6 25  1  0  0  0
  6 26  1  0  0  0
  7  8  1  0  0  0
  7 15  2  0  0  0
  8  9  2  0  0  0
  8 27  1  0  0  0
  9 10  1  0  0  0
  9 28  1  0  0  0
 10 11  1  0  0  0
 10 14  2  0  0  0
 11 12  2  0  0  0
 11 13  1  0  0  0
 13 29  1  0  0  0
 14 15  1  0  0  0
 14 30  1  0  0  0
 15 31  1  0  0  0
 16 17  2  0  0  0
 16 32  1  0  0  0
 17 18  1  0  0  0
 17 33  1  0  0  0
 18 19  2  0  0  0
 18 34  1  0  0  0
 19 35  1  0  0  0
 21 36  1  0  0  0
M  END
> <Best Match>
6HKZ-6H7Z-3BI1-3D7H-lig-bas-shf-model1
6HKZ-6H7Z-3BI1-3D7H-lig-bas-shf-model1-6features

> <Pharmacophore-Fit Score>
67.67

> <Score>
67.669754
67.669754

> <IDNUMBER>
AN-465/43411236

> <ADMET_Solubility_Level>
3

> <ADMET_Solubility>
-2.616

> <ADMET_BBB_Level>
3

> <ADMET_AlogP98>
2.21

> <s_m_entry_id>
207

> <s_m_entry_name>
hitlist-all-models-final-consensus-hits-first.47

> <LOGS>
-3.56
-3.56

> <Active/Decoy>
active
active

> <LOGP>
2.66
2.66

> <H_DONORS>
3
3

> <Matching Features>
HBA:46682142513810068899||HBA:46683021303180089551|HBA:46683021303430089555|HBD:46682142828000068908|NI:46682678759180081113|NI:46683021383930089558
HBA:46682142513810068899|HBA:46683021303180089551|HBA:46683021303430089555|HBD:46682142828000068908|NI:46682678759180081113|NI:46683021383930089558

> <PRICE>
S01
S01

> <Mol. Index>
129904
129904

> <Source Database>
Specs_SC_10mg_Apr2021-LS408.ldb
Specs_SC_10mg_Apr2021-LS408.ldb

> <ROTATABLE_BONDS>
6
6

> <TPSA>
86.63
86.63

> <ADD_INFO>
http://www.specs.net/enter.php?specsid=AN-465/43411236
http://www.specs.net/enter.php?specsid=AN-465/43411236

> <H_ACCEPTORS>
5
5

> <Frequency>
2

> <ADMET_Unknown_AlogP98>
0

> <ADMET_EXT_CYP2D6>
-3.87522353848421

> <ADMET_EXT_CYP2D6#Prediction>
false

> <ADMET_EXT_CYP2D6_Applicability>
All properties and OPS components are within expected ranges.
Unknown FCFP_2 feature: -1549222613: [*]:[c](:[*])C(=O)O

> <ADMET_EXT_CYP2D6_Applicability#MD>
14.9687351771775

> <ADMET_EXT_CYP2D6_Applicability#MDpvalue>
2.21349174874062e-06

> <ADMET_EXT_Hepatotoxic>
-4.57200685962203

> <ADMET_EXT_Hepatotoxic#Prediction>
false

> <ADMET_EXT_Hepatotoxic_Applicability>
All properties and OPS components are within expected ranges.

> <ADMET_EXT_Hepatotoxic_Applicability#MD>
8.68412407639653

> <ADMET_EXT_Hepatotoxic_Applicability#MDpvalue>
0.61709502720428

> <ADMET_Absorption_Level>
0

> <ADMET_EXT_PPB>
0.265869603841854

> <ADMET_EXT_PPB#Prediction>
true

> <ADMET_EXT_PPB_Applicability>
All properties and OPS components are within expected ranges.

> <ADMET_EXT_PPB_Applicability#MD>
11.2001331020521

> <ADMET_EXT_PPB_Applicability#MDpvalue>
0.384394108340364

> <ADMET_PSA_2D>
89.042

> <s_m_Source_Path>
P:\Chemie\Projects\GCP2\Screening

> <s_m_Source_File>
hitlist-all-models-final-consensus-hits-first.sdf

> <i_m_Source_File_Index>
47

> <IUPAC name>
2-{[(4-carboxybenzyl)amino]methyl}benzoic acid

> <Name>
AN-465/43411236

> <ADMET_BBB>
-0.88

> <SALTDATA>
HCl
HCl

> <s_m_subgroup_title>
HitsForExperimentalTesting

> <s_m_subgroupid>
HitsForExperimentalTesting

> <b_m_subgroup_collapsed>
0

$$$$
AP-866/40876198
                    3D
 Schrodinger Suite 2020-3.
 26 26  0  0  1  0            999 V2000
    2.5988   -1.5004    0.0000 S   0  0  0  0  0  0
    3.8990   -0.7508    0.0000 N   0  0  3  0  0  0
    5.1988   -1.5012    0.0000 C   0  0  0  0  0  0
    6.4990   -0.7516    0.0000 C   0  0  0  0  0  0
    6.4995    0.7484    0.0000 O   0  0  0  0  0  0
    7.7988   -1.5020    0.0000 O   0  0  0  0  0  0
    1.2990   -0.7500    0.0000 C   0  0  0  0  0  0
    1.2990    0.7500    0.0000 C   0  0  0  0  0  0
    0.0000    1.5000    0.0000 C   0  0  0  0  0  0
   -0.0031    3.0008    0.0000 C   0  0  0  0  0  0
    1.2946    3.7531    0.0000 O   0  0  0  0  0  0
   -1.3039    3.7494    0.0000 O   0  0  0  0  0  0
   -1.2990    0.7500    0.0000 C   0  0  0  0  0  0
   -1.2990   -0.7500    0.0000 C   0  0  0  0  0  0
    0.0000   -1.5000    0.0000 C   0  0  0  0  0  0
    2.5983   -3.0004    0.0000 O   0  0  0  0  0  0
    3.8975   -2.2510    0.0000 O   0  0  0  0  0  0
    3.8996    0.2592   -0.0000 H   0  0  0  0  0  0
    5.1986   -2.2094   -0.8286 H   0  0  0  0  0  0
    5.1986   -2.2094    0.8286 H   0  0  0  0  0  0
    8.5288   -0.8785    0.0000 H   0  0  0  0  0  0
    2.2343    1.2900    0.0000 H   0  0  0  0  0  0
   -1.1303    4.6936   -0.0000 H   0  0  0  0  0  0
   -2.2343    1.2900    0.0000 H   0  0  0  0  0  0
   -2.2343   -1.2900    0.0000 H   0  0  0  0  0  0
    0.0000   -2.5800   -0.0000 H   0  0  0  0  0  0
  1  2  1  0  0  0
  1  7  1  0  0  0
  1 16  2  0  0  0
  1 17  2  0  0  0
  2  3  1  0  0  0
  2 18  1  0  0  0
  3  4  1  0  0  0
  3 19  1  0  0  0
  3 20  1  0  0  0
  4  5  2  0  0  0
  4  6  1  0  0  0
  6 21  1  0  0  0
  7  8  2  0  0  0
  7 15  1  0  0  0
  8  9  1  0  0  0
  8 22  1  0  0  0
  9 10  1  0  0  0
  9 13  2  0  0  0
 10 11  2  0  0  0
 10 12  1  0  0  0
 12 23  1  0  0  0
 13 14  1  0  0  0
 13 24  1  0  0  0
 14 15  2  0  0  0
 14 25  1  0  0  0
 15 26  1  0  0  0
M  END
> <Best Match>
6HKZ-6H7Z-3BI1-3D7H-lig-bas-shf-model1
6HKZ-6H7Z-3BI1-3D7H-lig-bas-shf-model1-6features

> <Pharmacophore-Fit Score>
67.36

> <Score>
67.363846
67.363846

> <IDNUMBER>
AP-866/40876198

> <ADMET_Solubility_Level>
4

> <ADMET_Solubility>
-1.022

> <ADMET_BBB_Level>
4

> <ADMET_AlogP98>
-0.148

> <s_m_entry_id>
208

> <s_m_entry_name>
hitlist-all-models-final-consensus-hits-first.56

> <LOGS>
-0.67
-0.67

> <Active/Decoy>
active
active

> <LOGP>
-0.03
-0.03

> <H_DONORS>
3
3

> <Matching Features>
HBA:46682142513810068899||HBA:46683021303180089551|HBA:46683021303430089555|HBD:46682142828000068908|NI:46682678759180081113|NI:46683021383930089558
HBA:46682142513810068899|HBA:46683021303180089551|HBA:46683021303430089555|HBD:46682142828000068908|NI:46682678759180081113|NI:46683021383930089558

> <PRICE>
S01
S01

> <Mol. Index>
185629
185629

> <Source Database>
Specs_SC_10mg_Apr2021-LS408.ldb
Specs_SC_10mg_Apr2021-LS408.ldb

> <ROTATABLE_BONDS>
5
5

> <TPSA>
129.15
129.15

> <ADD_INFO>
http://www.specs.net/enter.php?specsid=AP-866/40876198
http://www.specs.net/enter.php?specsid=AP-866/40876198

> <H_ACCEPTORS>
7
7

> <Frequency>
2

> <ADMET_Unknown_AlogP98>
0

> <ADMET_EXT_CYP2D6>
-14.2375838969959

> <ADMET_EXT_CYP2D6#Prediction>
false

> <ADMET_EXT_CYP2D6_Applicability>
Molecular_FractionalPolarSurfaceArea out of range. Value: 0.54. Training min, max, mean, SD: 0.009, 0.513, 0.17621, 0.1037.
Unknown FCFP_2 feature: -1549222613: [*]:[c](:[*])C(=O)O

> <ADMET_EXT_CYP2D6_Applicability#MD>
13.9010897035026

> <ADMET_EXT_CYP2D6_Applicability#MDpvalue>
3.38192240856206e-05

> <ADMET_EXT_Hepatotoxic>
-2.35310540061753

> <ADMET_EXT_Hepatotoxic#Prediction>
true

> <ADMET_EXT_Hepatotoxic_Applicability>
All properties and OPS components are within expected ranges.

> <ADMET_EXT_Hepatotoxic_Applicability#MD>
10.7057297159129

> <ADMET_EXT_Hepatotoxic_Applicability#MDpvalue>
0.0151426813617994

> <ADMET_Absorption_Level>
1

> <ADMET_EXT_PPB>
0.84272774035504

> <ADMET_EXT_PPB#Prediction>
true

> <ADMET_EXT_PPB_Applicability>
All properties and OPS components are within expected ranges.

> <ADMET_EXT_PPB_Applicability#MD>
11.2765210494838

> <ADMET_EXT_PPB_Applicability#MDpvalue>
0.347214514144658

> <ADMET_PSA_2D>
123.644

> <s_m_Source_Path>
P:\Chemie\Projects\GCP2\Screening

> <s_m_Source_File>
hitlist-all-models-final-consensus-hits-first.sdf

> <i_m_Source_File_Index>
56

> <IUPAC name>
3-{[(carboxymethyl)amino]sulfonyl}benzoic acid

> <Name>
AP-866/40876198

> <s_m_subgroup_title>
HitsForExperimentalTesting

> <s_m_subgroupid>
HitsForExperimentalTesting

> <b_m_subgroup_collapsed>
0

$$$$
AG-690/36951091
                    3D
 Schrodinger Suite 2020-3.
 23 23  0  0  1  0            999 V2000
    2.5973   -1.5031    0.0000 C   0  0  0  0  0  0
    1.2990   -0.7500    0.0000 C   0  0  0  0  0  0
    1.2990    0.7500    0.0000 C   0  0  0  0  0  0
    0.0000    1.5000    0.0000 C   0  0  0  0  0  0
   -1.2990    0.7500    0.0000 C   0  0  0  0  0  0
   -2.6003    1.4977    0.0000 N   0  0  0  0  0  0
   -3.8990    0.7455    0.0000 C   0  0  0  0  0  0
   -5.2003    1.4932    0.0000 C   0  0  0  0  0  0
   -5.2029    2.9932    0.0000 O   0  0  0  0  0  0
   -6.4990    0.7409    0.0000 O   0  0  0  0  0  0
   -1.2990   -0.7500    0.0000 C   0  0  0  0  0  0
    0.0000   -1.5000    0.0000 C   0  0  0  0  0  0
    3.8976   -0.7553    0.0000 O   0  0  0  0  0  0
    2.5951   -3.0039    0.0000 O   0  0  0  0  0  0
    2.2343    1.2900    0.0000 H   0  0  0  0  0  0
    0.0000    2.5800    0.0000 H   0  0  0  0  0  0
   -2.6024    2.5077   -0.0000 H   0  0  0  0  0  0
   -3.8978    0.0373    0.8286 H   0  0  0  0  0  0
   -3.8978    0.0373   -0.8286 H   0  0  0  0  0  0
   -7.2299    1.3633    0.0000 H   0  0  0  0  0  0
   -2.2343   -1.2900   -0.0000 H   0  0  0  0  0  0
    0.0000   -2.5800   -0.0000 H   0  0  0  0  0  0
    3.4996   -3.3257   -0.0000 H   0  0  0  0  0  0
  1  2  1  0  0  0
  1 13  2  0  0  0
  1 14  1  0  0  0
  2  3  2  0  0  0
  2 12  1  0  0  0
  3  4  1  0  0  0
  3 15  1  0  0  0
  4  5  2  0  0  0
  4 16  1  0  0  0
  5  6  1  0  0  0
  5 11  1  0  0  0
  6  7  1  0  0  0
  6 17  1  0  0  0
  7  8  1  0  0  0
  7 18  1  0  0  0
  7 19  1  0  0  0
  8  9  2  0  0  0
  8 10  1  0  0  0
 10 20  1  0  0  0
 11 12  2  0  0  0
 11 21  1  0  0  0
 12 22  1  0  0  0
 14 23  1  0  0  0
M  END
> <Best Match>
6HKZ-6H7Z-3BI1-3D7H-lig-bas-shf-model1
6HKZ-6H7Z-3BI1-3D7H-lig-bas-shf-model1-6features

> <Pharmacophore-Fit Score>
66.92

> <Score>
66.92303
66.92303

> <IDNUMBER>
AG-690/36951091

> <ADMET_Solubility_Level>
4

> <ADMET_Solubility>
-0.834

> <ADMET_BBB_Level>
3

> <ADMET_AlogP98>
0.75

> <s_m_entry_id>
209

> <s_m_entry_name>
hitlist-all-models-final-consensus-hits-first.44

> <LOGS>
-0.88
-0.88

> <Active/Decoy>
active
active

> <LOGP>
0.76
0.76

> <H_DONORS>
3
3

> <Matching Features>
HBA:46682142513810068899||HBA:46683021303180089551|HBA:46683021303430089555|HBD:46682142828000068908|NI:46682678759180081113|NI:46683021383930089558
HBA:46682142513810068899|HBA:46683021303180089551|HBA:46683021303430089555|HBD:46682142828000068908|NI:46682678759180081113|NI:46683021383930089558

> <PRICE>
S01
S01

> <Mol. Index>
49301
49301

> <Source Database>
Specs_SC_10mg_Apr2021-LS408.ldb
Specs_SC_10mg_Apr2021-LS408.ldb

> <ROTATABLE_BONDS>
4
4

> <TPSA>
86.63
86.63

> <ADD_INFO>
http://www.specs.net/enter.php?specsid=AG-690/36951091
http://www.specs.net/enter.php?specsid=AG-690/36951091

> <H_ACCEPTORS>
5
5

> <Frequency>
2

> <ADMET_Unknown_AlogP98>
0

> <ADMET_EXT_CYP2D6>
-8.08014977923285

> <ADMET_EXT_CYP2D6#Prediction>
false

> <ADMET_EXT_CYP2D6_Applicability>
All properties and OPS components are within expected ranges.
Unknown FCFP_2 feature: -1549222613: [*]:[c](:[*])C(=O)O

> <ADMET_EXT_CYP2D6_Applicability#MD>
10.5739874030163

> <ADMET_EXT_CYP2D6_Applicability#MDpvalue>
0.0472498268487415

> <ADMET_EXT_Hepatotoxic>
-4.8435282227966

> <ADMET_EXT_Hepatotoxic#Prediction>
false

> <ADMET_EXT_Hepatotoxic_Applicability>
All properties and OPS components are within expected ranges.

> <ADMET_EXT_Hepatotoxic_Applicability#MD>
9.33475266057411

> <ADMET_EXT_Hepatotoxic_Applicability#MDpvalue>
0.298331706581875

> <ADMET_Absorption_Level>
0

> <ADMET_EXT_PPB>
-2.52932129294477

> <ADMET_EXT_PPB#Prediction>
false

> <ADMET_EXT_PPB_Applicability>
All properties and OPS components are within expected ranges.

> <ADMET_EXT_PPB_Applicability#MD>
9.5882378813969

> <ADMET_EXT_PPB_Applicability#MDpvalue>
0.969998620022109

> <ADMET_PSA_2D>
89.042

> <s_m_Source_Path>
P:\Chemie\Projects\GCP2\Screening

> <s_m_Source_File>
hitlist-all-models-final-consensus-hits-first.sdf

> <i_m_Source_File_Index>
44

> <IUPAC name>
4-[(carboxymethyl)amino]benzoic acid

> <Name>
AG-690/36951091

> <ADMET_BBB>
-1.331

> <s_m_subgroup_title>
HitsForExperimentalTesting

> <s_m_subgroupid>
HitsForExperimentalTesting

> <b_m_subgroup_collapsed>
0

$$$$
AU-059/43517551
                    3D
 Schrodinger Suite 2020-3.
 30 30  0  0  1  0            999 V2000
    3.8933   -3.7570    0.0000 C   0  0  2  0  0  0
    5.1943   -3.0089    0.0000 O   0  0  0  0  0  0
    2.5951   -3.0039    0.0000 C   0  0  0  0  0  0
    2.5973   -1.5031    0.0000 N   0  0  0  0  0  0
    1.2990   -0.7500    0.0000 C   0  0  0  0  0  0
    1.2990    0.7500    0.0000 C   0  0  0  0  0  0
    2.5972    1.5031    0.0000 C   0  0  0  0  0  0
    3.8976    0.7554    0.0000 O   0  0  0  0  0  0
    2.5951    3.0039    0.0000 O   0  0  0  0  0  0
    0.0000    1.5000    0.0000 C   0  0  0  0  0  0
   -1.2990    0.7500    0.0000 C   0  0  0  0  0  0
   -1.2990   -0.7500    0.0000 C   0  0  0  0  0  0
    0.0000   -1.5000    0.0000 C   0  0  0  0  0  0
    1.2948   -3.7516    0.0000 O   0  0  0  0  0  0
    3.8912   -5.2578    0.0000 C   0  0  2  0  0  0
    2.5902   -6.0059    0.0000 O   0  0  0  0  0  0
    5.1894   -6.0109    0.0000 C   0  0  0  0  0  0
    6.4897   -5.2632    0.0000 O   0  0  0  0  0  0
    5.1873   -7.5117    0.0000 O   0  0  0  0  0  0
    3.8933   -3.7570   -1.0900 H   0  0  0  0  0  0
    5.9232   -3.6336    0.0000 H   0  0  0  0  0  0
    3.4727   -0.9994    0.0000 H   0  0  0  0  0  0
    3.4996    3.3256   -0.0000 H   0  0  0  0  0  0
    0.0000    2.5800   -0.0000 H   0  0  0  0  0  0
   -2.2343    1.2900    0.0000 H   0  0  0  0  0  0
   -2.2343   -1.2900   -0.0000 H   0  0  0  0  0  0
    0.0000   -2.5800   -0.0000 H   0  0  0  0  0  0
    3.8912   -5.2578   -1.0900 H   0  0  0  0  0  0
    2.7635   -6.9501    0.0000 H   0  0  0  0  0  0
    6.0918   -7.8334   -0.0000 H   0  0  0  0  0  0
  1  2  1  0  0  0
  1  3  1  0  0  0
  1 15  1  0  0  0
  1 20  1  0  0  0
  2 21  1  0  0  0
  3  4  1  0  0  0
  3 14  2  0  0  0
  4  5  1  0  0  0
  4 22  1  0  0  0
  5  6  2  0  0  0
  5 13  1  0  0  0
  6  7  1  0  0  0
  6 10  1  0  0  0
  7  8  2  0  0  0
  7  9  1  0  0  0
  9 23  1  0  0  0
 10 11  2  0  0  0
 10 24  1  0  0  0
 11 12  1  0  0  0
 11 25  1  0  0  0
 12 13  2  0  0  0
 12 26  1  0  0  0
 13 27  1  0  0  0
 15 16  1  0  0  0
 15 17  1  0  0  0
 15 28  1  0  0  0
 16 29  1  0  0  0
 17 18  2  0  0  0
 17 19  1  0  0  0
 19 30  1  0  0  0
M  END
> <Best Match>
6HKZ-6H7Z-3BI1-3D7H-lig-bas-shf-model1
6HKZ-6H7Z-3BI1-3D7H-lig-bas-shf-model1-6features

> <Pharmacophore-Fit Score>
66.41

> <Score>
66.410545
66.638855

> <IDNUMBER>
AU-059/43517551

> <ADMET_Solubility_Level>
4

> <ADMET_Solubility>
-0.079

> <ADMET_BBB_Level>
4

> <ADMET_AlogP98>
-0.879

> <s_m_entry_id>
210

> <s_m_entry_name>
hitlist-all-models-final-consensus-hits-first.57

> <LOGS>
-1.66
-1.66

> <Active/Decoy>
active
active

> <LOGP>
0.58
0.58

> <H_DONORS>
5
5

> <Matching Features>
HBA:46682142513810068899||HBA:46683021303180089551|HBA:46683021303430089555|HBD:46682142828000068908|NI:46682678759180081113|NI:46683021383930089558
HBA:46682142513810068899|HBA:46683021303180089551|HBA:46683021303430089555|HBD:46682142828000068908|NI:46682678759180081113|NI:46683021383930089558

> <PRICE>
S01
S01

> <Mol. Index>
208573
208573

> <Source Database>
Specs_SC_10mg_Apr2021-LS408.ldb
Specs_SC_10mg_Apr2021-LS408.ldb

> <ROTATABLE_BONDS>
6
6

> <TPSA>
144.16
144.16

> <ADD_INFO>
http://www.specs.net/enter.php?specsid=AU-059/43517551
http://www.specs.net/enter.php?specsid=AU-059/43517551

> <H_ACCEPTORS>
8
8

> <Frequency>
2

> <ADMET_Unknown_AlogP98>
0

> <ADMET_EXT_CYP2D6>
-8.02908484311186

> <ADMET_EXT_CYP2D6#Prediction>
false

> <ADMET_EXT_CYP2D6_Applicability>
ALogP out of range. Value: -0.879. Training min, max, mean, SD: -0.811, 9.062, 3.2351, 1.51.
Molecular_FractionalPolarSurfaceArea out of range. Value: 0.556. Training min, max, mean, SD: 0.009, 0.513, 0.17621, 0.1037.
Unknown FCFP_2 feature: -1549222613: [*]:[c](:[*])C(=O)O

> <ADMET_EXT_CYP2D6_Applicability#MD>
14.0084787828568

> <ADMET_EXT_CYP2D6_Applicability#MDpvalue>
2.58389961407948e-05

> <ADMET_EXT_Hepatotoxic>
-3.7173392955335

> <ADMET_EXT_Hepatotoxic#Prediction>
true

> <ADMET_EXT_Hepatotoxic_Applicability>
All properties and OPS components are within expected ranges.

> <ADMET_EXT_Hepatotoxic_Applicability#MD>
11.3416800325877

> <ADMET_EXT_Hepatotoxic_Applicability#MDpvalue>
0.00197680216850078

> <ADMET_Absorption_Level>
2

> <ADMET_EXT_PPB>
-2.4662615966558

> <ADMET_EXT_PPB#Prediction>
false

> <ADMET_EXT_PPB_Applicability>
All properties and OPS components are within expected ranges.

> <ADMET_EXT_PPB_Applicability#MD>
13.4949287953454

> <ADMET_EXT_PPB_Applicability#MDpvalue>
0.000897609394806376

> <ADMET_PSA_2D>
147.974

> <s_m_Source_Path>
P:\Chemie\Projects\GCP2\Screening

> <s_m_Source_File>
hitlist-all-models-final-consensus-hits-first.sdf

> <i_m_Source_File_Index>
57

> <IUPAC name>
2-[(3-carboxy-2,3-dihydroxypropanoyl)amino]benzoic acid

> <Name>
AU-059/43517551

> <STEREOCHEM>
Chiral
Chiral

> <s_m_subgroup_title>
HitsForExperimentalTesting

> <s_m_subgroupid>
HitsForExperimentalTesting

> <b_m_subgroup_collapsed>
0

$$$$
AG-205/07465023
                    3D
 Schrodinger Suite 2020-3.
 31 31  0  0  1  0            999 V2000
    2.5973   -1.5031    0.0000 C   0  0  0  0  0  0
    1.2990   -0.7500    0.0000 C   0  0  0  0  0  0
    1.2990    0.7500    0.0000 C   0  0  0  0  0  0
    0.0000    1.5000    0.0000 C   0  0  0  0  0  0
   -0.0031    3.0008    0.0000 N   0  0  0  0  0  0
   -1.3039    3.7494    0.0000 C   0  0  0  0  0  0
   -2.6017    2.9971    0.0000 O   0  0  0  0  0  0
   -1.3070    5.2502    0.0000 C   0  0  0  0  0  0
   -2.6078    5.9988    0.0000 C   0  0  0  0  0  0
   -2.6109    7.4996    0.0000 C   0  0  0  0  0  0
   -3.9118    8.2481    0.0000 C   0  0  0  0  0  0
   -5.2095    7.4959    0.0000 O   0  0  0  0  0  0
   -3.9149    9.7490    0.0000 O   0  0  0  0  0  0
   -1.2990    0.7500    0.0000 C   0  0  0  0  0  0
   -1.2990   -0.7500    0.0000 C   0  0  0  0  0  0
    0.0000   -1.5000    0.0000 C   0  0  0  0  0  0
    3.8976   -0.7553    0.0000 O   0  0  0  0  0  0
    2.5951   -3.0039    0.0000 O   0  0  0  0  0  0
    2.2343    1.2900    0.0000 H   0  0  0  0  0  0
    0.8705    3.5076    0.0000 H   0  0  0  0  0  0
   -0.6943    5.6053   -0.8286 H   0  0  0  0  0  0
   -0.6943    5.6053    0.8286 H   0  0  0  0  0  0
   -3.2205    5.6437    0.8286 H   0  0  0  0  0  0
   -3.2205    5.6437   -0.8286 H   0  0  0  0  0  0
   -1.9983    7.8548   -0.8286 H   0  0  0  0  0  0
   -1.9983    7.8548    0.8286 H   0  0  0  0  0  0
   -4.8205   10.0676    0.0000 H   0  0  0  0  0  0
   -2.2343    1.2900    0.0000 H   0  0  0  0  0  0
   -2.2343   -1.2900    0.0000 H   0  0  0  0  0  0
    0.0000   -2.5800    0.0000 H   0  0  0  0  0  0
    3.4996   -3.3257   -0.0000 H   0  0  0  0  0  0
  1  2  1  0  0  0
  1 17  2  0  0  0
  1 18  1  0  0  0
  2  3  2  0  0  0
  2 16  1  0  0  0
  3  4  1  0  0  0
  3 19  1  0  0  0
  4  5  1  0  0  0
  4 14  2  0  0  0
  5  6  1  0  0  0
  5 20  1  0  0  0
  6  7  2  0  0  0
  6  8  1  0  0  0
  8  9  1  0  0  0
  8 21  1  0  0  0
  8 22  1  0  0  0
  9 10  1  0  0  0
  9 23  1  0  0  0
  9 24  1  0  0  0
 10 11  1  0  0  0
 10 25  1  0  0  0
 10 26  1  0  0  0
 11 12  2  0  0  0
 11 13  1  0  0  0
 13 27  1  0  0  0
 14 15  1  0  0  0
 14 28  1  0  0  0
 15 16  2  0  0  0
 15 29  1  0  0  0
 16 30  1  0  0  0
 18 31  1  0  0  0
M  END
> <Best Match>
6HKZ-6H7Z-3BI1-3D7H-lig-bas-shf-model1
6HKZ-6H7Z-3BI1-3D7H-lig-bas-shf-model1-6features

> <Pharmacophore-Fit Score>
66.30

> <Score>
66.295364
66.295364

> <IDNUMBER>
AG-205/07465023

> <ADMET_Solubility_Level>
4

> <ADMET_Solubility>
-1.128

> <ADMET_BBB_Level>
3

> <ADMET_AlogP98>
0.881

> <s_m_entry_id>
211

> <s_m_entry_name>
hitlist-all-models-final-consensus-hits-first.43

> <LOGS>
-2.07
-2.07

> <Active/Decoy>
active
active

> <LOGP>
1.22
1.22

> <H_DONORS>
3
3

> <Matching Features>
HBA:46682142513810068899||HBA:46683021303180089551|HBA:46683021303430089555|HBD:46682142828000068908|NI:46682678759180081113|NI:46683021383930089558
HBA:46682142513810068899|HBA:46683021303180089551|HBA:46683021303430089555|HBD:46682142828000068908|NI:46682678759180081113|NI:46683021383930089558

> <PRICE>
S01
S01

> <Mol. Index>
17967
17967

> <Source Database>
Specs_SC_10mg_Apr2021-LS408.ldb
Specs_SC_10mg_Apr2021-LS408.ldb

> <ROTATABLE_BONDS>
7
7

> <TPSA>
103.7
103.7

> <ADD_INFO>
http://www.specs.net/enter.php?specsid=AG-205/07465023
http://www.specs.net/enter.php?specsid=AG-205/07465023

> <H_ACCEPTORS>
6
6

> <Frequency>
2

> <ADMET_Unknown_AlogP98>
0

> <ADMET_EXT_CYP2D6>
-11.9538301122302

> <ADMET_EXT_CYP2D6#Prediction>
false

> <ADMET_EXT_CYP2D6_Applicability>
All properties and OPS components are within expected ranges.
Unknown FCFP_2 feature: -1549222613: [*]:[c](:[*])C(=O)O

> <ADMET_EXT_CYP2D6_Applicability#MD>
12.9335328576625

> <ADMET_EXT_CYP2D6_Applicability#MDpvalue>
0.000356290214281435

> <ADMET_EXT_Hepatotoxic>
-4.91945671014884

> <ADMET_EXT_Hepatotoxic#Prediction>
false

> <ADMET_EXT_Hepatotoxic_Applicability>
All properties and OPS components are within expected ranges.

> <ADMET_EXT_Hepatotoxic_Applicability#MD>
11.9799748680604

> <ADMET_EXT_Hepatotoxic_Applicability#MDpvalue>
0.000175483784371434

> <ADMET_Absorption_Level>
0

> <ADMET_EXT_PPB>
-1.22109312740887

> <ADMET_EXT_PPB#Prediction>
true

> <ADMET_EXT_PPB_Applicability>
All properties and OPS components are within expected ranges.

> <ADMET_EXT_PPB_Applicability#MD>
11.9601895445682

> <ADMET_EXT_PPB_Applicability#MDpvalue>
0.103363754108327

> <ADMET_PSA_2D>
106.343

> <s_m_Source_Path>
P:\Chemie\Projects\GCP2\Screening

> <s_m_Source_File>
hitlist-all-models-final-consensus-hits-first.sdf

> <i_m_Source_File_Index>
43

> <IUPAC name>
3-[(4-carboxybutanoyl)amino]benzoic acid

> <Name>
AG-205/07465023

> <ADMET_BBB>
-1.564

> <s_m_subgroup_title>
HitsForExperimentalTesting

> <s_m_subgroupid>
HitsForExperimentalTesting

> <b_m_subgroup_collapsed>
0

$$$$
AP-263/41686904
                    3D
 Schrodinger Suite 2020-3.
 38 39  0  0  1  0            999 V2000
    1.2990   -0.7500    0.0000 C   0  0  0  0  0  0
    1.2990    0.7500    0.0000 C   0  0  0  0  0  0
    2.5972    1.5031    0.0000 C   0  0  0  0  0  0
    3.8976    0.7554    0.0000 O   0  0  0  0  0  0
    2.5951    3.0039    0.0000 N   0  0  0  0  0  0
    3.8933    3.7570    0.0000 C   0  0  0  0  0  0
    3.8912    5.2578    0.0000 C   0  0  0  0  0  0
    5.1894    6.0109    0.0000 C   0  0  0  0  0  0
    6.4899    5.2636    0.0000 C   0  0  0  0  0  0
    7.7874    6.0163    0.0000 C   0  0  0  0  0  0
    7.7843    7.5163    0.0000 C   0  0  0  0  0  0
    6.4837    8.2636    0.0000 C   0  0  0  0  0  0
    5.1863    7.5109    0.0000 C   0  0  0  0  0  0
    0.0000    1.5000    0.0000 C   0  0  0  0  0  0
   -1.2990    0.7500    0.0000 C   0  0  0  0  0  0
   -1.2990   -0.7500    0.0000 C   0  0  0  0  0  0
    0.0000   -1.5000    0.0000 C   0  0  0  0  0  0
   -2.5972   -1.5031    0.0000 C   0  0  0  0  0  0
   -3.8976   -0.7554    0.0000 O   0  0  0  0  0  0
   -2.5951   -3.0039    0.0000 O   0  0  0  0  0  0
    2.5973   -1.5031    0.0000 C   0  0  0  0  0  0
    3.8976   -0.7553    0.0000 O   0  0  0  0  0  0
    2.5951   -3.0039    0.0000 O   0  0  0  0  0  0
    1.7197    3.5077    0.0000 H   0  0  0  0  0  0
    4.5072    3.4040   -0.8286 H   0  0  0  0  0  0
    4.5072    3.4040    0.8286 H   0  0  0  0  0  0
    3.2773    5.6108    0.8286 H   0  0  0  0  0  0
    3.2773    5.6108   -0.8286 H   0  0  0  0  0  0
    6.4921    4.1836   -0.0000 H   0  0  0  0  0  0
    8.7238    5.4782    0.0000 H   0  0  0  0  0  0
    8.7185    8.0582    0.0000 H   0  0  0  0  0  0
    6.4815    9.3436   -0.0000 H   0  0  0  0  0  0
    4.2499    8.0490   -0.0000 H   0  0  0  0  0  0
    0.0000    2.5800    0.0000 H   0  0  0  0  0  0
   -2.2343    1.2900    0.0000 H   0  0  0  0  0  0
    0.0000   -2.5800   -0.0000 H   0  0  0  0  0  0
   -3.4996   -3.3256    0.0000 H   0  0  0  0  0  0
    3.4996   -3.3257   -0.0000 H   0  0  0  0  0  0
  1  2  1  0  0  0
  1 17  2  0  0  0
  1 21  1  0  0  0
  2  3  1  0  0  0
  2 14  2  0  0  0
  3  4  2  0  0  0
  3  5  1  0  0  0
  5  6  1  0  0  0
  5 24  1  0  0  0
  6  7  1  0  0  0
  6 25  1  0  0  0
  6 26  1  0  0  0
  7  8  1  0  0  0
  7 27  1  0  0  0
  7 28  1  0  0  0
  8  9  2  0  0  0
  8 13  1  0  0  0
  9 10  1  0  0  0
  9 29  1  0  0  0
 10 11  2  0  0  0
 10 30  1  0  0  0
 11 12  1  0  0  0
 11 31  1  0  0  0
 12 13  2  0  0  0
 12 32  1  0  0  0
 13 33  1  0  0  0
 14 15  1  0  0  0
 14 34  1  0  0  0
 15 16  2  0  0  0
 15 35  1  0  0  0
 16 17  1  0  0  0
 16 18  1  0  0  0
 17 36  1  0  0  0
 18 19  2  0  0  0
 18 20  1  0  0  0
 20 37  1  0  0  0
 21 22  2  0  0  0
 21 23  1  0  0  0
 23 38  1  0  0  0
M  END
> <Best Match>
6HKZ-6H7Z-3BI1-3D7H-lig-bas-shf-model1
6HKZ-6H7Z-3BI1-3D7H-lig-bas-shf-model1-6features

> <Pharmacophore-Fit Score>
65.98

> <Score>
65.9773
65.9773

> <IDNUMBER>
AP-263/41686904

> <ADMET_Solubility_Level>
3

> <ADMET_Solubility>
-2.613

> <ADMET_BBB_Level>
3

> <ADMET_AlogP98>
2.202

> <s_m_entry_id>
212

> <s_m_entry_name>
hitlist-all-models-final-consensus-hits-first.50

> <LOGS>
-3.9
-3.9

> <Active/Decoy>
active
active

> <LOGP>
2.82
2.82

> <H_DONORS>
3
3

> <Matching Features>
HBA:46682142513810068899||HBA:46683021303180089551|HBA:46683021303430089555|HBD:46682142828000068908|NI:46682678759180081113|NI:46683021383930089558
HBA:46682142513810068899|HBA:46683021303180089551|HBA:46683021303430089555|HBD:46682142828000068908|NI:46682678759180081113|NI:46683021383930089558

> <PRICE>
S01
S01

> <Mol. Index>
173287
173287

> <Source Database>
Specs_SC_10mg_Apr2021-LS408.ldb
Specs_SC_10mg_Apr2021-LS408.ldb

> <ROTATABLE_BONDS>
7
7

> <TPSA>
103.7
103.7

> <ADD_INFO>
http://www.specs.net/enter.php?specsid=AP-263/41686904
http://www.specs.net/enter.php?specsid=AP-263/41686904

> <H_ACCEPTORS>
6
6

> <Frequency>
2

> <ADMET_Unknown_AlogP98>
0

> <ADMET_EXT_CYP2D6>
-4.53398466248732

> <ADMET_EXT_CYP2D6#Prediction>
false

> <ADMET_EXT_CYP2D6_Applicability>
All properties and OPS components are within expected ranges.
Unknown FCFP_2 feature: -1549222613: [*]:[c](:[*])C(=O)O

> <ADMET_EXT_CYP2D6_Applicability#MD>
13.6142859337034

> <ADMET_EXT_CYP2D6_Applicability#MDpvalue>
6.89202794589586e-05

> <ADMET_EXT_Hepatotoxic>
-7.56163361098129

> <ADMET_EXT_Hepatotoxic#Prediction>
false

> <ADMET_EXT_Hepatotoxic_Applicability>
All properties and OPS components are within expected ranges.

> <ADMET_EXT_Hepatotoxic_Applicability#MD>
11.0390816654638

> <ADMET_EXT_Hepatotoxic_Applicability#MDpvalue>
0.00546930854735151

> <ADMET_Absorption_Level>
0

> <ADMET_EXT_PPB>
6.48904917991888

> <ADMET_EXT_PPB#Prediction>
true

> <ADMET_EXT_PPB_Applicability>
All properties and OPS components are within expected ranges.

> <ADMET_EXT_PPB_Applicability#MD>
12.1315781584141

> <ADMET_EXT_PPB_Applicability#MDpvalue>
0.0699078812233891

> <ADMET_PSA_2D>
106.343

> <s_m_Source_Path>
P:\Chemie\Projects\GCP2\Screening

> <s_m_Source_File>
hitlist-all-models-final-consensus-hits-first.sdf

> <i_m_Source_File_Index>
50

> <IUPAC name>
4-{[(2-phenylethyl)amino]carbonyl}isophthalic acid

> <Name>
AP-263/41686904

> <ADMET_BBB>
-1.156

> <s_m_subgroup_title>
HitsForExperimentalTesting

> <s_m_subgroupid>
HitsForExperimentalTesting

> <b_m_subgroup_collapsed>
0

$$$$
AP-263/12245698
                    3D
 Schrodinger Suite 2020-3.
 35 36  0  0  1  0            999 V2000
    1.2990   -0.7500    0.0000 C   0  0  0  0  0  0
    1.2990    0.7500    0.0000 C   0  0  0  0  0  0
    2.5972    1.5031    0.0000 C   0  0  0  0  0  0
    2.5951    3.0039    0.0000 N   0  0  0  0  0  0
    3.8933    3.7570    0.0000 C   0  0  0  0  0  0
    3.8912    5.2578    0.0000 C   0  0  0  0  0  0
    2.5910    6.0060    0.0000 C   0  0  0  0  0  0
    2.5889    7.5060    0.0000 C   0  0  0  0  0  0
    3.8869    8.2578    0.0000 C   0  0  0  0  0  0
    5.1870    7.5097    0.0000 C   0  0  0  0  0  0
    5.1891    6.0097    0.0000 C   0  0  0  0  0  0
    3.8976    0.7554    0.0000 O   0  0  0  0  0  0
    0.0000    1.5000    0.0000 C   0  0  0  0  0  0
   -1.2990    0.7500    0.0000 C   0  0  0  0  0  0
   -1.2990   -0.7500    0.0000 C   0  0  0  0  0  0
    0.0000   -1.5000    0.0000 C   0  0  0  0  0  0
   -2.5972   -1.5031    0.0000 C   0  0  0  0  0  0
   -3.8976   -0.7554    0.0000 O   0  0  0  0  0  0
   -2.5951   -3.0039    0.0000 O   0  0  0  0  0  0
    2.5973   -1.5031    0.0000 C   0  0  0  0  0  0
    3.8976   -0.7553    0.0000 O   0  0  0  0  0  0
    2.5951   -3.0039    0.0000 O   0  0  0  0  0  0
    1.7197    3.5077    0.0000 H   0  0  0  0  0  0
    4.5072    3.4040   -0.8286 H   0  0  0  0  0  0
    4.5072    3.4040    0.8286 H   0  0  0  0  0  0
    1.6565    5.4647    0.0000 H   0  0  0  0  0  0
    1.6528    8.0447    0.0000 H   0  0  0  0  0  0
    3.8854    9.3378   -0.0000 H   0  0  0  0  0  0
    6.1215    8.0511    0.0000 H   0  0  0  0  0  0
    6.1252    5.4711   -0.0000 H   0  0  0  0  0  0
    0.0000    2.5800    0.0000 H   0  0  0  0  0  0
   -2.2343    1.2900    0.0000 H   0  0  0  0  0  0
    0.0000   -2.5800   -0.0000 H   0  0  0  0  0  0
   -3.4996   -3.3256    0.0000 H   0  0  0  0  0  0
    3.4996   -3.3257   -0.0000 H   0  0  0  0  0  0
  1  2  1  0  0  0
  1 16  2  0  0  0
  1 20  1  0  0  0
  2  3  1  0  0  0
  2 13  2  0  0  0
  3  4  1  0  0  0
  3 12  2  0  0  0
  4  5  1  0  0  0
  4 23  1  0  0  0
  5  6  1  0  0  0
  5 24  1  0  0  0
  5 25  1  0  0  0
  6  7  2  0  0  0
  6 11  1  0  0  0
  7  8  1  0  0  0
  7 26  1  0  0  0
  8  9  2  0  0  0
  8 27  1  0  0  0
  9 10  1  0  0  0
  9 28  1  0  0  0
 10 11  2  0  0  0
 10 29  1  0  0  0
 11 30  1  0  0  0
 13 14  1  0  0  0
 13 31  1  0  0  0
 14 15  2  0  0  0
 14 32  1  0  0  0
 15 16  1  0  0  0
 15 17  1  0  0  0
 16 33  1  0  0  0
 17 18  2  0  0  0
 17 19  1  0  0  0
 19 34  1  0  0  0
 20 21  2  0  0  0
 20 22  1  0  0  0
 22 35  1  0  0  0
M  END
> <Best Match>
6HKZ-6H7Z-3BI1-3D7H-lig-bas-shf-model1
6HKZ-6H7Z-3BI1-3D7H-lig-bas-shf-model1-6features

> <Pharmacophore-Fit Score>
65.98

> <Score>
65.9773
65.9773

> <IDNUMBER>
AP-263/12245698

> <ADMET_Solubility_Level>
3

> <ADMET_Solubility>
-2.438

> <ADMET_BBB_Level>
3

> <ADMET_AlogP98>
1.881

> <s_m_entry_id>
213

> <s_m_entry_name>
hitlist-all-models-final-consensus-hits-first.67

> <LOGS>
-3.37
-3.37

> <Active/Decoy>
active
active

> <LOGP>
2.33
2.33

> <H_DONORS>
3
3

> <Matching Features>
HBA:46682142513810068899||HBA:46683021303180089551|HBA:46683021303430089555|HBD:46682142828000068908|NI:46682678759180081113|NI:46683021383930089558
HBA:46682142513810068899|HBA:46683021303180089551|HBA:46683021303430089555|HBD:46682142828000068908|NI:46682678759180081113|NI:46683021383930089558

> <PRICE>
S01
S01

> <Mol. Index>
172140
172140

> <Source Database>
Specs_SC_10mg_Apr2021-LS408.ldb
Specs_SC_10mg_Apr2021-LS408.ldb

> <ROTATABLE_BONDS>
6
6

> <TPSA>
103.7
103.7

> <ADD_INFO>
http://www.specs.net/enter.php?specsid=AP-263/12245698
http://www.specs.net/enter.php?specsid=AP-263/12245698

> <H_ACCEPTORS>
6
6

> <Frequency>
2

> <ADMET_Unknown_AlogP98>
0

> <ADMET_EXT_CYP2D6>
-3.61389338704698

> <ADMET_EXT_CYP2D6#Prediction>
false

> <ADMET_EXT_CYP2D6_Applicability>
All properties and OPS components are within expected ranges.
Unknown FCFP_2 feature: -1549222613: [*]:[c](:[*])C(=O)O

> <ADMET_EXT_CYP2D6_Applicability#MD>
9.24518238076344

> <ADMET_EXT_CYP2D6_Applicability#MDpvalue>
0.304948594956239

> <ADMET_EXT_Hepatotoxic>
-2.86072061957121

> <ADMET_EXT_Hepatotoxic#Prediction>
true

> <ADMET_EXT_Hepatotoxic_Applicability>
All properties and OPS components are within expected ranges.

> <ADMET_EXT_Hepatotoxic_Applicability#MD>
10.5010146893501

> <ADMET_EXT_Hepatotoxic_Applicability#MDpvalue>
0.0267822093361473

> <ADMET_Absorption_Level>
0

> <ADMET_EXT_PPB>
-1.50796006702768

> <ADMET_EXT_PPB#Prediction>
true

> <ADMET_EXT_PPB_Applicability>
All properties and OPS components are within expected ranges.

> <ADMET_EXT_PPB_Applicability#MD>
11.0987495027834

> <ADMET_EXT_PPB_Applicability#MDpvalue>
0.435589193985596

> <ADMET_PSA_2D>
106.343

> <s_m_Source_Path>
P:\Chemie\Projects\GCP2\Screening

> <s_m_Source_File>
hitlist-all-models-final-consensus-hits-first.sdf

> <i_m_Source_File_Index>
67

> <IUPAC name>
4-[(benzylamino)carbonyl]isophthalic acid

> <Name>
AP-263/12245698

> <ADMET_BBB>
-1.255

> <s_m_subgroup_title>
HitsForExperimentalTesting

> <s_m_subgroupid>
HitsForExperimentalTesting

> <b_m_subgroup_collapsed>
0

$$$$
AF-399/15335468
                    3D
 Schrodinger Suite 2020-3.
 37 38  0  0  1  0            999 V2000
    1.2990   -0.7500    0.0000 C   0  0  0  0  0  0
    1.2990    0.7500    0.0000 C   0  0  0  0  0  0
    2.5972    1.5031    0.0000 C   0  0  0  0  0  0
    2.5951    3.0039    0.0000 N   0  0  0  0  0  0
    3.8933    3.7570    0.0000 C   0  0  0  0  0  0
    3.8933    5.2571    0.0000 C   0  0  0  0  0  0
    5.1924    6.0071    0.0000 C   0  0  0  0  0  0
    6.4914    5.2571    0.0000 C   0  0  0  0  0  0
    7.7927    6.0049    0.0000 C   0  0  0  0  0  0
    7.7953    7.5049    0.0000 O   0  0  0  0  0  0
    9.0914    5.2527    0.0000 C   0  0  0  0  0  0
    6.4915    3.7571    0.0000 C   0  0  0  0  0  0
    5.1925    3.0071    0.0000 C   0  0  0  0  0  0
    3.8976    0.7554    0.0000 O   0  0  0  0  0  0
    0.0000    1.5000    0.0000 C   0  0  0  0  0  0
   -1.2990    0.7500    0.0000 C   0  0  0  0  0  0
   -1.2990   -0.7500    0.0000 C   0  0  0  0  0  0
    0.0000   -1.5000    0.0000 C   0  0  0  0  0  0
   -2.5972   -1.5031    0.0000 C   0  0  0  0  0  0
   -3.8976   -0.7554    0.0000 O   0  0  0  0  0  0
   -2.5951   -3.0039    0.0000 O   0  0  0  0  0  0
    2.5973   -1.5031    0.0000 C   0  0  0  0  0  0
    3.8976   -0.7553    0.0000 O   0  0  0  0  0  0
    2.5951   -3.0039    0.0000 O   0  0  0  0  0  0
    1.7197    3.5077    0.0000 H   0  0  0  0  0  0
    2.9580    5.7971   -0.0000 H   0  0  0  0  0  0
    5.1924    7.0871   -0.0000 H   0  0  0  0  0  0
    9.9212    5.9595    0.0000 H   0  0  0  0  0  0
    9.1488    4.6258    0.8898 H   0  0  0  0  0  0
    9.1488    4.6258   -0.8898 H   0  0  0  0  0  0
    7.4268    3.2172   -0.0000 H   0  0  0  0  0  0
    5.1926    1.9271    0.0000 H   0  0  0  0  0  0
    0.0000    2.5800    0.0000 H   0  0  0  0  0  0
   -2.2343    1.2900    0.0000 H   0  0  0  0  0  0
    0.0000   -2.5800   -0.0000 H   0  0  0  0  0  0
   -3.4996   -3.3256    0.0000 H   0  0  0  0  0  0
    3.4996   -3.3257    0.0000 H   0  0  0  0  0  0
  1  2  2  0  0  0
  1 18  1  0  0  0
  1 22  1  0  0  0
  2  3  1  0  0  0
  2 15  1  0  0  0
  3  4  1  0  0  0
  3 14  2  0  0  0
  4  5  1  0  0  0
  4 25  1  0  0  0
  5  6  2  0  0  0
  5 13  1  0  0  0
  6  7  1  0  0  0
  6 26  1  0  0  0
  7  8  2  0  0  0
  7 27  1  0  0  0
  8  9  1  0  0  0
  8 12  1  0  0  0
  9 10  2  0  0  0
  9 11  1  0  0  0
 11 28  1  0  0  0
 11 29  1  0  0  0
 11 30  1  0  0  0
 12 13  2  0  0  0
 12 31  1  0  0  0
 13 32  1  0  0  0
 15 16  2  0  0  0
 15 33  1  0  0  0
 16 17  1  0  0  0
 16 34  1  0  0  0
 17 18  2  0  0  0
 17 19  1  0  0  0
 18 35  1  0  0  0
 19 20  2  0  0  0
 19 21  1  0  0  0
 21 36  1  0  0  0
 22 23  2  0  0  0
 22 24  1  0  0  0
 24 37  1  0  0  0
M  END
> <Best Match>
6HKZ-6H7Z-3BI1-3D7H-lig-bas-shf-model1
6HKZ-6H7Z-3BI1-3D7H-lig-bas-shf-model1-6features

> <Pharmacophore-Fit Score>
65.95

> <Score>
65.946976
65.946976

> <IDNUMBER>
AF-399/15335468

> <ADMET_Solubility_Level>
3

> <ADMET_Solubility>
-2.572

> <ADMET_BBB_Level>
4

> <ADMET_AlogP98>
1.614

> <s_m_entry_id>
214

> <s_m_entry_name>
hitlist-all-models-final-consensus-hits-first.42

> <LOGS>
-3.12
-3.12

> <Active/Decoy>
active
active

> <LOGP>
1.8
1.8

> <H_DONORS>
3
3

> <Matching Features>
HBA:46682142513810068899||HBA:46683021303180089551|HBA:46683021303430089555|HBD:46682142828000068908|NI:46682678759180081113|NI:46683021383930089558
HBA:46682142513810068899|HBA:46683021303180089551|HBA:46683021303430089555|HBD:46682142828000068908|NI:46682678759180081113|NI:46683021383930089558

> <PRICE>
S01
S01

> <Mol. Index>
12291
12291

> <Source Database>
Specs_SC_10mg_Apr2021-LS408.ldb
Specs_SC_10mg_Apr2021-LS408.ldb

> <ROTATABLE_BONDS>
6
6

> <TPSA>
120.77
120.77

> <ADD_INFO>
http://www.specs.net/enter.php?specsid=AF-399/15335468
http://www.specs.net/enter.php?specsid=AF-399/15335468

> <H_ACCEPTORS>
7
7

> <Frequency>
2

> <ADMET_Unknown_AlogP98>
0

> <ADMET_EXT_CYP2D6>
-8.97631563493658

> <ADMET_EXT_CYP2D6#Prediction>
false

> <ADMET_EXT_CYP2D6_Applicability>
All properties and OPS components are within expected ranges.
Unknown FCFP_2 feature: -1549222613: [*]:[c](:[*])C(=O)O

> <ADMET_EXT_CYP2D6_Applicability#MD>
9.26969943654988

> <ADMET_EXT_CYP2D6_Applicability#MDpvalue>
0.296943543414234

> <ADMET_EXT_Hepatotoxic>
0.431507356980938

> <ADMET_EXT_Hepatotoxic#Prediction>
true

> <ADMET_EXT_Hepatotoxic_Applicability>
All properties and OPS components are within expected ranges.

> <ADMET_EXT_Hepatotoxic_Applicability#MD>
10.3168289063201

> <ADMET_EXT_Hepatotoxic_Applicability#MDpvalue>
0.0431206976473475

> <ADMET_Absorption_Level>
0

> <ADMET_EXT_PPB>
1.36514236318047

> <ADMET_EXT_PPB#Prediction>
true

> <ADMET_EXT_PPB_Applicability>
All properties and OPS components are within expected ranges.

> <ADMET_EXT_PPB_Applicability#MD>
11.5669556351954

> <ADMET_EXT_PPB_Applicability#MDpvalue>
0.22193831134122

> <ADMET_PSA_2D>
123.644

> <s_m_Source_Path>
P:\Chemie\Projects\GCP2\Screening

> <s_m_Source_File>
hitlist-all-models-final-consensus-hits-first.sdf

> <i_m_Source_File_Index>
42

> <IUPAC name>
4-[(4-acetylanilino)carbonyl]isophthalic acid

> <Name>
AF-399/15335468

> <s_m_subgroup_title>
HitsForExperimentalTesting

> <s_m_subgroupid>
HitsForExperimentalTesting

> <b_m_subgroup_collapsed>
0

$$$$
AP-845/41686908
                    3D
 Schrodinger Suite 2020-3.
 44 45  0  0  1  0            999 V2000
    1.2990   -0.7500    0.0000 C   0  0  0  0  0  0
    1.2990    0.7500    0.0000 C   0  0  0  0  0  0
    2.5972    1.5031    0.0000 C   0  0  0  0  0  0
    2.5951    3.0039    0.0000 N   0  0  0  0  0  0
    3.8933    3.7570    0.0000 C   0  0  0  0  0  0
    3.8933    5.2571    0.0000 C   0  0  0  0  0  0
    5.1924    6.0071    0.0000 C   0  0  0  0  0  0
    6.4914    5.2571    0.0000 C   0  0  0  0  0  0
    7.7912    6.0076    0.0000 C   0  0  0  0  0  0
    7.7921    7.5084    0.0000 C   0  0  0  0  0  0
    9.0918    8.2589    0.0000 C   0  0  0  0  0  0
    9.0927    9.7597    0.0000 C   0  0  0  0  0  0
    6.4915    3.7571    0.0000 C   0  0  0  0  0  0
    5.1925    3.0071    0.0000 C   0  0  0  0  0  0
    3.8976    0.7554    0.0000 O   0  0  0  0  0  0
    0.0000    1.5000    0.0000 C   0  0  0  0  0  0
   -1.2990    0.7500    0.0000 C   0  0  0  0  0  0
   -1.2990   -0.7500    0.0000 C   0  0  0  0  0  0
    0.0000   -1.5000    0.0000 C   0  0  0  0  0  0
   -2.5972   -1.5031    0.0000 C   0  0  0  0  0  0
   -3.8976   -0.7554    0.0000 O   0  0  0  0  0  0
   -2.5951   -3.0039    0.0000 O   0  0  0  0  0  0
    2.5973   -1.5031    0.0000 C   0  0  0  0  0  0
    3.8976   -0.7553    0.0000 O   0  0  0  0  0  0
    2.5951   -3.0039    0.0000 O   0  0  0  0  0  0
    1.7197    3.5077    0.0000 H   0  0  0  0  0  0
    2.9580    5.7971    0.0000 H   0  0  0  0  0  0
    5.1924    7.0871   -0.0000 H   0  0  0  0  0  0
    8.4044    5.6533   -0.8286 H   0  0  0  0  0  0
    8.4044    5.6533    0.8286 H   0  0  0  0  0  0
    7.1789    7.8627    0.8286 H   0  0  0  0  0  0
    7.1789    7.8627   -0.8286 H   0  0  0  0  0  0
    9.7050    7.9046   -0.8286 H   0  0  0  0  0  0
    9.7050    7.9046    0.8286 H   0  0  0  0  0  0
   10.1204   10.1229    0.0000 H   0  0  0  0  0  0
    8.5792   10.1239   -0.8898 H   0  0  0  0  0  0
    8.5792   10.1239    0.8898 H   0  0  0  0  0  0
    7.4268    3.2172   -0.0000 H   0  0  0  0  0  0
    5.1926    1.9271    0.0000 H   0  0  0  0  0  0
    0.0000    2.5800   -0.0000 H   0  0  0  0  0  0
   -2.2343    1.2900    0.0000 H   0  0  0  0  0  0
    0.0000   -2.5800   -0.0000 H   0  0  0  0  0  0
   -3.4996   -3.3256    0.0000 H   0  0  0  0  0  0
    3.4996   -3.3257    0.0000 H   0  0  0  0  0  0
  1  2  1  0  0  0
  1 19  2  0  0  0
  1 23  1  0  0  0
  2  3  1  0  0  0
  2 16  2  0  0  0
  3  4  1  0  0  0
  3 15  2  0  0  0
  4  5  1  0  0  0
  4 26  1  0  0  0
  5  6  1  0  0  0
  5 14  2  0  0  0
  6  7  2  0  0  0
  6 27  1  0  0  0
  7  8  1  0  0  0
  7 28  1  0  0  0
  8  9  1  0  0  0
  8 13  2  0  0  0
  9 10  1  0  0  0
  9 29  1  0  0  0
  9 30  1  0  0  0
 10 11  1  0  0  0
 10 31  1  0  0  0
 10 32  1  0  0  0
 11 12  1  0  0  0
 11 33  1  0  0  0
 11 34  1  0  0  0
 12 35  1  0  0  0
 12 36  1  0  0  0
 12 37  1  0  0  0
 13 14  1  0  0  0
 13 38  1  0  0  0
 14 39  1  0  0  0
 16 17  1  0  0  0
 16 40  1  0  0  0
 17 18  2  0  0  0
 17 41  1  0  0  0
 18 19  1  0  0  0
 18 20  1  0  0  0
 19 42  1  0  0  0
 20 21  2  0  0  0
 20 22  1  0  0  0
 22 43  1  0  0  0
 23 24  2  0  0  0
 23 25  1  0  0  0
 25 44  1  0  0  0
M  END
> <Best Match>
6HKZ-6H7Z-3BI1-3D7H-lig-bas-shf-model1
6HKZ-6H7Z-3BI1-3D7H-lig-bas-shf-model1-6features

> <Pharmacophore-Fit Score>
65.95

> <Score>
65.94958
65.94958

> <IDNUMBER>
AP-845/41686908

> <ADMET_Solubility_Level>
3

> <ADMET_Solubility>
-3.897

> <ADMET_BBB_Level>
4

> <ADMET_AlogP98>
3.729

> <s_m_entry_id>
215

> <s_m_entry_name>
hitlist-all-models-final-consensus-hits-first.54

> <LOGS>
-5.23
-5.23

> <Active/Decoy>
active
active

> <LOGP>
4.14
4.14

> <H_DONORS>
3
3

> <Matching Features>
HBA:46682142513810068899||HBA:46683021303180089551|HBA:46683021303430089555|HBD:46682142828000068908|NI:46682678759180081113|NI:46683021383930089558
HBA:46682142513810068899|HBA:46683021303180089551|HBA:46683021303430089555|HBD:46682142828000068908|NI:46682678759180081113|NI:46683021383930089558

> <PRICE>
S01
S01

> <Mol. Index>
183623
183623

> <Source Database>
Specs_SC_10mg_Apr2021-LS408.ldb
Specs_SC_10mg_Apr2021-LS408.ldb

> <ROTATABLE_BONDS>
8
8

> <TPSA>
103.7
103.7

> <ADD_INFO>
http://www.specs.net/enter.php?specsid=AP-845/41686908
http://www.specs.net/enter.php?specsid=AP-845/41686908

> <H_ACCEPTORS>
6
6

> <Frequency>
2

> <ADMET_Unknown_AlogP98>
0

> <ADMET_EXT_CYP2D6>
-7.91317751562054

> <ADMET_EXT_CYP2D6#Prediction>
false

> <ADMET_EXT_CYP2D6_Applicability>
All properties and OPS components are within expected ranges.
Unknown FCFP_2 feature: -1549222613: [*]:[c](:[*])C(=O)O

> <ADMET_EXT_CYP2D6_Applicability#MD>
10.2713244196793

> <ADMET_EXT_CYP2D6_Applicability#MDpvalue>
0.0775469337849466

> <ADMET_EXT_Hepatotoxic>
-1.1149764069838

> <ADMET_EXT_Hepatotoxic#Prediction>
true

> <ADMET_EXT_Hepatotoxic_Applicability>
All properties and OPS components are within expected ranges.

> <ADMET_EXT_Hepatotoxic_Applicability#MD>
9.97402696102669

> <ADMET_EXT_Hepatotoxic_Applicability#MDpvalue>
0.0951833915873403

> <ADMET_Absorption_Level>
0

> <ADMET_EXT_PPB>
4.90433814642058

> <ADMET_EXT_PPB#Prediction>
true

> <ADMET_EXT_PPB_Applicability>
All properties and OPS components are within expected ranges.

> <ADMET_EXT_PPB_Applicability#MD>
13.4696244042406

> <ADMET_EXT_PPB_Applicability#MDpvalue>
0.000992439075881283

> <ADMET_PSA_2D>
106.343

> <s_m_Source_Path>
P:\Chemie\Projects\GCP2\Screening

> <s_m_Source_File>
hitlist-all-models-final-consensus-hits-first.sdf

> <i_m_Source_File_Index>
54

> <IUPAC name>
4-[(4-butylanilino)carbonyl]isophthalic acid

> <Name>
AP-845/41686908

> <s_m_subgroup_title>
HitsForExperimentalTesting

> <s_m_subgroupid>
HitsForExperimentalTesting

> <b_m_subgroup_collapsed>
0

$$$$
AP-263/41686907
                    3D
 Schrodinger Suite 2020-3.
 32 33  0  0  1  0            999 V2000
    2.5973   -1.5031    0.0000 C   0  0  0  0  0  0
    1.2990   -0.7500    0.0000 C   0  0  0  0  0  0
    1.2990    0.7500    0.0000 C   0  0  0  0  0  0
    0.0000    1.5000    0.0000 C   0  0  0  0  0  0
   -1.2990    0.7500    0.0000 C   0  0  0  0  0  0
   -1.2990   -0.7500    0.0000 C   0  0  0  0  0  0
    0.0000   -1.5000    0.0000 C   0  0  0  0  0  0
   -2.6003    1.4977    0.0000 C   0  0  0  0  0  0
   -2.6030    2.9977    0.0000 O   0  0  0  0  0  0
   -3.8990    0.7455    0.0000 O   0  0  0  0  0  0
    2.5972    1.5031    0.0000 C   0  0  0  0  0  0
    3.8976    0.7554    0.0000 O   0  0  0  0  0  0
    2.5951    3.0039    0.0000 O   0  0  0  0  0  0
    2.5951   -3.0039    0.0000 N   0  0  0  0  0  0
    3.8933   -3.7570    0.0000 C   0  0  0  0  0  0
    3.8934   -5.2570    0.0000 C   0  0  0  0  0  0
    5.1924   -6.0070    0.0000 C   0  0  0  0  0  0
    6.4915   -5.2571    0.0000 C   0  0  0  0  0  0
    6.4915   -3.7571    0.0000 C   0  0  0  0  0  0
    5.1925   -3.0070    0.0000 C   0  0  0  0  0  0
    5.1925   -1.5070    0.0000 Cl  0  0  0  0  0  0
    5.1924   -7.5070    0.0000 Cl  0  0  0  0  0  0
    3.8976   -0.7553    0.0000 O   0  0  0  0  0  0
    0.0000    2.5800   -0.0000 H   0  0  0  0  0  0
   -2.2343   -1.2900    0.0000 H   0  0  0  0  0  0
    0.0000   -2.5800    0.0000 H   0  0  0  0  0  0
   -4.6299    1.3680   -0.0000 H   0  0  0  0  0  0
    3.4996    3.3256    0.0000 H   0  0  0  0  0  0
    1.7197   -3.5076   -0.0000 H   0  0  0  0  0  0
    2.9581   -5.7971   -0.0000 H   0  0  0  0  0  0
    7.4268   -5.7972    0.0000 H   0  0  0  0  0  0
    7.4268   -3.2171   -0.0000 H   0  0  0  0  0  0
  1  2  1  0  0  0
  1 14  1  0  0  0
  1 23  2  0  0  0
  2  3  1  0  0  0
  2  7  2  0  0  0
  3  4  2  0  0  0
  3 11  1  0  0  0
  4  5  1  0  0  0
  4 24  1  0  0  0
  5  6  2  0  0  0
  5  8  1  0  0  0
  6  7  1  0  0  0
  6 25  1  0  0  0
  7 26  1  0  0  0
  8  9  2  0  0  0
  8 10  1  0  0  0
 10 27  1  0  0  0
 11 12  2  0  0  0
 11 13  1  0  0  0
 13 28  1  0  0  0
 14 15  1  0  0  0
 14 29  1  0  0  0
 15 16  2  0  0  0
 15 20  1  0  0  0
 16 17  1  0  0  0
 16 30  1  0  0  0
 17 18  2  0  0  0
 17 22  1  0  0  0
 18 19  1  0  0  0
 18 31  1  0  0  0
 19 20  2  0  0  0
 19 32  1  0  0  0
 20 21  1  0  0  0
M  END
> <Best Match>
6HKZ-6H7Z-3BI1-3D7H-lig-bas-shf-model1
6HKZ-6H7Z-3BI1-3D7H-lig-bas-shf-model1-6features

> <Pharmacophore-Fit Score>
65.92

> <Score>
65.91826
65.91826

> <IDNUMBER>
AP-263/41686907

> <ADMET_Solubility_Level>
2

> <ADMET_Solubility>
-4.333

> <ADMET_BBB_Level>
4

> <ADMET_AlogP98>
3.203

> <s_m_entry_id>
217

> <s_m_entry_name>
hitlist-all-models-final-consensus-hits-first.49

> <LOGS>
-4.21
-4.21

> <Active/Decoy>
active
active

> <LOGP>
2.85
2.85

> <H_DONORS>
3
3

> <Matching Features>
HBA:46682142513810068899||HBA:46683021303180089551|HBA:46683021303430089555|HBD:46682142828000068908|NI:46682678759180081113|NI:46683021383930089558
HBA:46682142513810068899|HBA:46683021303180089551|HBA:46683021303430089555|HBD:46682142828000068908|NI:46682678759180081113|NI:46683021383930089558

> <PRICE>
S01
S01

> <Mol. Index>
173261
173261

> <Source Database>
Specs_SC_10mg_Apr2021-LS408.ldb
Specs_SC_10mg_Apr2021-LS408.ldb

> <ROTATABLE_BONDS>
5
5

> <TPSA>
103.7
103.7

> <ADD_INFO>
http://www.specs.net/enter.php?specsid=AP-263/41686907
http://www.specs.net/enter.php?specsid=AP-263/41686907

> <H_ACCEPTORS>
6
6

> <Frequency>
2

> <ADMET_Unknown_AlogP98>
0

> <ADMET_EXT_CYP2D6>
-6.62103945581684

> <ADMET_EXT_CYP2D6#Prediction>
false

> <ADMET_EXT_CYP2D6_Applicability>
All properties and OPS components are within expected ranges.
Unknown FCFP_2 feature: -1549222613: [*]:[c](:[*])C(=O)O

> <ADMET_EXT_CYP2D6_Applicability#MD>
9.39584284597321

> <ADMET_EXT_CYP2D6_Applicability#MDpvalue>
0.257677644712531

> <ADMET_EXT_Hepatotoxic>
0.947244070446088

> <ADMET_EXT_Hepatotoxic#Prediction>
true

> <ADMET_EXT_Hepatotoxic_Applicability>
All properties and OPS components are within expected ranges.

> <ADMET_EXT_Hepatotoxic_Applicability#MD>
10.8341761541801

> <ADMET_EXT_Hepatotoxic_Applicability#MDpvalue>
0.0103619751325688

> <ADMET_Absorption_Level>
0

> <ADMET_EXT_PPB>
5.77821371529091

> <ADMET_EXT_PPB#Prediction>
true

> <ADMET_EXT_PPB_Applicability>
All properties and OPS components are within expected ranges.

> <ADMET_EXT_PPB_Applicability#MD>
15.3465538430122

> <ADMET_EXT_PPB_Applicability#MDpvalue>
9.25232230281318e-08

> <ADMET_PSA_2D>
106.343

> <s_m_Source_Path>
P:\Chemie\Projects\GCP2\Screening

> <s_m_Source_File>
hitlist-all-models-final-consensus-hits-first.sdf

> <i_m_Source_File_Index>
49

> <IUPAC name>
4-[(2,5-dichloroanilino)carbonyl]isophthalic acid

> <Name>
AP-263/41686907

> <s_m_subgroup_title>
HitsForExperimentalTesting

> <s_m_subgroupid>
HitsForExperimentalTesting

> <b_m_subgroup_collapsed>
0

$$$$
AP-263/40971777
                    3D
 Schrodinger Suite 2020-3.
 43 45  0  0  1  0            999 V2000
    1.2990   -0.7500    0.0000 C   0  0  0  0  0  0
    1.2990    0.7500    0.0000 C   0  0  0  0  0  0
    2.5972    1.5031    0.0000 C   0  0  0  0  0  0
    2.5951    3.0039    0.0000 N   0  0  0  0  0  0
    3.8933    3.7570    0.0000 C   0  0  0  0  0  0
    3.8933    5.2571    0.0000 C   0  0  0  0  0  0
    5.1924    6.0071    0.0000 C   0  0  0  0  0  0
    6.4914    5.2571    0.0000 C   0  0  0  0  0  0
    7.7927    6.0049    0.0000 O   0  0  0  0  0  0
    9.0914    5.2527    0.0000 C   0  0  0  0  0  0
   10.3931    5.9982    0.0000 C   0  0  0  0  0  0
   11.6895    5.2437    0.0000 C   0  0  0  0  0  0
   11.6844    3.7437    0.0000 C   0  0  0  0  0  0
   10.3828    2.9982    0.0000 C   0  0  0  0  0  0
    9.0863    3.7526    0.0000 C   0  0  0  0  0  0
    6.4915    3.7571    0.0000 C   0  0  0  0  0  0
    5.1925    3.0071    0.0000 C   0  0  0  0  0  0
    3.8976    0.7554    0.0000 O   0  0  0  0  0  0
    0.0000    1.5000    0.0000 C   0  0  0  0  0  0
   -1.2990    0.7500    0.0000 C   0  0  0  0  0  0
   -1.2990   -0.7500    0.0000 C   0  0  0  0  0  0
    0.0000   -1.5000    0.0000 C   0  0  0  0  0  0
   -2.5972   -1.5031    0.0000 C   0  0  0  0  0  0
   -3.8976   -0.7554    0.0000 O   0  0  0  0  0  0
   -2.5951   -3.0039    0.0000 O   0  0  0  0  0  0
    2.5973   -1.5031    0.0000 C   0  0  0  0  0  0
    3.8976   -0.7553    0.0000 O   0  0  0  0  0  0
    2.5951   -3.0039    0.0000 O   0  0  0  0  0  0
    1.7197    3.5077    0.0000 H   0  0  0  0  0  0
    2.9580    5.7971   -0.0000 H   0  0  0  0  0  0
    5.1924    7.0871    0.0000 H   0  0  0  0  0  0
   10.3969    7.0782   -0.0000 H   0  0  0  0  0  0
   12.6267    5.7804   -0.0000 H   0  0  0  0  0  0
   12.6179    3.2005   -0.0000 H   0  0  0  0  0  0
   10.3791    1.9182    0.0000 H   0  0  0  0  0  0
    8.1492    3.2158    0.0000 H   0  0  0  0  0  0
    7.4268    3.2172   -0.0000 H   0  0  0  0  0  0
    5.1926    1.9271    0.0000 H   0  0  0  0  0  0
    0.0000    2.5800    0.0000 H   0  0  0  0  0  0
   -2.2343    1.2900    0.0000 H   0  0  0  0  0  0
    0.0000   -2.5800   -0.0000 H   0  0  0  0  0  0
   -3.4996   -3.3256    0.0000 H   0  0  0  0  0  0
    3.4996   -3.3257    0.0000 H   0  0  0  0  0  0
  1  2  1  0  0  0
  1 22  2  0  0  0
  1 26  1  0  0  0
  2  3  1  0  0  0
  2 19  2  0  0  0
  3  4  1  0  0  0
  3 18  2  0  0  0
  4  5  1  0  0  0
  4 29  1  0  0  0
  5  6  1  0  0  0
  5 17  2  0  0  0
  6  7  2  0  0  0
  6 30  1  0  0  0
  7  8  1  0  0  0
  7 31  1  0  0  0
  8  9  1  0  0  0
  8 16  2  0  0  0
  9 10  1  0  0  0
 10 11  2  0  0  0
 10 15  1  0  0  0
 11 12  1  0  0  0
 11 32  1  0  0  0
 12 13  2  0  0  0
 12 33  1  0  0  0
 13 14  1  0  0  0
 13 34  1  0  0  0
 14 15  2  0  0  0
 14 35  1  0  0  0
 15 36  1  0  0  0
 16 17  1  0  0  0
 16 37  1  0  0  0
 17 38  1  0  0  0
 19 20  1  0  0  0
 19 39  1  0  0  0
 20 21  2  0  0  0
 20 40  1  0  0  0
 21 22  1  0  0  0
 21 23  1  0  0  0
 22 41  1  0  0  0
 23 24  2  0  0  0
 23 25  1  0  0  0
 25 42  1  0  0  0
 26 27  2  0  0  0
 26 28  1  0  0  0
 28 43  1  0  0  0
M  END
> <Best Match>
6HKZ-6H7Z-3BI1-3D7H-lig-bas-shf-model1
6HKZ-6H7Z-3BI1-3D7H-lig-bas-shf-model1-6features

> <Pharmacophore-Fit Score>
65.92

> <Score>
65.917046
65.917046

> <IDNUMBER>
AP-263/40971777

> <ADMET_Solubility_Level>
2

> <ADMET_Solubility>
-4.108

> <ADMET_BBB_Level>
4

> <ADMET_AlogP98>
3.434

> <s_m_entry_id>
218

> <s_m_entry_name>
hitlist-all-models-final-consensus-hits-first.52

> <LOGS>
-5.52
-5.52

> <Active/Decoy>
active
active

> <LOGP>
4.18
4.18

> <H_DONORS>
3
3

> <Matching Features>
HBA:46682142513810068899||HBA:46683021303180089551|HBA:46683021303430089555|HBD:46682142828000068908|NI:46682678759180081113|NI:46683021383930089558
HBA:46682142513810068899|HBA:46683021303180089551|HBA:46683021303430089555|HBD:46682142828000068908|NI:46682678759180081113|NI:46683021383930089558

> <PRICE>
S01
S01

> <Mol. Index>
172899
172899

> <Source Database>
Specs_SC_10mg_Apr2021-LS408.ldb
Specs_SC_10mg_Apr2021-LS408.ldb

> <ROTATABLE_BONDS>
7
7

> <TPSA>
112.93
112.93

> <ADD_INFO>
http://www.specs.net/enter.php?specsid=AP-263/40971777
http://www.specs.net/enter.php?specsid=AP-263/40971777

> <H_ACCEPTORS>
6
6

> <Frequency>
2

> <ADMET_Unknown_AlogP98>
0

> <ADMET_EXT_CYP2D6>
-7.2984555053929

> <ADMET_EXT_CYP2D6#Prediction>
false

> <ADMET_EXT_CYP2D6_Applicability>
All properties and OPS components are within expected ranges.
Unknown FCFP_2 feature: -1549222613: [*]:[c](:[*])C(=O)O

> <ADMET_EXT_CYP2D6_Applicability#MD>
9.47848064400977

> <ADMET_EXT_CYP2D6_Applicability#MDpvalue>
0.233768886406231

> <ADMET_EXT_Hepatotoxic>
1.13427211498166

> <ADMET_EXT_Hepatotoxic#Prediction>
true

> <ADMET_EXT_Hepatotoxic_Applicability>
All properties and OPS components are within expected ranges.

> <ADMET_EXT_Hepatotoxic_Applicability#MD>
11.6821524862514

> <ADMET_EXT_Hepatotoxic_Applicability#MDpvalue>
0.000568225034449021

> <ADMET_Absorption_Level>
1

> <ADMET_EXT_PPB>
5.1275135279482

> <ADMET_EXT_PPB#Prediction>
true

> <ADMET_EXT_PPB_Applicability>
All properties and OPS components are within expected ranges.

> <ADMET_EXT_PPB_Applicability#MD>
13.6541154518087

> <ADMET_EXT_PPB_Applicability#MDpvalue>
0.000469464806966279

> <ADMET_PSA_2D>
115.273

> <s_m_Source_Path>
P:\Chemie\Projects\GCP2\Screening

> <s_m_Source_File>
hitlist-all-models-final-consensus-hits-first.sdf

> <i_m_Source_File_Index>
52

> <IUPAC name>
4-[(4-phenoxyanilino)carbonyl]isophthalic acid

> <Name>
AP-263/40971777

> <s_m_subgroup_title>
HitsForExperimentalTesting

> <s_m_subgroupid>
HitsForExperimentalTesting

> <b_m_subgroup_collapsed>
0

$$$$
AQ-390/40847774
                    3D
 Schrodinger Suite 2020-3.
 33 34  0  0  1  0            999 V2000
    2.5951   -3.0039    0.0000 S   0  0  0  0  0  0
    2.5973   -1.5031    0.0000 O   0  0  0  0  0  0
    1.2990   -0.7500    0.0000 C   0  0  0  0  0  0
    1.2990    0.7500    0.0000 C   0  0  0  0  0  0
    0.0000    1.5000    0.0000 C   0  0  0  0  0  0
   -1.2990    0.7500    0.0000 C   0  0  0  0  0  0
   -2.6003    1.4977    0.0000 C   0  0  0  0  0  0
   -2.6030    2.9977    0.0000 O   0  0  0  0  0  0
   -3.8990    0.7455    0.0000 O   0  0  0  0  0  0
   -1.2990   -0.7500    0.0000 C   0  0  0  0  0  0
    0.0000   -1.5000    0.0000 C   0  0  0  0  0  0
    3.8933   -3.7570    0.0000 C   0  0  0  0  0  0
    3.8902   -5.2570    0.0000 C   0  0  0  0  0  0
    5.1877   -6.0097    0.0000 C   0  0  0  0  0  0
    6.4883   -5.2623    0.0000 C   0  0  0  0  0  0
    6.4914   -3.7623    0.0000 C   0  0  0  0  0  0
    5.1939   -3.0097    0.0000 C   0  0  0  0  0  0
    7.7881   -6.0127    0.0000 O   0  0  0  0  0  0
    9.0883   -5.2632    0.0000 C   0  0  0  0  0  0
    1.2948   -3.7516    0.0000 O   0  0  0  0  0  0
    1.2973   -2.2519    0.0000 O   0  0  0  0  0  0
    2.2343    1.2900    0.0000 H   0  0  0  0  0  0
    0.0000    2.5800   -0.0000 H   0  0  0  0  0  0
   -4.6299    1.3680    0.0000 H   0  0  0  0  0  0
   -2.2343   -1.2900    0.0000 H   0  0  0  0  0  0
    0.0000   -2.5800    0.0000 H   0  0  0  0  0  0
    2.9538   -5.7951   -0.0000 H   0  0  0  0  0  0
    5.1855   -7.0897    0.0000 H   0  0  0  0  0  0
    7.4278   -3.2242    0.0000 H   0  0  0  0  0  0
    5.1961   -1.9297    0.0000 H   0  0  0  0  0  0
    9.9167   -5.9717   -0.0000 H   0  0  0  0  0  0
    9.1470   -4.6364   -0.8898 H   0  0  0  0  0  0
    9.1470   -4.6364    0.8898 H   0  0  0  0  0  0
  1  2  1  0  0  0
  1 12  1  0  0  0
  1 20  2  0  0  0
  1 21  2  0  0  0
  2  3  1  0  0  0
  3  4  2  0  0  0
  3 11  1  0  0  0
  4  5  1  0  0  0
  4 22  1  0  0  0
  5  6  2  0  0  0
  5 23  1  0  0  0
  6  7  1  0  0  0
  6 10  1  0  0  0
  7  8  2  0  0  0
  7  9  1  0  0  0
  9 24  1  0  0  0
 10 11  2  0  0  0
 10 25  1  0  0  0
 11 26  1  0  0  0
 12 13  2  0  0  0
 12 17  1  0  0  0
 13 14  1  0  0  0
 13 27  1  0  0  0
 14 15  2  0  0  0
 14 28  1  0  0  0
 15 16  1  0  0  0
 15 18  1  0  0  0
 16 17  2  0  0  0
 16 29  1  0  0  0
 17 30  1  0  0  0
 18 19  1  0  0  0
 19 31  1  0  0  0
 19 32  1  0  0  0
 19 33  1  0  0  0
M  END
> <Best Match>
6HKZ-6H7Z-3BI1-3D7H-sh-feat-refined-model-7

> <Pharmacophore-Fit Score>
77.41

> <Score>
77.4077

> <IDNUMBER>
AQ-390/40847774

> <ADMET_Solubility_Level>
3

> <ADMET_Solubility>
-3.35

> <ADMET_BBB_Level>
3

> <ADMET_AlogP98>
2.578

> <s_m_entry_id>
240

> <s_m_entry_name>
hitlist-all-models-final-consensus-hits-first.80

> <LOGS>
-3.91

> <Active/Decoy>
active

> <LOGP>
2.89

> <H_DONORS>
1

> <Matching Features>
HBA:139559586154020073697|HBA:139559586156750073701|HBA:139602557072200079472|HBA:139602557106850079653|HBA:139602557269830079660|NI:139559586433740073912|NI:139602558131380081558

> <PRICE>
S01

> <Mol. Index>
196205

> <Source Database>
Specs_SC_10mg_Apr2021-LS408.ldb

> <ROTATABLE_BONDS>
5

> <TPSA>
98.28

> <ADD_INFO>
http://www.specs.net/enter.php?specsid=AQ-390/40847774

> <H_ACCEPTORS>
4

> <Frequency>
1

> <ADMET_Unknown_AlogP98>
0

> <ADMET_EXT_CYP2D6>
-10.4997576059358

> <ADMET_EXT_CYP2D6#Prediction>
false

> <ADMET_EXT_CYP2D6_Applicability>
All properties and OPS components are within expected ranges.
Unknown FCFP_2 feature: -1096278874: [*]OS(=O)(=O)[c](:[*]):[*]
Unknown FCFP_2 feature: -1549222613: [*]:[c](:[*])C(=O)O

> <ADMET_EXT_CYP2D6_Applicability#MD>
10.7184071857881

> <ADMET_EXT_CYP2D6_Applicability#MDpvalue>
0.0368200448528142

> <ADMET_EXT_Hepatotoxic>
0.0555361200034977

> <ADMET_EXT_Hepatotoxic#Prediction>
true

> <ADMET_EXT_Hepatotoxic_Applicability>
All properties and OPS components are within expected ranges.
Unknown FCFP_2 feature: -1096278874: [*]OS(=O)(=O)[c](:[*]):[*]

> <ADMET_EXT_Hepatotoxic_Applicability#MD>
9.41517599207063

> <ADMET_EXT_Hepatotoxic_Applicability#MDpvalue>
0.264649396167581

> <ADMET_Absorption_Level>
0

> <ADMET_EXT_PPB>
4.83597142182305

> <ADMET_EXT_PPB#Prediction>
true

> <ADMET_EXT_PPB_Applicability>
All properties and OPS components are within expected ranges.

> <ADMET_EXT_PPB_Applicability#MD>
10.506112281045

> <ADMET_EXT_PPB_Applicability#MDpvalue>
0.732748818725309

> <ADMET_PSA_2D>
90.578

> <s_m_Source_Path>
P:\Chemie\Projects\GCP2\Screening

> <s_m_Source_File>
hitlist-all-models-final-consensus-hits-first.sdf

> <i_m_Source_File_Index>
80

> <IUPAC name>
4-{[(4-methoxyphenyl)sulfonyl]oxy}benzoic acid

> <Name>
AQ-390/40847774

> <ADMET_BBB>
-0.79

> <s_m_subgroup_title>
HitsForExperimentalTesting

> <s_m_subgroupid>
HitsForExperimentalTesting

> <b_m_subgroup_collapsed>
0

$$$$
AG-690/32524014
                    3D
 Schrodinger Suite 2020-3.
 44 46  0  0  1  0            999 V2000
    2.5951   -3.0039    0.0000 S   0  0  0  0  0  0
    2.5973   -1.5031    0.0000 O   0  0  0  0  0  0
    1.2990   -0.7500    0.0000 C   0  0  0  0  0  0
    1.2990    0.7500    0.0000 C   0  0  0  0  0  0
    0.0000    1.5000    0.0000 C   0  0  0  0  0  0
   -0.0031    3.0008    0.0000 O   0  0  0  0  0  0
   -1.3039    3.7494    0.0000 S   0  0  0  0  0  0
   -1.3070    5.2502    0.0000 C   0  0  0  0  0  0
   -2.6076    5.9975    0.0000 C   0  0  0  0  0  0
   -2.6107    7.4975    0.0000 C   0  0  0  0  0  0
   -1.3132    8.2502    0.0000 C   0  0  0  0  0  0
   -1.3132    9.7510    0.0000 N   0  3  0  0  0  0
   -2.6125   10.5006    0.0000 O   0  5  0  0  0  0
   -0.0147   10.5019    0.0000 O   0  0  0  0  0  0
   -0.0126    7.5029    0.0000 C   0  0  0  0  0  0
   -0.0095    6.0029    0.0000 C   0  0  0  0  0  0
   -2.6017    2.9971    0.0000 O   0  0  0  0  0  0
   -1.3015    2.2494    0.0000 O   0  0  0  0  0  0
   -1.2990    0.7500    0.0000 C   0  0  0  0  0  0
   -1.2990   -0.7500    0.0000 C   0  0  0  0  0  0
    0.0000   -1.5000    0.0000 C   0  0  0  0  0  0
    3.8933   -3.7570    0.0000 C   0  0  0  0  0  0
    3.8902   -5.2570    0.0000 C   0  0  0  0  0  0
    5.1877   -6.0097    0.0000 C   0  0  0  0  0  0
    6.4883   -5.2623    0.0000 C   0  0  0  0  0  0
    7.7881   -6.0127    0.0000 N   0  3  0  0  0  0
    7.7876   -7.5127    0.0000 O   0  5  0  0  0  0
    9.0876   -5.2636    0.0000 O   0  0  0  0  0  0
    6.4914   -3.7623    0.0000 C   0  0  0  0  0  0
    5.1939   -3.0097    0.0000 C   0  0  0  0  0  0
    1.2948   -3.7516    0.0000 O   0  0  0  0  0  0
    1.2973   -2.2519    0.0000 O   0  0  0  0  0  0
    2.2343    1.2900    0.0000 H   0  0  0  0  0  0
   -3.5418    5.4556   -0.0000 H   0  0  0  0  0  0
   -3.5471    8.0356   -0.0000 H   0  0  0  0  0  0
    0.9216    8.0448   -0.0000 H   0  0  0  0  0  0
    0.9269    5.4648   -0.0000 H   0  0  0  0  0  0
   -2.2343    1.2900    0.0000 H   0  0  0  0  0  0
   -2.2343   -1.2900    0.0000 H   0  0  0  0  0  0
    0.0000   -2.5800   -0.0000 H   0  0  0  0  0  0
    2.9538   -5.7951   -0.0000 H   0  0  0  0  0  0
    5.1855   -7.0897    0.0000 H   0  0  0  0  0  0
    7.4278   -3.2242    0.0000 H   0  0  0  0  0  0
    5.1961   -1.9297    0.0000 H   0  0  0  0  0  0
  1  2  1  0  0  0
  1 22  1  0  0  0
  1 31  2  0  0  0
  1 32  2  0  0  0
  2  3  1  0  0  0
  3  4  2  0  0  0
  3 21  1  0  0  0
  4  5  1  0  0  0
  4 33  1  0  0  0
  5  6  1  0  0  0
  5 19  2  0  0  0
  6  7  1  0  0  0
  7  8  1  0  0  0
  7 17  2  0  0  0
  7 18  2  0  0  0
  8  9  2  0  0  0
  8 16  1  0  0  0
  9 10  1  0  0  0
  9 34  1  0  0  0
 10 11  2  0  0  0
 10 35  1  0  0  0
 11 12  1  0  0  0
 11 15  1  0  0  0
 12 13  1  0  0  0
 12 14  2  0  0  0
 15 16  2  0  0  0
 15 36  1  0  0  0
 16 37  1  0  0  0
 19 20  1  0  0  0
 19 38  1  0  0  0
 20 21  2  0  0  0
 20 39  1  0  0  0
 21 40  1  0  0  0
 22 23  2  0  0  0
 22 30  1  0  0  0
 23 24  1  0  0  0
 23 41  1  0  0  0
 24 25  2  0  0  0
 24 42  1  0  0  0
 25 26  1  0  0  0
 25 29  1  0  0  0
 26 27  1  0  0  0
 26 28  2  0  0  0
 29 30  2  0  0  0
 29 43  1  0  0  0
 30 44  1  0  0  0
M  CHG  4  12   1  13  -1  26   1  27  -1
M  END
> <Best Match>
6HKZ-6H7Z-3BI1-3D7H-sh-feat-refined-model-7

> <Pharmacophore-Fit Score>
77.22

> <Score>
77.216515

> <IDNUMBER>
AG-690/32524014

> <ADMET_Solubility_Level>
2

> <ADMET_Solubility>
-4.862

> <ADMET_BBB_Level>
4

> <ADMET_AlogP98>
3.888

> <s_m_entry_id>
241

> <s_m_entry_name>
hitlist-all-models-final-consensus-hits-first.76

> <LOGS>
-6.08

> <Active/Decoy>
active

> <LOGP>
3.49

> <H_DONORS>
0

> <Matching Features>
HBA:139559586154020073697|HBA:139559586156750073701|HBA:139602557072200079472|HBA:139602557106850079653|HBA:139602557269830079660|NI:139559586433740073912|NI:139602558131380081558

> <PRICE>
S01

> <Mol. Index>
45507

> <Source Database>
Specs_SC_10mg_Apr2021-LS408.ldb

> <ROTATABLE_BONDS>
8

> <TPSA>
189.78

> <ADD_INFO>
http://www.specs.net/enter.php?specsid=AG-690/32524014

> <H_ACCEPTORS>
4

> <Frequency>
1

> <ADMET_Unknown_AlogP98>
0

> <ADMET_EXT_CYP2D6>
-9.82268072684444

> <ADMET_EXT_CYP2D6#Prediction>
false

> <ADMET_EXT_CYP2D6_Applicability>
All properties and OPS components are within expected ranges.
Unknown FCFP_2 feature: -1096278874: [*]OS(=O)(=O)[c](:[*]):[*]

> <ADMET_EXT_CYP2D6_Applicability#MD>
15.6341670953141

> <ADMET_EXT_CYP2D6_Applicability#MDpvalue>
3.87514720630412e-07

> <ADMET_EXT_Hepatotoxic>
3.81977809703913

> <ADMET_EXT_Hepatotoxic#Prediction>
true

> <ADMET_EXT_Hepatotoxic_Applicability>
All properties and OPS components are within expected ranges.
Unknown FCFP_2 feature: -1096278874: [*]OS(=O)(=O)[c](:[*]):[*]

> <ADMET_EXT_Hepatotoxic_Applicability#MD>
12.4687757169877

> <ADMET_EXT_Hepatotoxic_Applicability#MDpvalue>
2.17104008117473e-05

> <ADMET_Absorption_Level>
3

> <ADMET_EXT_PPB>
2.01307608484056

> <ADMET_EXT_PPB#Prediction>
true

> <ADMET_EXT_PPB_Applicability>
All properties and OPS components are within expected ranges.

> <ADMET_EXT_PPB_Applicability#MD>
14.0749000509633

> <ADMET_EXT_PPB_Applicability#MDpvalue>
7.40711670415114e-05

> <ADMET_PSA_2D>
172.709

> <s_m_Source_Path>
P:\Chemie\Projects\GCP2\Screening

> <s_m_Source_File>
hitlist-all-models-final-consensus-hits-first.sdf

> <i_m_Source_File_Index>
76

> <IUPAC name>
3-[({4-nitrophenyl}sulfonyl)oxy]phenyl 4-nitrobenzenesulfonate

> <Name>
AG-690/32524014

> <s_m_subgroup_title>
HitsForExperimentalTesting

> <s_m_subgroupid>
HitsForExperimentalTesting

> <b_m_subgroup_collapsed>
0

$$$$
AO-548/41044785
                    3D
 Schrodinger Suite 2020-3.
 33 34  0  0  1  0            999 V2000
    2.5951   -3.0039    0.0000 S   0  0  0  0  0  0
    2.5973   -1.5031    0.0000 O   0  0  0  0  0  0
    1.2990   -0.7500    0.0000 C   0  0  0  0  0  0
    1.2990    0.7500    0.0000 C   0  0  0  0  0  0
    0.0000    1.5000    0.0000 C   0  0  0  0  0  0
   -1.2990    0.7500    0.0000 C   0  0  0  0  0  0
   -2.6003    1.4977    0.0000 C   0  0  0  0  0  0
   -2.6030    2.9977    0.0000 O   0  0  0  0  0  0
   -3.8990    0.7455    0.0000 O   0  0  0  0  0  0
   -1.2990   -0.7500    0.0000 C   0  0  0  0  0  0
    0.0000   -1.5000    0.0000 C   0  0  0  0  0  0
    2.5972    1.5031    0.0000 O   0  0  0  0  0  0
    2.5951    3.0039    0.0000 C   0  0  0  0  0  0
    3.8933   -3.7570    0.0000 C   0  0  0  0  0  0
    3.8902   -5.2570    0.0000 C   0  0  0  0  0  0
    5.1877   -6.0097    0.0000 C   0  0  0  0  0  0
    6.4883   -5.2623    0.0000 C   0  0  0  0  0  0
    7.7858   -6.0150    0.0000 F   0  0  0  0  0  0
    6.4914   -3.7623    0.0000 C   0  0  0  0  0  0
    5.1939   -3.0097    0.0000 C   0  0  0  0  0  0
    1.2948   -3.7516    0.0000 O   0  0  0  0  0  0
    1.2973   -2.2519    0.0000 O   0  0  0  0  0  0
    0.0000    2.5800   -0.0000 H   0  0  0  0  0  0
   -4.6299    1.3680    0.0000 H   0  0  0  0  0  0
   -2.2343   -1.2900    0.0000 H   0  0  0  0  0  0
    0.0000   -2.5800    0.0000 H   0  0  0  0  0  0
    3.6221    3.3692   -0.0000 H   0  0  0  0  0  0
    2.0809    3.3670   -0.8898 H   0  0  0  0  0  0
    2.0809    3.3670    0.8898 H   0  0  0  0  0  0
    2.9538   -5.7951    0.0000 H   0  0  0  0  0  0
    5.1855   -7.0897    0.0000 H   0  0  0  0  0  0
    7.4278   -3.2242   -0.0000 H   0  0  0  0  0  0
    5.1961   -1.9297    0.0000 H   0  0  0  0  0  0
  1  2  1  0  0  0
  1 14  1  0  0  0
  1 21  2  0  0  0
  1 22  2  0  0  0
  2  3  1  0  0  0
  3  4  2  0  0  0
  3 11  1  0  0  0
  4  5  1  0  0  0
  4 12  1  0  0  0
  5  6  2  0  0  0
  5 23  1  0  0  0
  6  7  1  0  0  0
  6 10  1  0  0  0
  7  8  2  0  0  0
  7  9  1  0  0  0
  9 24  1  0  0  0
 10 11  2  0  0  0
 10 25  1  0  0  0
 11 26  1  0  0  0
 12 13  1  0  0  0
 13 27  1  0  0  0
 13 28  1  0  0  0
 13 29  1  0  0  0
 14 15  1  0  0  0
 14 20  2  0  0  0
 15 16  2  0  0  0
 15 30  1  0  0  0
 16 17  1  0  0  0
 16 31  1  0  0  0
 17 18  1  0  0  0
 17 19  2  0  0  0
 19 20  1  0  0  0
 19 32  1  0  0  0
 20 33  1  0  0  0
M  END
> <Best Match>
6HKZ-6H7Z-3BI1-3D7H-sh-feat-refined-model-7

> <Pharmacophore-Fit Score>
76.76

> <Score>
76.7609

> <IDNUMBER>
AO-548/41044785

> <ADMET_Solubility_Level>
3

> <ADMET_Solubility>
-3.712

> <ADMET_BBB_Level>
3

> <ADMET_AlogP98>
2.783

> <s_m_entry_id>
243

> <s_m_entry_name>
hitlist-all-models-final-consensus-hits-first.79

> <LOGS>
-4.22

> <Active/Decoy>
active

> <LOGP>
3.09

> <H_DONORS>
1

> <Matching Features>
HBA:139559586154020073697|HBA:139559586156750073701|HBA:139602557072200079472|HBA:139602557106850079653|HBA:139602557269830079660|NI:139559586433740073912|NI:139602558131380081558

> <PRICE>
S01

> <Mol. Index>
166541

> <Source Database>
Specs_SC_10mg_Apr2021-LS408.ldb

> <ROTATABLE_BONDS>
5

> <TPSA>
98.28

> <ADD_INFO>
http://www.specs.net/enter.php?specsid=AO-548/41044785

> <H_ACCEPTORS>
4

> <Frequency>
1

> <ADMET_Unknown_AlogP98>
0

> <ADMET_EXT_CYP2D6>
-8.01628637950123

> <ADMET_EXT_CYP2D6#Prediction>
false

> <ADMET_EXT_CYP2D6_Applicability>
All properties and OPS components are within expected ranges.
Unknown FCFP_2 feature: -1096278874: [*]OS(=O)(=O)[c](:[*]):[*]
Unknown FCFP_2 feature: -1549222613: [*]:[c](:[*])C(=O)O

> <ADMET_EXT_CYP2D6_Applicability#MD>
13.6563116464997

> <ADMET_EXT_CYP2D6_Applicability#MDpvalue>
6.21338938616341e-05

> <ADMET_EXT_Hepatotoxic>
2.09684070136824

> <ADMET_EXT_Hepatotoxic#Prediction>
true

> <ADMET_EXT_Hepatotoxic_Applicability>
All properties and OPS components are within expected ranges.
Unknown FCFP_2 feature: -1096278874: [*]OS(=O)(=O)[c](:[*]):[*]

> <ADMET_EXT_Hepatotoxic_Applicability#MD>
9.30333863351796

> <ADMET_EXT_Hepatotoxic_Applicability#MDpvalue>
0.31204690567251

> <ADMET_Absorption_Level>
0

> <ADMET_EXT_PPB>
8.29176997534388

> <ADMET_EXT_PPB#Prediction>
true

> <ADMET_EXT_PPB_Applicability>
All properties and OPS components are within expected ranges.

> <ADMET_EXT_PPB_Applicability#MD>
10.5118843217652

> <ADMET_EXT_PPB_Applicability#MDpvalue>
0.730197256689361

> <ADMET_PSA_2D>
90.578

> <s_m_Source_Path>
P:\Chemie\Projects\GCP2\Screening

> <s_m_Source_File>
hitlist-all-models-final-consensus-hits-first.sdf

> <i_m_Source_File_Index>
79

> <IUPAC name>
4-{[(4-fluorophenyl)sulfonyl]oxy}-3-methoxybenzoic acid

> <Name>
AO-548/41044785

> <ADMET_BBB>
-0.727

> <s_m_subgroup_title>
HitsForExperimentalTesting

> <s_m_subgroupid>
HitsForExperimentalTesting

> <b_m_subgroup_collapsed>
0

$$$$
AP-970/42983384
                    3D
 Schrodinger Suite 2020-3.
 32 33  0  0  1  0            999 V2000
    3.8990   -0.7508    0.0000 N   0  0  0  0  0  0
    5.2499   -1.3728    0.0000 C   0  0  0  0  0  0
    6.2543   -0.2587    0.0000 C   0  0  0  0  0  0
    5.5052    1.0408    0.0000 C   0  0  3  0  0  0
    4.6124    2.2307    0.0000 C   0  0  0  0  0  0
    5.2235    3.6005    0.0000 O   0  0  0  0  0  0
    3.1197    2.0753    0.0000 O   0  0  0  0  0  0
    4.0377    0.7299    0.0000 C   0  0  0  0  0  0
    5.5521   -2.8420    0.0000 O   0  0  0  0  0  0
    2.5988   -1.5004    0.0000 C   0  0  0  0  0  0
    1.2990   -0.7500    0.0000 C   0  0  0  0  0  0
    1.2990    0.7500    0.0000 C   0  0  0  0  0  0
    0.0000    1.5000    0.0000 C   0  0  0  0  0  0
   -1.2990    0.7500    0.0000 C   0  0  0  0  0  0
   -2.6003    1.4977    0.0000 C   0  0  0  0  0  0
   -2.6030    2.9977    0.0000 O   0  0  0  0  0  0
   -3.8990    0.7455    0.0000 O   0  0  0  0  0  0
   -1.2990   -0.7500    0.0000 C   0  0  0  0  0  0
    0.0000   -1.5000    0.0000 C   0  0  0  0  0  0
    6.8683   -0.3236   -0.8983 H   0  0  0  0  0  0
    6.8683   -0.3236    0.8983 H   0  0  0  0  0  0
    5.5052    1.0408   -1.0900 H   0  0  0  0  0  0
    2.7073    2.9422   -0.0000 H   0  0  0  0  0  0
    3.5807    1.1370    0.9020 H   0  0  0  0  0  0
    3.5807    1.1370   -0.9020 H   0  0  0  0  0  0
    2.5986   -2.2086    0.8286 H   0  0  0  0  0  0
    2.5986   -2.2086   -0.8286 H   0  0  0  0  0  0
    2.2343    1.2900    0.0000 H   0  0  0  0  0  0
    0.0000    2.5800    0.0000 H   0  0  0  0  0  0
   -4.6299    1.3680    0.0000 H   0  0  0  0  0  0
   -2.2343   -1.2900    0.0000 H   0  0  0  0  0  0
    0.0000   -2.5800   -0.0000 H   0  0  0  0  0  0
  1  2  1  0  0  0
  1  8  1  0  0  0
  1 10  1  0  0  0
  2  3  1  0  0  0
  2  9  2  0  0  0
  3  4  1  0  0  0
  3 20  1  0  0  0
  3 21  1  0  0  0
  4  5  1  0  0  0
  4  8  1  0  0  0
  4 22  1  0  0  0
  5  6  2  0  0  0
  5  7  1  0  0  0
  7 23  1  0  0  0
  8 24  1  0  0  0
  8 25  1  0  0  0
 10 11  1  0  0  0
 10 26  1  0  0  0
 10 27  1  0  0  0
 11 12  1  0  0  0
 11 19  2  0  0  0
 12 13  2  0  0  0
 12 28  1  0  0  0
 13 14  1  0  0  0
 13 29  1  0  0  0
 14 15  1  0  0  0
 14 18  2  0  0  0
 15 16  2  0  0  0
 15 17  1  0  0  0
 17 30  1  0  0  0
 18 19  1  0  0  0
 18 31  1  0  0  0
 19 32  1  0  0  0
M  END
> <Best Match>
6HKZ-6H7Z-3BI1-3D7H-sh-feat-refined-model-7

> <Pharmacophore-Fit Score>
76.39

> <Score>
76.38953

> <IDNUMBER>
AP-970/42983384

> <ADMET_Solubility_Level>
4

> <ADMET_Solubility>
-1.03

> <ADMET_BBB_Level>
3

> <ADMET_AlogP98>
0.368

> <s_m_entry_id>
244

> <s_m_entry_name>
hitlist-all-models-final-consensus-hits-first.82

> <LOGS>
-1.69

> <Active/Decoy>
active

> <LOGP>
0.66

> <H_DONORS>
2

> <Matching Features>
HBA:139559586154020073697|HBA:139559586156750073701|HBA:139602557072200079472|HBA:139602557106850079653|HBA:139602557269830079660|NI:139559586433740073912|NI:139602558131380081558

> <PRICE>
S01

> <Mol. Index>
190493

> <Source Database>
Specs_SC_10mg_Apr2021-LS408.ldb

> <ROTATABLE_BONDS>
4

> <TPSA>
94.91

> <ADD_INFO>
http://www.specs.net/enter.php?specsid=AP-970/42983384

> <H_ACCEPTORS>
6

> <Frequency>
1

> <ADMET_Unknown_AlogP98>
0

> <ADMET_EXT_CYP2D6>
-8.36197527625136

> <ADMET_EXT_CYP2D6#Prediction>
false

> <ADMET_EXT_CYP2D6_Applicability>
All properties and OPS components are within expected ranges.
Unknown FCFP_2 feature: -1549222613: [*]:[c](:[*])C(=O)O

> <ADMET_EXT_CYP2D6_Applicability#MD>
12.0579101164205

> <ADMET_EXT_CYP2D6_Applicability#MDpvalue>
0.00260054864031856

> <ADMET_EXT_Hepatotoxic>
-2.86056195647634

> <ADMET_EXT_Hepatotoxic#Prediction>
true

> <ADMET_EXT_Hepatotoxic_Applicability>
All properties and OPS components are within expected ranges.

> <ADMET_EXT_Hepatotoxic_Applicability#MD>
11.7483237912393

> <ADMET_EXT_Hepatotoxic_Applicability#MDpvalue>
0.000440596817707043

> <ADMET_Absorption_Level>
0

> <ADMET_EXT_PPB>
-1.1340005892793

> <ADMET_EXT_PPB#Prediction>
true

> <ADMET_EXT_PPB_Applicability>
All properties and OPS components are within expected ranges.

> <ADMET_EXT_PPB_Applicability#MD>
12.9224153999167

> <ADMET_EXT_PPB_Applicability#MDpvalue>
0.00728780757431203

> <ADMET_PSA_2D>
96.885

> <s_m_Source_Path>
P:\Chemie\Projects\GCP2\Screening

> <s_m_Source_File>
hitlist-all-models-final-consensus-hits-first.sdf

> <i_m_Source_File_Index>
82

> <IUPAC name>
1-(4-carboxybenzyl)-5-oxo-3-pyrrolidinecarboxylic acid

> <Name>
AP-970/42983384

> <ADMET_BBB>
-1.573

> <s_m_subgroup_title>
HitsForExperimentalTesting

> <s_m_subgroupid>
HitsForExperimentalTesting

> <b_m_subgroup_collapsed>
0

$$$$
AN-652/13064001
                    3D
 Schrodinger Suite 2020-3.
 50 54  0  0  1  0            999 V2000
    1.2990   -0.7500    0.0000 C   0  0  0  0  0  0
    1.2990    0.7500    0.0000 C   0  0  0  0  0  0
    0.0000    1.5000    0.0000 C   0  0  1  0  0  0
    0.0000    3.0008    0.0000 C   0  0  0  0  0  0
   -1.2979    3.7529    0.0000 C   0  0  0  0  0  0
   -2.7769    3.4978    0.0000 C   0  0  0  0  0  0
   -3.1220    2.5592    0.0000 O   0  0  0  0  0  0
   -3.7381    4.6504    0.0000 O   0  0  0  0  0  0
   -1.2955    5.2529    0.0000 C   0  0  0  0  0  0
    0.0047    6.0009    0.0000 C   0  0  0  0  0  0
    1.3026    5.2488    0.0000 C   0  0  0  0  0  0
    1.3002    3.7488    0.0000 C   0  0  0  0  0  0
   -1.2990    0.7500    0.0000 C   0  0  0  0  0  0
   -1.2990   -0.7500    0.0000 C   0  0  0  0  0  0
    0.0000   -1.5000    0.0000 O   0  0  0  0  0  0
   -2.5981   -1.5000    0.0000 C   0  0  0  0  0  0
   -3.8971   -0.7500    0.0000 C   0  0  0  0  0  0
   -5.1984   -1.4978    0.0000 O   0  0  0  0  0  0
   -6.4971   -0.7455    0.0000 S   0  0  0  0  0  0
   -7.7984   -1.4932    0.0000 C   0  0  0  0  0  0
   -7.8015   -2.9932    0.0000 C   0  0  0  0  0  0
   -9.1021   -3.7406    0.0000 C   0  0  0  0  0  0
  -10.3995   -2.9879    0.0000 C   0  0  0  0  0  0
  -10.3965   -1.4879    0.0000 C   0  0  0  0  0  0
   -9.0959   -0.7406    0.0000 C   0  0  0  0  0  0
  -11.7001   -3.7352    0.0000 Br  0  0  0  0  0  0
   -6.4945    0.7545    0.0000 O   0  0  0  0  0  0
   -5.1969    0.0024    0.0000 O   0  0  0  0  0  0
   -3.8971    0.7500    0.0000 C   0  0  0  0  0  0
   -2.5981    1.5000    0.0000 C   0  0  0  0  0  0
   -2.5981   -3.0000    0.0000 I   0  0  0  0  0  0
    2.5981    1.5000    0.0000 C   0  0  0  0  0  0
    3.8971    0.7500    0.0000 C   0  0  0  0  0  0
    3.8971   -0.7500    0.0000 C   0  0  0  0  0  0
    2.5981   -1.5000    0.0000 C   0  0  0  0  0  0
    2.5981   -3.0000    0.0000 I   0  0  0  0  0  0
    5.1962   -1.5000    0.0000 O   0  0  0  0  0  0
   -4.6383    4.3169    0.0000 H   0  0  0  0  0  0
   -2.2299    5.7944   -0.0000 H   0  0  0  0  0  0
    0.0064    7.0809    0.0000 H   0  0  0  0  0  0
    2.2388    5.7873   -0.0000 H   0  0  0  0  0  0
    2.2347    3.2074    0.0000 H   0  0  0  0  0  0
   -6.8673   -3.5351   -0.0000 H   0  0  0  0  0  0
   -9.1043   -4.8206    0.0000 H   0  0  0  0  0  0
  -11.3307   -0.9460   -0.0000 H   0  0  0  0  0  0
   -9.0937    0.3394    0.0000 H   0  0  0  0  0  0
   -4.8324    1.2900    0.0000 H   0  0  0  0  0  0
   -2.5981    2.5800   -0.0000 H   0  0  0  0  0  0
    2.5981    2.5800   -0.0000 H   0  0  0  0  0  0
    4.8324    1.2900    0.0000 H   0  0  0  0  0  0
  1  2  1  0  0  0
  1 15  1  0  0  0
  1 35  2  0  0  0
  2  3  2  0  0  0
  2 32  1  0  0  0
  3  4  1  6  0  0
  3 13  1  0  0  0
  4  5  2  0  0  0
  4 12  1  0  0  0
  5  6  1  0  0  0
  5  9  1  0  0  0
  6  7  2  0  0  0
  6  8  1  0  0  0
  8 38  1  0  0  0
  9 10  2  0  0  0
  9 39  1  0  0  0
 10 11  1  0  0  0
 10 40  1  0  0  0
 11 12  2  0  0  0
 11 41  1  0  0  0
 12 42  1  0  0  0
 13 14  2  0  0  0
 13 30  1  0  0  0
 14 15  1  0  0  0
 14 16  1  0  0  0
 16 17  2  0  0  0
 16 31  1  0  0  0
 17 18  1  0  0  0
 17 29  1  0  0  0
 18 19  1  0  0  0
 19 20  1  0  0  0
 19 27  2  0  0  0
 19 28  2  0  0  0
 20 21  2  0  0  0
 20 25  1  0  0  0
 21 22  1  0  0  0
 21 43  1  0  0  0
 22 23  2  0  0  0
 22 44  1  0  0  0
 23 24  1  0  0  0
 23 26  1  0  0  0
 24 25  2  0  0  0
 24 45  1  0  0  0
 25 46  1  0  0  0
 29 30  2  0  0  0
 29 47  1  0  0  0
 30 48  1  0  0  0
 32 33  2  0  0  0
 32 49  1  0  0  0
 33 34  1  0  0  0
 33 50  1  0  0  0
 34 35  1  0  0  0
 34 37  2  0  0  0
 35 36  1  0  0  0
M  END
> <i_m_ct_stereo_status>
1

> <Best Match>
6HKZ-6H7Z-3BI1-3D7H-sh-feat-refined-model-7

> <Pharmacophore-Fit Score>
76.26

> <Score>
76.26215

> <IDNUMBER>
AN-652/13064001

> <ADMET_Solubility_Level>
1

> <ADMET_Solubility>
-7.415

> <ADMET_BBB_Level>
4

> <ADMET_AlogP98>
6.045

> <s_m_entry_id>
245

> <s_m_entry_name>
hitlist-all-models-final-consensus-hits-first.78

> <LOGS>
-10.62

> <Active/Decoy>
active

> <LOGP>
6.52

> <H_DONORS>
1

> <Matching Features>
HBA:139559586154020073697|HBA:139559586156750073701|HBA:139602557072200079472|HBA:139602557106850079653|HBA:139602557269830079660|NI:139559586433740073912|NI:139602558131380081558

> <PRICE>
S01

> <Mol. Index>
134487

> <Source Database>
Specs_SC_10mg_Apr2021-LS408.ldb

> <ROTATABLE_BONDS>
5

> <TPSA>
115.35

> <ADD_INFO>
http://www.specs.net/enter.php?specsid=AN-652/13064001

> <H_ACCEPTORS>
5

> <Frequency>
1

> <ADMET_Unknown_AlogP98>
0

> <ADMET_EXT_CYP2D6>
-13.2749309309144

> <ADMET_EXT_CYP2D6#Prediction>
false

> <ADMET_EXT_CYP2D6_Applicability>
All properties and OPS components are within expected ranges.
Unknown FCFP_2 feature: -1549222613: [*]:[c](:[*])C(=O)O
Unknown FCFP_2 feature: -1096278874: [*]OS(=O)(=O)[c](:[*]):[*]
Unknown FCFP_2 feature: 501530171: [*]C(=C(I)C(=[*])[*])[*]

> <ADMET_EXT_CYP2D6_Applicability#MD>
18.9028665202787

> <ADMET_EXT_CYP2D6_Applicability#MDpvalue>
6.41657568129812e-11

> <ADMET_EXT_Hepatotoxic>
3.99639580157907

> <ADMET_EXT_Hepatotoxic#Prediction>
true

> <ADMET_EXT_Hepatotoxic_Applicability>
All properties and OPS components are within expected ranges.
Unknown FCFP_2 feature: -1096278874: [*]OS(=O)(=O)[c](:[*]):[*]

> <ADMET_EXT_Hepatotoxic_Applicability#MD>
14.7576998061948

> <ADMET_EXT_Hepatotoxic_Applicability#MDpvalue>
1.27241483766453e-10

> <ADMET_Absorption_Level>
2

> <ADMET_EXT_PPB>
2.90115665034219

> <ADMET_EXT_PPB#Prediction>
true

> <ADMET_EXT_PPB_Applicability>
All properties and OPS components are within expected ranges.

> <ADMET_EXT_PPB_Applicability#MD>
14.4121261638747

> <ADMET_EXT_PPB_Applicability#MDpvalue>
1.47262521899002e-05

> <ADMET_PSA_2D>
107.878

> <s_m_Source_Path>
P:\Chemie\Projects\GCP2\Screening

> <s_m_Source_File>
hitlist-all-models-final-consensus-hits-first.sdf

> <i_m_Source_File_Index>
78

> <IUPAC name>
2-(6-{[(4-bromophenyl)sulfonyl]oxy}-4,5-diiodo-3-oxo-3H-xanthen-9-yl)benzoic acid

> <Name>
AN-652/13064001

> <s_m_subgroup_title>
HitsForExperimentalTesting

> <s_m_subgroupid>
HitsForExperimentalTesting

> <b_m_subgroup_collapsed>
0

$$$$
AP-406/42800686
                    3D
 Schrodinger Suite 2020-3.
 48 48  0  0  1  0            999 V2000
    1.2990   -0.7500    0.0000 C   0  0  0  0  0  0
    1.2990    0.7500    0.0000 C   0  0  0  0  0  0
    0.0000    1.5000    0.0000 C   0  0  0  0  0  0
    0.0000    3.0008    0.0000 C   0  0  0  0  0  0
   -1.2990    0.7500    0.0000 C   0  0  0  0  0  0
   -1.2990   -0.7500    0.0000 C   0  0  0  0  0  0
    0.0000   -1.5000    0.0000 C   0  0  0  0  0  0
    0.0000   -3.0008    0.0000 C   0  0  0  0  0  0
   -2.5988   -1.5004    0.0000 C   0  0  0  0  0  0
   -2.7771    1.0106    0.0000 C   0  0  0  0  0  0
   -3.7425    2.1597    0.0000 C   0  0  0  0  0  0
   -2.7793    3.3106    0.0000 C   0  0  0  0  0  0
   -1.3018    3.0516    0.0000 O   0  0  0  0  0  0
   -3.2935    4.7206    0.0000 O   0  0  0  0  0  0
   -5.2202    1.8977    0.0000 C   0  0  0  0  0  0
   -6.1851    3.0461    0.0000 O   0  0  0  0  0  0
   -5.7331    0.4872    0.0000 O   0  0  0  0  0  0
    2.5988    1.5004    0.0000 C   0  0  0  0  0  0
    2.2638   -1.8997    0.0000 C   0  0  0  0  0  0
    3.7416   -2.1612    0.0000 C   0  0  0  0  0  0
    5.0423   -1.4125    0.0000 C   0  0  0  0  0  0
    5.0437    0.0875    0.0000 O   0  0  0  0  0  0
    6.3416   -2.1637    0.0000 O   0  0  0  0  0  0
    4.2536   -3.5720    0.0000 C   0  0  0  0  0  0
    5.7306   -3.8334    0.0000 O   0  0  0  0  0  0
    3.2885   -4.7214    0.0000 O   0  0  0  0  0  0
   -1.0275    3.3646   -0.0000 H   0  0  0  0  0  0
    0.5137    3.3646    0.8898 H   0  0  0  0  0  0
    0.5137    3.3646   -0.8898 H   0  0  0  0  0  0
   -1.0275   -3.3646    0.0000 H   0  0  0  0  0  0
    0.5137   -3.3646   -0.8898 H   0  0  0  0  0  0
    0.5137   -3.3646    0.8898 H   0  0  0  0  0  0
   -2.4002   -2.5722   -0.0000 H   0  0  0  0  0  0
   -3.1708   -1.2374    0.8898 H   0  0  0  0  0  0
   -3.1708   -1.2374   -0.8898 H   0  0  0  0  0  0
   -3.1975    0.2819    0.6931 H   0  0  0  0  0  0
   -3.1975    0.2819   -0.6931 H   0  0  0  0  0  0
   -3.7425    2.1597   -1.0900 H   0  0  0  0  0  0
   -2.5531    5.3317   -0.0000 H   0  0  0  0  0  0
   -6.6931    0.4953    0.0000 H   0  0  0  0  0  0
    2.4002    2.5722   -0.0000 H   0  0  0  0  0  0
    3.1708    1.2374    0.8898 H   0  0  0  0  0  0
    3.1708    1.2374   -0.8898 H   0  0  0  0  0  0
    1.8429   -2.6282   -0.6931 H   0  0  0  0  0  0
    1.8429   -2.6282    0.6931 H   0  0  0  0  0  0
    3.7416   -2.1612    1.0900 H   0  0  0  0  0  0
    7.0720   -1.5407    0.0000 H   0  0  0  0  0  0
    3.7755   -5.5487   -0.0000 H   0  0  0  0  0  0
  1  2  1  0  0  0
  1  7  2  0  0  0
  1 19  1  0  0  0
  2  3  2  0  0  0
  2 18  1  0  0  0
  3  4  1  0  0  0
  3  5  1  0  0  0
  4 27  1  0  0  0
  4 28  1  0  0  0
  4 29  1  0  0  0
  5  6  2  0  0  0
  5 10  1  0  0  0
  6  7  1  0  0  0
  6  9  1  0  0  0
  7  8  1  0  0  0
  8 30  1  0  0  0
  8 31  1  0  0  0
  8 32  1  0  0  0
  9 33  1  0  0  0
  9 34  1  0  0  0
  9 35  1  0  0  0
 10 11  1  0  0  0
 10 36  1  0  0  0
 10 37  1  0  0  0
 11 12  1  0  0  0
 11 15  1  0  0  0
 11 38  1  0  0  0
 12 13  2  0  0  0
 12 14  1  0  0  0
 14 39  1  0  0  0
 15 16  2  0  0  0
 15 17  1  0  0  0
 17 40  1  0  0  0
 18 41  1  0  0  0
 18 42  1  0  0  0
 18 43  1  0  0  0
 19 20  1  0  0  0
 19 44  1  0  0  0
 19 45  1  0  0  0
 20 21  1  0  0  0
 20 24  1  0  0  0
 20 46  1  0  0  0
 21 22  2  0  0  0
 21 23  1  0  0  0
 23 47  1  0  0  0
 24 25  2  0  0  0
 24 26  1  0  0  0
 26 48  1  0  0  0
M  END
> <Best Match>
6HKZ-6H7Z-3BI1-3D7H-sh-feat-refined-model-7

> <Pharmacophore-Fit Score>
76.26

> <Score>
76.25814

> <IDNUMBER>
AP-406/42800686

> <ADMET_Solubility_Level>
3

> <ADMET_Solubility>
-3.809

> <ADMET_BBB_Level>
4

> <ADMET_AlogP98>
3.228

> <s_m_entry_id>
246

> <s_m_entry_name>
hitlist-all-models-final-consensus-hits-first.81

> <LOGS>
-3.65

> <Active/Decoy>
active

> <LOGP>
2.54

> <H_DONORS>
4

> <Matching Features>
HBA:139559586154020073697|HBA:139559586156750073701|HBA:139602557072200079472|HBA:139602557106850079653|HBA:139602557269830079660|NI:139559586433740073912|NI:139602558131380081558

> <PRICE>
S01

> <Mol. Index>
180447

> <Source Database>
Specs_SC_10mg_Apr2021-LS408.ldb

> <ROTATABLE_BONDS>
8

> <TPSA>
149.2

> <ADD_INFO>
http://www.specs.net/enter.php?specsid=AP-406/42800686

> <H_ACCEPTORS>
8

> <Frequency>
1

> <ADMET_Unknown_AlogP98>
0

> <ADMET_EXT_CYP2D6>
-4.01043321165864

> <ADMET_EXT_CYP2D6#Prediction>
false

> <ADMET_EXT_CYP2D6_Applicability>
All properties and OPS components are within expected ranges.

> <ADMET_EXT_CYP2D6_Applicability#MD>
17.0595000228133

> <ADMET_EXT_CYP2D6_Applicability#MDpvalue>
8.76646063573384e-09

> <ADMET_EXT_Hepatotoxic>
-1.71456339655197

> <ADMET_EXT_Hepatotoxic#Prediction>
true

> <ADMET_EXT_Hepatotoxic_Applicability>
All properties and OPS components are within expected ranges.

> <ADMET_EXT_Hepatotoxic_Applicability#MD>
10.567097684293

> <ADMET_EXT_Hepatotoxic_Applicability#MDpvalue>
0.0223837197062186

> <ADMET_Absorption_Level>
3

> <ADMET_EXT_PPB>
-0.825791590958465

> <ADMET_EXT_PPB#Prediction>
true

> <ADMET_EXT_PPB_Applicability>
All properties and OPS components are within expected ranges.

> <ADMET_EXT_PPB_Applicability#MD>
11.8920505459919

> <ADMET_EXT_PPB_Applicability#MDpvalue>
0.119570937732367

> <ADMET_PSA_2D>
152.465

> <s_m_Source_Path>
P:\Chemie\Projects\GCP2\Screening

> <s_m_Source_File>
hitlist-all-models-final-consensus-hits-first.sdf

> <i_m_Source_File_Index>
81

> <IUPAC name>
2-[4-(2,2-dicarboxyethyl)-2,3,5,6-tetramethylbenzyl]malonic acid

> <Name>
AP-406/42800686

> <s_m_subgroup_title>
HitsForExperimentalTesting

> <s_m_subgroupid>
HitsForExperimentalTesting

> <b_m_subgroup_collapsed>
0

$$$$
AN-652/12812004
                    3D
 Schrodinger Suite 2020-3.
 43 45  0  0  1  0            999 V2000
    2.5988   -1.5004    0.0000 S   0  0  0  0  0  0
    1.2990   -0.7500    0.0000 C   0  0  0  0  0  0
    1.2990    0.7500    0.0000 C   0  0  0  0  0  0
    0.0000    1.5000    0.0000 C   0  0  0  0  0  0
   -1.2990    0.7500    0.0000 C   0  0  0  0  0  0
   -2.5981    1.5000    0.0000 C   0  0  0  0  0  0
   -3.8971    0.7500    0.0000 C   0  0  0  0  0  0
   -3.8971   -0.7500    0.0000 C   0  0  0  0  0  0
   -5.1969   -1.5004    0.0000 S   0  0  0  0  0  0
   -5.1964   -3.0004    0.0000 O   0  0  0  0  0  0
   -6.4955   -2.2511    0.0000 O   0  0  0  0  0  0
   -6.4971   -0.7509    0.0000 O   0  0  0  0  0  0
   -2.5981   -1.5000    0.0000 C   0  0  0  0  0  0
   -1.2990   -0.7500    0.0000 C   0  0  0  0  0  0
    0.0000   -1.5000    0.0000 C   0  0  0  0  0  0
    0.0031    3.0008    0.0000 O   0  0  0  0  0  0
    1.3039    3.7494    0.0000 C   0  0  0  0  0  0
    1.3070    5.2502    0.0000 C   0  0  0  0  0  0
    2.6078    5.9988    0.0000 C   0  0  0  0  0  0
    2.6109    7.4996    0.0000 C   0  0  0  0  0  0
    3.9099    8.2497    0.0000 C   0  0  0  0  0  0
    3.9099    9.7497    0.0000 C   0  0  0  0  0  0
    2.6109   10.4997    0.0000 C   0  0  0  0  0  0
    1.3118    9.7497    0.0000 C   0  0  0  0  0  0
    1.3118    8.2497    0.0000 C   0  0  0  0  0  0
    2.6016    2.9971    0.0000 O   0  0  0  0  0  0
    2.5983   -3.0004    0.0000 O   0  0  0  0  0  0
    3.8975   -2.2510    0.0000 O   0  0  0  0  0  0
    3.8990   -0.7508    0.0000 O   0  0  0  0  0  0
    2.2343    1.2900    0.0000 H   0  0  0  0  0  0
   -2.5981    2.5800    0.0000 H   0  0  0  0  0  0
   -4.8324    1.2900    0.0000 H   0  0  0  0  0  0
   -7.2267   -1.3749   -0.0000 H   0  0  0  0  0  0
   -2.5981   -2.5800   -0.0000 H   0  0  0  0  0  0
    0.0000   -2.5800   -0.0000 H   0  0  0  0  0  0
    0.3728    5.7921   -0.0000 H   0  0  0  0  0  0
    3.5424    5.4575   -0.0000 H   0  0  0  0  0  0
    4.8452    7.7098    0.0000 H   0  0  0  0  0  0
    4.8452   10.2897    0.0000 H   0  0  0  0  0  0
    2.6109   11.5797   -0.0000 H   0  0  0  0  0  0
    0.3765   10.2897    0.0000 H   0  0  0  0  0  0
    0.3765    7.7097   -0.0000 H   0  0  0  0  0  0
    4.6286   -1.3747   -0.0000 H   0  0  0  0  0  0
  1  2  1  0  0  0
  1 27  2  0  0  0
  1 28  2  0  0  0
  1 29  1  0  0  0
  2  3  2  0  0  0
  2 15  1  0  0  0
  3  4  1  0  0  0
  3 30  1  0  0  0
  4  5  2  0  0  0
  4 16  1  0  0  0
  5  6  1  0  0  0
  5 14  1  0  0  0
  6  7  2  0  0  0
  6 31  1  0  0  0
  7  8  1  0  0  0
  7 32  1  0  0  0
  8  9  1  0  0  0
  8 13  2  0  0  0
  9 10  2  0  0  0
  9 11  2  0  0  0
  9 12  1  0  0  0
 12 33  1  0  0  0
 13 14  1  0  0  0
 13 34  1  0  0  0
 14 15  2  0  0  0
 15 35  1  0  0  0
 16 17  1  0  0  0
 17 18  1  0  0  0
 17 26  2  0  0  0
 18 19  2  0  0  0
 18 36  1  0  0  0
 19 20  1  0  0  0
 19 37  1  0  0  0
 20 21  2  0  0  0
 20 25  1  0  0  0
 21 22  1  0  0  0
 21 38  1  0  0  0
 22 23  2  0  0  0
 22 39  1  0  0  0
 23 24  1  0  0  0
 23 40  1  0  0  0
 24 25  2  0  0  0
 24 41  1  0  0  0
 25 42  1  0  0  0
 29 43  1  0  0  0
M  END
> <Best Match>
6HKZ-6H7Z-3BI1-3D7H-sh-feat-refined-model-7

> <Pharmacophore-Fit Score>
76.10

> <Score>
76.10235

> <IDNUMBER>
AN-652/12812004

> <ADMET_Solubility_Level>
2

> <ADMET_Solubility>
-4.427

> <ADMET_BBB_Level>
4

> <ADMET_AlogP98>
3.303

> <s_m_entry_id>
247

> <s_m_entry_name>
hitlist-all-models-final-consensus-hits-first.77

> <LOGS>
-2.92

> <Active/Decoy>
active

> <LOGP>
0.64

> <H_DONORS>
2

> <Matching Features>
HBA:139559586154020073697|HBA:139559586156750073701|HBA:139602557072200079472|HBA:139602557106850079653|HBA:139602557269830079660|NI:139559586433740073912|NI:139602558131380081558

> <PRICE>
S01

> <Mol. Index>
134396

> <Source Database>
Specs_SC_10mg_Apr2021-LS408.ldb

> <ROTATABLE_BONDS>
6

> <TPSA>
151.8

> <ADD_INFO>
http://www.specs.net/enter.php?specsid=AN-652/12812004

> <H_ACCEPTORS>
7

> <Frequency>
1

> <ADMET_Unknown_AlogP98>
0

> <ADMET_EXT_CYP2D6>
-11.0368180446582

> <ADMET_EXT_CYP2D6#Prediction>
false

> <ADMET_EXT_CYP2D6_Applicability>
All properties and OPS components are within expected ranges.

> <ADMET_EXT_CYP2D6_Applicability#MD>
16.5101204493535

> <ADMET_EXT_CYP2D6_Applicability#MDpvalue>
3.79703859225235e-08

> <ADMET_EXT_Hepatotoxic>
-2.39972032532986

> <ADMET_EXT_Hepatotoxic#Prediction>
true

> <ADMET_EXT_Hepatotoxic_Applicability>
All properties and OPS components are within expected ranges.

> <ADMET_EXT_Hepatotoxic_Applicability#MD>
13.1969967433319

> <ADMET_EXT_Hepatotoxic_Applicability#MDpvalue>
6.84795362439915e-07

> <ADMET_Absorption_Level>
2

> <ADMET_EXT_PPB>
5.1314600216787

> <ADMET_EXT_PPB#Prediction>
true

> <ADMET_EXT_PPB_Applicability>
All properties and OPS components are within expected ranges.

> <ADMET_EXT_PPB_Applicability#MD>
15.0548613825911

> <ADMET_EXT_PPB_Applicability#MDpvalue>
4.92981392397423e-07

> <ADMET_PSA_2D>
137.065

> <s_m_Source_Path>
P:\Chemie\Projects\GCP2\Screening

> <s_m_Source_File>
hitlist-all-models-final-consensus-hits-first.sdf

> <i_m_Source_File_Index>
77

> <IUPAC name>
4-(cinnamoyloxy)-2,7-naphthalenedisulfonic acid

> <Name>
AN-652/12812004

> <s_m_subgroup_title>
HitsForExperimentalTesting

> <s_m_subgroupid>
HitsForExperimentalTesting

> <b_m_subgroup_collapsed>
0

$$$$
AU-059/43515307
                    3D
 Schrodinger Suite 2020-3.
 49 52  0  0  1  0            999 V2000
    3.9249   -5.8787    0.0000 N   0  0  0  0  0  0
    4.4000   -7.2880    0.0000 C   0  0  0  0  0  0
    3.1856   -8.1685    0.0000 C   0  0  0  0  0  0
    3.1842   -9.6685    0.0000 Cl  0  0  0  0  0  0
    1.9730   -7.2857    0.0000 N   0  0  0  0  0  0
    2.4378   -5.8595    0.0000 C   0  0  0  0  0  0
    1.2031   -5.0110    0.0000 C   0  0  0  0  0  0
    1.3198   -3.5148    0.0000 C   0  0  0  0  0  0
    0.0829   -2.6647    0.0000 C   0  0  0  0  0  0
    0.1997   -1.1684    0.0000 C   0  0  0  0  0  0
    5.8270   -7.7443    0.0000 C   0  0  0  0  0  0
    6.9367   -6.7350    0.0000 O   0  0  0  0  0  0
    6.1469   -9.2106    0.0000 O   0  0  0  0  0  0
    4.8082   -4.6653    0.0000 C   0  0  0  0  0  0
    6.2982   -4.8224    0.0000 C   0  0  0  0  0  0
    7.0478   -6.1217    0.0000 S   0  0  0  0  0  0
    8.4989   -5.7956    0.0000 C   0  0  0  0  0  0
    9.6123   -6.8019    0.0000 C   0  0  0  0  0  0
   11.0397   -6.3411    0.0000 C   0  0  0  0  0  0
   11.3546   -4.8738    0.0000 C   0  0  0  0  0  0
   10.3467   -3.7801    0.0000 N   0  0  0  0  0  0
   11.0971   -2.4813    0.0000 N   0  0  0  0  0  0
   12.5642   -2.7936    0.0000 N   0  0  0  0  0  0
   12.7205   -4.2854    0.0000 N   0  0  0  0  0  0
   12.1526   -7.3469    0.0000 C   0  0  0  0  0  0
   11.8379   -8.8136    0.0000 C   0  0  0  0  0  0
   10.4104   -9.2744    0.0000 C   0  0  0  0  0  0
    9.2976   -8.2686    0.0000 C   0  0  0  0  0  0
    8.6724   -4.3185    0.0000 C   0  0  0  0  0  0
    7.3023   -3.7080    0.0000 C   0  0  0  0  0  0
    0.5640   -5.3161    0.8286 H   0  0  0  0  0  0
    0.5640   -5.3161   -0.8286 H   0  0  0  0  0  0
    1.9589   -3.2097   -0.8286 H   0  0  0  0  0  0
    1.9589   -3.2097    0.8286 H   0  0  0  0  0  0
   -0.5562   -2.9698    0.8286 H   0  0  0  0  0  0
   -0.5562   -2.9698   -0.8286 H   0  0  0  0  0  0
   -0.7963   -0.7257    0.0000 H   0  0  0  0  0  0
    0.7402   -0.8456    0.8898 H   0  0  0  0  0  0
    0.7402   -0.8456   -0.8898 H   0  0  0  0  0  0
    7.0993   -9.3308   -0.0000 H   0  0  0  0  0  0
    4.5206   -4.0182    0.8286 H   0  0  0  0  0  0
    4.5206   -4.0182   -0.8286 H   0  0  0  0  0  0
   13.5304   -4.8889    0.0000 H   0  0  0  0  0  0
   13.1804   -7.0151    0.0000 H   0  0  0  0  0  0
   12.6391   -9.5378    0.0000 H   0  0  0  0  0  0
   10.1838  -10.3304   -0.0000 H   0  0  0  0  0  0
    8.2698   -8.6004   -0.0000 H   0  0  0  0  0  0
    9.6643   -3.8913    0.0000 H   0  0  0  0  0  0
    6.9689   -2.6807    0.0000 H   0  0  0  0  0  0
  1  2  1  0  0  0
  1  6  1  0  0  0
  1 14  1  0  0  0
  2  3  2  0  0  0
  2 11  1  0  0  0
  3  4  1  0  0  0
  3  5  1  0  0  0
  5  6  2  0  0  0
  6  7  1  0  0  0
  7  8  1  0  0  0
  7 31  1  0  0  0
  7 32  1  0  0  0
  8  9  1  0  0  0
  8 33  1  0  0  0
  8 34  1  0  0  0
  9 10  1  0  0  0
  9 35  1  0  0  0
  9 36  1  0  0  0
 10 37  1  0  0  0
 10 38  1  0  0  0
 10 39  1  0  0  0
 11 12  2  0  0  0
 11 13  1  0  0  0
 13 40  1  0  0  0
 14 15  1  0  0  0
 14 41  1  0  0  0
 14 42  1  0  0  0
 15 16  1  0  0  0
 15 30  2  0  0  0
 16 17  1  0  0  0
 17 18  1  0  0  0
 17 29  2  0  0  0
 18 19  1  0  0  0
 18 28  2  0  0  0
 19 20  1  0  0  0
 19 25  2  0  0  0
 20 21  2  0  0  0
 20 24  1  0  0  0
 21 22  1  0  0  0
 22 23  2  0  0  0
 23 24  1  0  0  0
 24 43  1  0  0  0
 25 26  1  0  0  0
 25 44  1  0  0  0
 26 27  2  0  0  0
 26 45  1  0  0  0
 27 28  1  0  0  0
 27 46  1  0  0  0
 28 47  1  0  0  0
 29 30  1  0  0  0
 29 48  1  0  0  0
 30 49  1  0  0  0
M  END
> <Best Match>
6HKZ-6H7Z-3BI1-3D7H-sh-feat-refined-model-7

> <Pharmacophore-Fit Score>
75.97

> <Score>
75.96916

> <IDNUMBER>
AU-059/43515307

> <ADMET_Solubility_Level>
1

> <ADMET_Solubility>
-6.165

> <ADMET_BBB_Level>
4

> <ADMET_AlogP98>
4.979

> <s_m_entry_id>
248

> <s_m_entry_name>
hitlist-all-models-final-consensus-hits-first.83

> <LOGS>
-6.39

> <Active/Decoy>
active

> <LOGP>
4.63

> <H_DONORS>
2

> <Matching Features>
HBA:139559586154020073697|HBA:139559586156750073701|HBA:139602557072200079472|HBA:139602557106850079653|HBA:139602557269830079660|NI:139559586433740073912|NI:139602558131380081558

> <PRICE>
S01

> <Mol. Index>
208530

> <Source Database>
Specs_SC_10mg_Apr2021-LS408.ldb

> <ROTATABLE_BONDS>
8

> <TPSA>
137.82

> <ADD_INFO>
http://www.specs.net/enter.php?specsid=AU-059/43515307

> <H_ACCEPTORS>
8

> <Frequency>
1

> <ADMET_Unknown_AlogP98>
0

> <ADMET_EXT_CYP2D6>
-5.14416451708598

> <ADMET_EXT_CYP2D6#Prediction>
false

> <ADMET_EXT_CYP2D6_Applicability>
All properties and OPS components are within expected ranges.
Unknown FCFP_2 feature: -1374812327: [*][c]1:[*]:[*]:n:[c]:1Cl
Unknown FCFP_2 feature: -1549222613: [*]:[c](:[*])C(=O)O
Unknown FCFP_2 feature: 4456840: [*]1:[*]:n:n:[nH]:1
Unknown FCFP_2 feature: 262592487: [*][c]1:[*]:[*]:n:[nH]:1

> <ADMET_EXT_CYP2D6_Applicability#MD>
15.1276369956273

> <ADMET_EXT_CYP2D6_Applicability#MDpvalue>
1.46346372466977e-06

> <ADMET_EXT_Hepatotoxic>
-3.78646430963747

> <ADMET_EXT_Hepatotoxic#Prediction>
true

> <ADMET_EXT_Hepatotoxic_Applicability>
All properties and OPS components are within expected ranges.

> <ADMET_EXT_Hepatotoxic_Applicability#MD>
16.794897994484

> <ADMET_EXT_Hepatotoxic_Applicability#MDpvalue>
2.64296970012649e-16

> <ADMET_Absorption_Level>
1

> <ADMET_EXT_PPB>
12.3328809644899

> <ADMET_EXT_PPB#Prediction>
true

> <ADMET_EXT_PPB_Applicability>
OPS PC27 out of range. Value: 3.5595. Training min, max, SD, explained variance: -3.2107, 3.3919, 1.129, 0.0105.
Unknown FCFP_2 feature: 690540968: [*]:[c](:[*])[c]1:[nH]:[*]:[*]:n:1

> <ADMET_EXT_PPB_Applicability#MD>
20.899133877803

> <ADMET_EXT_PPB_Applicability#MDpvalue>
6.7368072989241e-27

> <ADMET_PSA_2D>
103.563

> <s_m_Source_Path>
P:\Chemie\Projects\GCP2\Screening

> <s_m_Source_File>
hitlist-all-models-final-consensus-hits-first.sdf

> <i_m_Source_File_Index>
83

> <IUPAC name>
2-butyl-4-chloro-1-({5-[2-(1H-tetraazol-5-yl)phenyl]-2-thienyl}methyl)-1H-imidazole-5-carboxylic acid

> <Name>
AU-059/43515307

> <s_m_subgroup_title>
HitsForExperimentalTesting

> <s_m_subgroupid>
HitsForExperimentalTesting

> <b_m_subgroup_collapsed>
0

$$$$
AG-205/33006036
                    3D
 Schrodinger Suite 2020-3.
 44 46  0  0  1  0            999 V2000
    2.5951   -3.0039    0.0000 S   0  0  0  0  0  0
    2.5973   -1.5031    0.0000 O   0  0  0  0  0  0
    1.2990   -0.7500    0.0000 C   0  0  0  0  0  0
    1.2990    0.7500    0.0000 C   0  0  0  0  0  0
    0.0000    1.5000    0.0000 C   0  0  0  0  0  0
   -1.2990    0.7500    0.0000 C   0  0  0  0  0  0
   -2.6003    1.4977    0.0000 O   0  0  0  0  0  0
   -3.8990    0.7455    0.0000 S   0  0  0  0  0  0
   -5.2003    1.4932    0.0000 C   0  0  0  0  0  0
   -6.4978    0.7405    0.0000 C   0  0  0  0  0  0
   -7.7984    1.4878    0.0000 C   0  0  0  0  0  0
   -7.8015    2.9878    0.0000 C   0  0  0  0  0  0
   -9.1013    3.7382    0.0000 N   0  3  0  0  0  0
  -10.4001    2.9878    0.0000 O   0  5  0  0  0  0
   -9.1022    5.2382    0.0000 O   0  0  0  0  0  0
   -6.5040    3.7405    0.0000 C   0  0  0  0  0  0
   -5.2034    2.9932    0.0000 C   0  0  0  0  0  0
   -3.8964   -0.7545    0.0000 O   0  0  0  0  0  0
   -2.5988   -0.0025    0.0000 O   0  0  0  0  0  0
   -1.2990   -0.7500    0.0000 C   0  0  0  0  0  0
    0.0000   -1.5000    0.0000 C   0  0  0  0  0  0
    2.5981    1.5000    0.0000 Br  0  0  0  0  0  0
    3.8933   -3.7570    0.0000 C   0  0  0  0  0  0
    3.8902   -5.2570    0.0000 C   0  0  0  0  0  0
    5.1877   -6.0097    0.0000 C   0  0  0  0  0  0
    6.4883   -5.2623    0.0000 C   0  0  0  0  0  0
    7.7881   -6.0127    0.0000 N   0  3  0  0  0  0
    7.7876   -7.5127    0.0000 O   0  5  0  0  0  0
    9.0876   -5.2636    0.0000 O   0  0  0  0  0  0
    6.4914   -3.7623    0.0000 C   0  0  0  0  0  0
    5.1939   -3.0097    0.0000 C   0  0  0  0  0  0
    1.2948   -3.7516    0.0000 O   0  0  0  0  0  0
    1.2973   -2.2519    0.0000 O   0  0  0  0  0  0
    0.0000    2.5800    0.0000 H   0  0  0  0  0  0
   -6.4956   -0.3395   -0.0000 H   0  0  0  0  0  0
   -8.7326    0.9459   -0.0000 H   0  0  0  0  0  0
   -6.5062    4.8205   -0.0000 H   0  0  0  0  0  0
   -4.2692    3.5351    0.0000 H   0  0  0  0  0  0
   -2.2343   -1.2900    0.0000 H   0  0  0  0  0  0
    0.0000   -2.5800   -0.0000 H   0  0  0  0  0  0
    2.9538   -5.7951   -0.0000 H   0  0  0  0  0  0
    5.1855   -7.0897    0.0000 H   0  0  0  0  0  0
    7.4278   -3.2242    0.0000 H   0  0  0  0  0  0
    5.1961   -1.9297    0.0000 H   0  0  0  0  0  0
  1  2  1  0  0  0
  1 23  1  0  0  0
  1 32  2  0  0  0
  1 33  2  0  0  0
  2  3  1  0  0  0
  3  4  2  0  0  0
  3 21  1  0  0  0
  4  5  1  0  0  0
  4 22  1  0  0  0
  5  6  2  0  0  0
  5 34  1  0  0  0
  6  7  1  0  0  0
  6 20  1  0  0  0
  7  8  1  0  0  0
  8  9  1  0  0  0
  8 18  2  0  0  0
  8 19  2  0  0  0
  9 10  2  0  0  0
  9 17  1  0  0  0
 10 11  1  0  0  0
 10 35  1  0  0  0
 11 12  2  0  0  0
 11 36  1  0  0  0
 12 13  1  0  0  0
 12 16  1  0  0  0
 13 14  1  0  0  0
 13 15  2  0  0  0
 16 17  2  0  0  0
 16 37  1  0  0  0
 17 38  1  0  0  0
 20 21  2  0  0  0
 20 39  1  0  0  0
 21 40  1  0  0  0
 23 24  2  0  0  0
 23 31  1  0  0  0
 24 25  1  0  0  0
 24 41  1  0  0  0
 25 26  2  0  0  0
 25 42  1  0  0  0
 26 27  1  0  0  0
 26 30  1  0  0  0
 27 28  1  0  0  0
 27 29  2  0  0  0
 30 31  2  0  0  0
 30 43  1  0  0  0
 31 44  1  0  0  0
M  CHG  4  13   1  14  -1  27   1  28  -1
M  END
> <Best Match>
6HKZ-6H7Z-3BI1-3D7H-sh-feat-refined-model-7

> <Pharmacophore-Fit Score>
75.79

> <Score>
75.785034

> <IDNUMBER>
AG-205/33006036

> <ADMET_Solubility_Level>
2

> <ADMET_Solubility>
-5.469

> <ADMET_BBB_Level>
4

> <ADMET_AlogP98>
4.637

> <s_m_entry_id>
249

> <s_m_entry_name>
hitlist-all-models-final-consensus-hits-first.74

> <LOGS>
-7.41

> <Active/Decoy>
active

> <LOGP>
4.38

> <H_DONORS>
0

> <Matching Features>
HBA:139559586154020073697|HBA:139559586156750073701|HBA:139602557072200079472|HBA:139602557106850079653|HBA:139602557269830079660|NI:139559586433740073912|NI:139602558131380081558

> <PRICE>
S01

> <Mol. Index>
22235

> <Source Database>
Specs_SC_10mg_Apr2021-LS408.ldb

> <ROTATABLE_BONDS>
8

> <TPSA>
189.78

> <ADD_INFO>
http://www.specs.net/enter.php?specsid=AG-205/33006036

> <H_ACCEPTORS>
4

> <Frequency>
1

> <ADMET_Unknown_AlogP98>
0

> <ADMET_EXT_CYP2D6>
-11.3591050970414

> <ADMET_EXT_CYP2D6#Prediction>
false

> <ADMET_EXT_CYP2D6_Applicability>
All properties and OPS components are within expected ranges.
Unknown FCFP_2 feature: -1096278874: [*]OS(=O)(=O)[c](:[*]):[*]

> <ADMET_EXT_CYP2D6_Applicability#MD>
14.7236306025291

> <ADMET_EXT_CYP2D6_Applicability#MDpvalue>
4.17591959675662e-06

> <ADMET_EXT_Hepatotoxic>
4.38606525006597

> <ADMET_EXT_Hepatotoxic#Prediction>
true

> <ADMET_EXT_Hepatotoxic_Applicability>
All properties and OPS components are within expected ranges.
Unknown FCFP_2 feature: -1096278874: [*]OS(=O)(=O)[c](:[*]):[*]

> <ADMET_EXT_Hepatotoxic_Applicability#MD>
12.4619645961928

> <ADMET_EXT_Hepatotoxic_Applicability#MDpvalue>
2.2381458192337e-05

> <ADMET_Absorption_Level>
3

> <ADMET_EXT_PPB>
3.06314257418606

> <ADMET_EXT_PPB#Prediction>
true

> <ADMET_EXT_PPB_Applicability>
All properties and OPS components are within expected ranges.

> <ADMET_EXT_PPB_Applicability#MD>
14.0464245077858

> <ADMET_EXT_PPB_Applicability#MDpvalue>
8.44350946740996e-05

> <ADMET_PSA_2D>
172.709

> <s_m_Source_Path>
P:\Chemie\Projects\GCP2\Screening

> <s_m_Source_File>
hitlist-all-models-final-consensus-hits-first.sdf

> <i_m_Source_File_Index>
74

> <IUPAC name>
2-bromo-4-[({4-nitrophenyl}sulfonyl)oxy]phenyl 4-nitrobenzenesulfonate

> <Name>
AG-205/33006036

> <s_m_subgroup_title>
HitsForExperimentalTesting

> <s_m_subgroupid>
HitsForExperimentalTesting

> <b_m_subgroup_collapsed>
0

$$$$
