# Supplementary material for: Combination of In Silico and In Vitro Screening to Identify Novel Glutamate Carboxypeptidase II Inhibitors
Source: J Chem Inf Model. 2023 Feb 17;63(4):1249–59. doi: 10.1021/acs.jcim.2c01269 (PMC9976286; doi:10.1021/acs.jcim.2c01269)
Supplement: Supplementary file 2 — ci2c01269_si_002.zip [file ci2c01269_si_002.zip › 54-GCP2-ligands.sdf]

2JBJ_G88_A_1768
                    3D
 Schrodinger Suite 2020-3.
 14 13  0  0  1  0            999 V2000
   14.0590   48.8280   40.8700 O   0  0  0  0  0  0
   14.0690   47.5920   40.6480 C   0  0  0  0  0  0
   13.0740   47.0850   39.9020 O   0  0  0  0  0  0
   15.1990   46.7460   41.2650 C   0  0  0  0  0  0
   14.8500   45.2630   41.5020 C   0  0  0  0  0  0
   16.1270   44.4920   41.9650 C   0  0  1  0  0  0
   17.1280   44.6370   40.8390 C   0  0  0  0  0  0
   18.0480   45.4570   40.8370 O   0  0  0  0  0  0
   17.0190   43.8850   39.7410 O   0  0  0  0  0  0
   16.6240   45.1230   43.2740 C   0  0  0  0  0  0
   17.5950   43.9790   44.2300 P   0  0  0  0  0  0
   18.4420   43.0150   43.0240 O   0  0  0  0  0  0
   18.7910   44.6540   45.2560 O   0  0  0  0  0  0
   16.6370   43.1010   45.0740 O   0  0  0  0  0  0
  1  2  2  0  0  0
  2  3  1  0  0  0
  2  4  1  0  0  0
  4  5  1  0  0  0
  5  6  1  0  0  0
  6 10  1  0  0  0
  6  7  1  0  0  0
  7  8  1  0  0  0
  7  9  2  0  0  0
 10 11  1  0  0  0
 11 14  1  0  0  0
 11 12  2  0  0  0
 11 13  1  0  0  0
M  END
> <s_m_entry_id>
55

> <s_m_entry_name>
2JBJ.1

> <s_m_Source_Path>
P:\Chemie\Projects\GCP2\Bachelorarbeit-Inhibitoren\all

> <s_m_Source_File>
2JBJ.sdf

> <i_m_Source_File_Index>
1

> <InstanceId>
2JBJ_G88_A_1768

> <ChemCompId>
G88

> <PdbId>
2JBJ

> <ChainId>
A

> <ResidueNumber>
1768

> <Model>
1

> <MissingHeavyAtoms>
0

> <ObservedFormula>
C6 O7 P

> <SystematicName>
(2S)-2-(phosphonomethyl)pentanedioic acid

> <Type>
NON-POLYMER

> <Formula>
C6 H11 O7 P

> <MolecularWeight>
226.121

> <ModifiedDate>
2011-06-04

> <AmbiguousFlag>


> <InChI>
InChI=1S/C6H11O7P/c7-5(8)2-1-4(6(9)10)3-14(11,12)13/h4H,1-3H2,(H,7,8)(H,9,10)(H2,11,12,13)/t4-/m1/s1

> <InChIKey>
ISEYJGQFXSTPMQ-SCSAIBSYSA-N

> <SMILES>
C(CC(=O)O)[C@H](CP(=O)(O)O)C(=O)O

> <Name>
(2S)-2-(PHOSPHONOMETHYL)PENTANEDIOIC ACID

> <SubcomponentList>


> <Synonyms>


> <InsertionCode>


> <AltIds>


> <Parent>


> <OneLetterCode>


$$$$
2JBK_QUS_A_1764
                    3D
 Schrodinger Suite 2020-3.
 13 13  0  0  1  0            999 V2000
   17.0760   44.6590   41.0060 C   0  0  0  0  0  0
   16.0110   44.6090   42.0580 C   0  0  2  0  0  0
   14.6370   45.1680   41.6950 C   0  0  0  0  0  0
   13.7490   46.8120   40.0210 C   0  0  0  0  0  0
   14.3880   48.6370   41.0480 C   0  0  0  0  0  0
   16.4780   45.3590   43.2350 N   0  0  0  0  0  0
   14.6770   46.4200   40.9440 N   0  0  0  0  0  0
   13.6170   48.1190   40.0910 N   0  0  0  0  0  0
   17.0400   43.8150   40.0890 O   0  0  0  0  0  0
   17.9560   45.5410   41.1380 O   0  0  0  0  0  0
   13.2360   46.0400   39.2840 O   0  0  0  0  0  0
   14.5360   49.8000   41.3920 O   0  0  0  0  0  0
   15.0550   47.6160   41.6480 O   0  0  0  0  0  0
  1  2  1  0  0  0
  1  9  2  0  0  0
  1 10  1  0  0  0
  2  3  1  0  0  0
  2  6  1  0  0  0
  3  7  1  0  0  0
  4  7  1  0  0  0
  4  8  1  0  0  0
  4 11  2  0  0  0
  5  8  1  0  0  0
  5 12  2  0  0  0
  5 13  1  0  0  0
  7 13  1  0  0  0
M  END
> <s_m_entry_id>
56

> <s_m_entry_name>
2JBK.1

> <s_m_Source_Path>
P:\Chemie\Projects\GCP2\Bachelorarbeit-Inhibitoren\all

> <s_m_Source_File>
2JBK.sdf

> <i_m_Source_File_Index>
1

> <InstanceId>
2JBK_QUS_A_1764

> <ChemCompId>
QUS

> <PdbId>
2JBK

> <ChainId>
A

> <ResidueNumber>
1764

> <Model>
1

> <MissingHeavyAtoms>
0

> <ObservedFormula>
C5 N3 O5

> <SystematicName>
(2S)-2-amino-3-(3,5-dioxo-1,2,4-oxadiazolidin-2-yl)propanoic acid

> <Type>
NON-POLYMER

> <Formula>
C5 H7 N3 O5

> <MolecularWeight>
189.126

> <ModifiedDate>
2011-06-04

> <AmbiguousFlag>
N

> <InChI>
InChI=1S/C5H7N3O5/c6-2(3(9)10)1-8-4(11)7-5(12)13-8/h2H,1,6H2,(H,9,10)(H,7,11,12)/t2-/m0/s1

> <InChIKey>
ASNFTDCKZKHJSW-REOHCLBHSA-N

> <SMILES>
C([C@@H](C(=O)O)N)N1C(=O)NC(=O)O1

> <Name>
(S)-2-AMINO-3-(3,5-DIOXO-[1,2,4]OXADIAZOLIDIN-2-YL)-PROPIONIC ACID

> <SubcomponentList>


> <Synonyms>
QUISQUALATE

> <InsertionCode>


> <AltIds>


> <Parent>


> <OneLetterCode>


$$$$
2PVV_OSE_A_1768
                    3D
 Schrodinger Suite 2020-3.
 11 10  0  0  1  0            999 V2000
   16.1140   44.9720   43.0010 N   0  0  0  0  0  0
   15.8500   44.7730   41.6870 C   0  0  3  0  0  0
   14.4700   45.0540   41.2170 C   0  0  0  0  0  0
   14.6210   46.5040   41.2920 O   0  0  0  0  0  0
   16.8660   44.6740   40.6470 C   0  0  0  0  0  0
   17.7540   45.5610   40.6870 O   0  0  0  0  0  0
   13.9870   47.4220   40.1320 S   0  0  0  0  0  0
   14.4100   46.8740   38.8510 O   0  0  0  0  0  0
   14.4670   48.7770   40.3020 O   0  0  0  0  0  0
   12.5610   47.0900   40.2710 O   0  0  0  0  0  0
   16.7890   43.8970   39.6750 O   0  0  0  0  0  0
  1  2  1  0  0  0
  2  3  1  0  0  0
  2  5  1  0  0  0
  3  4  1  0  0  0
  4  7  1  0  0  0
  5  6  2  0  0  0
  5 11  1  0  0  0
  7  8  2  0  0  0
  7  9  2  0  0  0
  7 10  1  0  0  0
M  END
> <s_m_entry_id>
57

> <s_m_entry_name>
2PVV.1

> <s_m_Source_Path>
P:\Chemie\Projects\GCP2\Bachelorarbeit-Inhibitoren\all

> <s_m_Source_File>
2PVV.sdf

> <i_m_Source_File_Index>
1

> <InstanceId>
2PVV_OSE_A_1768

> <ChemCompId>
OSE

> <PdbId>
2PVV

> <ChainId>
A

> <ResidueNumber>
1768

> <Model>
1

> <MissingHeavyAtoms>
0

> <ObservedFormula>
C3 N O6 S

> <SystematicName>
(2S)-2-amino-3-sulfooxy-propanoic acid

> <Type>
L-PEPTIDE LINKING

> <Formula>
C3 H7 N O6 S

> <MolecularWeight>
185.156

> <ModifiedDate>
2011-06-04

> <AmbiguousFlag>
N

> <InChI>
InChI=1S/C3H7NO6S/c4-2(3(5)6)1-10-11(7,8)9/h2H,1,4H2,(H,5,6)(H,7,8,9)/t2-/m0/s1

> <InChIKey>
LFZGUGJDVUUGLK-REOHCLBHSA-N

> <SMILES>
C([C@@H](C(=O)O)N)OS(=O)(=O)O

> <Name>
O-SULFO-L-SERINE

> <SubcomponentList>


> <Synonyms>


> <InsertionCode>


> <AltIds>


> <Parent>
SER

> <OneLetterCode>
S

$$$$
2XEF_AR8_A_1770
                    3D
 Schrodinger Suite 2020-3.
 64 65  0  0  1  0            999 V2000
   13.6780   48.5550   40.4320 O   0  0  0  0  0  0
   13.7100   47.3180   40.1820 C   0  0  0  0  0  0
   12.9160   46.7110   39.4310 O   0  0  0  0  0  0
   14.8640   46.5160   40.8210 C   0  0  0  0  0  0
   14.6130   45.0040   41.0280 C   0  0  0  0  0  0
   15.9530   44.2980   41.3870 C   0  0  1  0  0  0
   16.9260   44.4800   40.1820 C   0  0  0  0  0  0
   16.8290   43.6820   39.2200 O   0  0  0  0  0  0
   17.8310   45.3600   40.2180 O   0  0  0  0  0  0
   16.6050   44.9270   42.5620 N   0  0  0  0  0  0
   17.8670   44.5470   42.8730 C   0  0  0  0  0  0
   18.3030   43.4720   42.4230 O   0  0  0  0  0  0
   18.5170   45.3040   43.7580 N   0  0  0  0  0  0
   19.8540   44.9550   44.2150 C   0  0  2  0  0  0
   20.0470   45.6070   45.5870 C   0  0  0  0  0  0
   20.6410   44.9100   46.4450 O   0  0  0  0  0  0
   19.5110   46.7230   45.7860 O   0  0  0  0  0  0
   20.7270   45.6880   43.1890 C   0  0  0  0  0  0
   22.2140   45.3450   43.1670 C   0  0  0  0  0  0
   22.7530   46.1600   41.9810 C   0  0  0  0  0  0
   24.1760   45.7860   41.5860 C   0  0  0  0  0  0
   24.6640   46.7580   40.5820 N   0  0  0  0  0  0
   24.9100   48.0490   40.8200 C   0  0  0  0  0  0
   24.9000   46.4700   39.3960 N   0  0  0  0  0  0
   25.2980   47.4730   38.7760 N   0  0  0  0  0  0
   25.3180   48.4970   39.6360 C   0  0  0  0  0  0
   25.7160   49.8140   39.3400 C   0  0  0  0  0  0
   24.8670   50.9660   39.6180 O   0  0  0  0  0  0
   25.5780   52.0450   40.2580 C   0  0  0  0  0  0
   25.2060   52.2120   41.7450 C   0  0  0  0  0  0
   25.2280   53.5980   42.1700 O   0  0  0  0  0  0
   26.5500   53.9950   42.5860 C   0  0  0  0  0  0
   27.0290   55.2170   41.8030 C   0  0  0  0  0  0
   27.9940   55.9200   42.6180 O   0  0  0  0  0  0
   29.1800   56.2430   41.8270 C   0  0  0  0  0  0
   29.5210   57.7510   41.9710 C   0  0  0  0  0  0
   29.9510   57.9940   43.3550 O   0  0  0  0  0  0
   29.3900   59.2770   43.8130 C   0  0  0  0  0  0
   28.3590   59.1040   44.9820 C   0  0  0  0  0  0
   27.2840   58.2190   44.5910 O   0  0  0  0  0  0
   26.1090   58.9570   44.0750 C   0  0  0  0  0  0
   25.2120   58.0390   43.2250 C   0  0  0  0  0  0
   23.9380   57.5710   43.8790 O   0  0  0  0  0  0
   24.1860   56.9210   45.1310 C   0  0  0  0  0  0
   23.0620   55.9480   45.4400 C   0  0  0  0  0  0
   23.3750   54.5230   45.4660 O   0  0  0  0  0  0
   24.7760   54.2090   45.4550 C   0  0  0  0  0  0
   25.1800   53.3100   46.6010 C   0  0  0  0  0  0
   26.5540   52.9360   46.4100 O   0  0  0  0  0  0
   27.3190   53.4180   47.5260 C   0  0  0  0  0  0
   28.6570   54.0450   47.1140 C   0  0  0  0  0  0
   29.6730   53.6210   48.0950 N   0  0  0  0  0  0
   31.0010   53.7140   47.9320 C   0  0  0  0  0  0
   31.5480   54.5880   46.9860 C   0  0  0  0  0  0
   32.9320   54.6830   46.8420 C   0  0  0  0  0  0
   33.7840   53.9150   47.6410 C   0  0  0  0  0  0
   35.1200   54.0020   47.4960 N   0  3  0  0  0  0
   35.6970   54.8660   46.5070 O   0  5  0  0  0  0
   36.0120   53.2200   48.3080 O   0  0  0  0  0  0
   33.2310   53.0480   48.5890 C   0  0  0  0  0  0
   31.8470   52.9370   48.7440 C   0  0  0  0  0  0
   31.3570   52.0880   49.6660 N   0  3  0  0  0  0
   29.9680   51.8380   49.7760 O   0  5  0  0  0  0
   32.2200   51.4110   50.5550 O   0  0  0  0  0  0
  1  2  1  0  0  0
  2  3  2  0  0  0
  2  4  1  0  0  0
  4  5  1  0  0  0
  5  6  1  0  0  0
  6  7  1  0  0  0
  6 10  1  0  0  0
  7  8  2  0  0  0
  7  9  1  0  0  0
 10 11  1  0  0  0
 11 12  2  0  0  0
 11 13  1  0  0  0
 13 14  1  0  0  0
 14 15  1  0  0  0
 14 18  1  0  0  0
 15 16  1  0  0  0
 15 17  2  0  0  0
 18 19  1  0  0  0
 19 20  1  0  0  0
 20 21  1  0  0  0
 21 22  1  0  0  0
 22 23  1  0  0  0
 22 24  1  0  0  0
 23 26  2  0  0  0
 24 25  2  0  0  0
 25 26  1  0  0  0
 26 27  1  0  0  0
 27 28  1  0  0  0
 28 29  1  0  0  0
 29 30  1  0  0  0
 30 31  1  0  0  0
 31 32  1  0  0  0
 32 33  1  0  0  0
 33 34  1  0  0  0
 34 35  1  0  0  0
 35 36  1  0  0  0
 36 37  1  0  0  0
 37 38  1  0  0  0
 38 39  1  0  0  0
 39 40  1  0  0  0
 40 41  1  0  0  0
 41 42  1  0  0  0
 42 43  1  0  0  0
 43 44  1  0  0  0
 44 45  1  0  0  0
 45 46  1  0  0  0
 46 47  1  0  0  0
 47 48  1  0  0  0
 48 49  1  0  0  0
 49 50  1  0  0  0
 50 51  1  0  0  0
 51 52  1  0  0  0
 52 53  1  0  0  0
 53 54  1  0  0  0
 53 61  2  0  0  0
 54 55  2  0  0  0
 55 56  1  0  0  0
 56 57  1  0  0  0
 56 60  2  0  0  0
 57 58  1  0  0  0
 57 59  2  0  0  0
 60 61  1  0  0  0
 61 62  1  0  0  0
 62 63  1  0  0  0
 62 64  2  0  0  0
M  CHG  4  57   1  58  -1  62   1  63  -1
M  END
> <s_m_entry_id>
58

> <s_m_entry_name>
2XEF.1

> <s_m_Source_Path>
P:\Chemie\Projects\GCP2\Bachelorarbeit-Inhibitoren\all

> <s_m_Source_File>
2XEF.sdf

> <i_m_Source_File_Index>
1

> <InstanceId>
2XEF_AR8_A_1770

> <ChemCompId>
AR8

> <PdbId>
2XEF

> <ChainId>
A

> <ResidueNumber>
1770

> <Model>
1

> <MissingHeavyAtoms>
0

> <ObservedFormula>
C37 N8 O19

> <SystematicName>
[4-[2-[2-[2-[2-[2-[2-[2-[2-[[1-[(5S)-5-[[(2S)-1,5-dihydroxy-1,5-dioxo-pentan-2-yl]carbamoylamino]-6-hydroxy-6-oxo-hexyl]-1,2,3-triazol-4-yl]methoxy]ethoxy]ethoxy]ethoxy]ethoxy]ethoxy]ethoxy]ethoxy]ethylamino]-3-(hydroxy-oxo-azaniumyl)phenyl]-hydroxy-oxo-azanium

> <Type>
non-polymer

> <Formula>
C37 H60 N8 O19

> <MolecularWeight>
920.914

> <ModifiedDate>
2011-06-04

> <AmbiguousFlag>
N

> <InChI>
InChI=1S/C37H58N8O19/c46-34(47)7-6-32(36(50)51)40-37(52)39-31(35(48)49)3-1-2-9-43-26-28(41-42-43)27-64-24-23-63-22-21-62-20-19-61-18-17-60-16-15-59-14-13-58-12-11-57-10-8-38-30-5-4-29(44(53)54)25-33(30)45(55)56/h4-5,25-26,31-32,38H,1-3,6-24,27H2,(H5-2,39,40,46,47,48,49,50,51,52,53,54,55,56)/p+2/t31-,32-/m0/s1

> <InChIKey>
DIUDJPQWCLVKSG-ACHIHNKUSA-P

> <SMILES>
c1cc(c(cc1[N+](=O)O)[N+](=O)O)NCCOCCOCCOCCOCCOCCOCCOCCOCc2cn(nn2)CCCC[C@@H](C(=O)O)NC(=O)N[C@@H](CCC(=O)O)C(=O)O

> <Name>
N-{[(1S)-5-{4-[25-({2,4-BIS[HYDROXY(OXO)AMMONIO]PHENYL}AMINO)-2,5,8,11,14,17,20,23-OCTAOXAPENTACOS-1-YL]-1H-1,2,3-TRIAZOL-1-YL}-1-CARBOXYPENTYL]CARBAMOYL}-L-GLUTAMIC ACID

> <SubcomponentList>


> <Synonyms>


> <InsertionCode>


> <AltIds>


> <Parent>


> <OneLetterCode>


$$$$
2XEG_CI9_A_1768
                    3D
 Schrodinger Suite 2020-3.
 52 53  0  0  1  0            999 V2000
   13.7020   48.5580   40.5760 O   0  0  0  0  0  0
   13.7120   47.3160   40.3690 C   0  0  0  0  0  0
   12.9150   46.7450   39.5870 O   0  0  0  0  0  0
   14.9080   46.5360   41.0030 C   0  0  0  0  0  0
   14.6520   45.0170   41.0800 C   0  0  0  0  0  0
   15.9460   44.2760   41.5020 C   0  0  1  0  0  0
   16.9300   44.4460   40.3110 C   0  0  0  0  0  0
   16.8180   43.6460   39.3350 O   0  0  0  0  0  0
   17.8070   45.3580   40.3270 O   0  0  0  0  0  0
   16.5940   44.8950   42.6820 N   0  0  0  0  0  0
   17.8440   44.5010   43.0280 C   0  0  0  0  0  0
   18.2660   43.4480   42.5360 O   0  0  0  0  0  0
   18.5260   45.2760   43.8900 N   0  0  0  0  0  0
   19.8490   44.8910   44.3680 C   0  0  2  0  0  0
   20.1030   45.5920   45.6950 C   0  0  0  0  0  0
   19.5420   46.7030   45.8650 O   0  0  0  0  0  0
   20.7180   44.9100   46.5530 O   0  0  0  0  0  0
   20.6780   45.5800   43.3050 C   0  0  0  0  0  0
   22.1830   45.3150   43.3580 C   0  0  0  0  0  0
   22.7260   46.0410   42.0950 C   0  0  0  0  0  0
   24.1740   45.7140   41.8460 C   0  0  0  0  0  0
   24.6550   46.5480   40.7160 N   0  0  0  0  0  0
   24.8670   47.8620   40.7470 C   0  0  0  0  0  0
   24.9060   46.0780   39.5870 N   0  0  0  0  0  0
   25.2900   46.9640   38.8100 N   0  0  0  0  0  0
   25.2820   48.1010   39.5020 C   0  0  0  0  0  0
   25.6370   49.3390   38.9910 C   0  0  0  0  0  0
   25.8740   50.4140   39.9140 O   0  0  0  0  0  0
   24.9720   51.4770   39.6480 C   0  0  0  0  0  0
   25.4190   52.6820   40.4430 C   0  0  0  0  0  0
   25.3230   52.3510   41.8400 O   0  0  0  0  0  0
   24.8250   53.4820   42.5480 C   0  0  0  0  0  0
   25.8450   53.8020   43.5980 C   0  0  0  0  0  0
   26.6950   54.8880   43.1500 O   0  0  0  0  0  0
   27.8120   55.0360   44.0710 C   0  0  0  0  0  0
   27.3410   55.1320   45.5460 C   0  0  0  0  0  0
   28.2090   54.4100   46.4380 O   0  0  0  0  0  0
   27.4660   53.6230   47.3750 C   0  0  0  0  0  0
   28.5610   52.8010   48.0570 C   0  0  0  0  0  0
   29.6050   53.6830   48.6110 N   0  0  0  0  0  0
   30.9170   53.7030   48.3080 C   0  0  0  0  0  0
   31.3510   54.5970   47.3180 C   0  0  0  0  0  0
   32.7060   54.6920   46.9960 C   0  0  0  0  0  0
   33.6400   53.8990   47.6700 C   0  0  0  0  0  0
   34.9550   53.9560   47.3790 N   0  3  0  0  0  0
   35.4390   53.7840   46.0280 O   0  5  0  0  0  0
   35.9210   54.1390   48.4280 O   0  0  0  0  0  0
   33.2050   53.0240   48.6670 C   0  0  0  0  0  0
   31.8560   52.9090   49.0060 C   0  0  0  0  0  0
   31.5270   52.0240   49.9740 N   0  3  0  0  0  0
   30.2060   51.6440   50.2310 O   0  5  0  0  0  0
   32.5280   51.3920   50.7440 O   0  0  0  0  0  0
  1  2  1  0  0  0
  2  3  2  0  0  0
  2  4  1  0  0  0
  4  5  1  0  0  0
  5  6  1  0  0  0
  6  7  1  0  0  0
  6 10  1  0  0  0
  7  8  1  0  0  0
  7  9  2  0  0  0
 10 11  1  0  0  0
 11 12  2  0  0  0
 11 13  1  0  0  0
 13 14  1  0  0  0
 14 15  1  0  0  0
 14 18  1  0  0  0
 15 17  2  0  0  0
 15 16  1  0  0  0
 18 19  1  0  0  0
 19 20  1  0  0  0
 20 21  1  0  0  0
 21 22  1  0  0  0
 22 23  1  0  0  0
 22 24  1  0  0  0
 23 26  2  0  0  0
 24 25  2  0  0  0
 25 26  1  0  0  0
 26 27  1  0  0  0
 27 28  1  0  0  0
 28 29  1  0  0  0
 29 30  1  0  0  0
 30 31  1  0  0  0
 31 32  1  0  0  0
 32 33  1  0  0  0
 33 34  1  0  0  0
 34 35  1  0  0  0
 35 36  1  0  0  0
 36 37  1  0  0  0
 37 38  1  0  0  0
 38 39  1  0  0  0
 39 40  1  0  0  0
 40 41  1  0  0  0
 41 42  1  0  0  0
 41 49  2  0  0  0
 42 43  2  0  0  0
 43 44  1  0  0  0
 44 45  1  0  0  0
 44 48  2  0  0  0
 45 46  1  0  0  0
 45 47  2  0  0  0
 48 49  1  0  0  0
 49 50  1  0  0  0
 50 51  1  0  0  0
 50 52  2  0  0  0
M  CHG  4  45   1  46  -1  50   1  51  -1
M  END
> <s_m_entry_id>
59

> <s_m_entry_name>
2XEG.1

> <s_m_Source_Path>
P:\Chemie\Projects\GCP2\Bachelorarbeit-Inhibitoren\all

> <s_m_Source_File>
2XEG.sdf

> <i_m_Source_File_Index>
1

> <InstanceId>
2XEG_CI9_A_1768

> <ChemCompId>
CI9

> <PdbId>
2XEG

> <ChainId>
A

> <ResidueNumber>
1768

> <Model>
1

> <MissingHeavyAtoms>
0

> <ObservedFormula>
C29 N8 O15

> <SystematicName>
(2S)-2-[[(2S)-6-[4-[2-[2-[2-[2-[[2,4-bis(dihydroxyamino)phenyl]amino]ethoxy]ethoxy]ethoxy]ethoxymethyl]-1,2,3-triazol-1-yl]-1-hydroxy-1-oxo-hexan-2-yl]carbamoylamino]pentanedioic acid

> <Type>
non-polymer

> <Formula>
C29 H46 N8 O15

> <MolecularWeight>
746.72

> <ModifiedDate>
2011-06-04

> <AmbiguousFlag>
N

> <InChI>
InChI=1S/C29H46N8O15/c38-26(39)7-6-24(28(42)43)32-29(44)31-23(27(40)41)3-1-2-9-35-18-20(33-34-35)19-52-16-15-51-14-13-50-12-11-49-10-8-30-22-5-4-21(36(45)46)17-25(22)37(47)48/h4-5,17-18,23-24,30,45-48H,1-3,6-16,19H2,(H,38,39)(H,40,41)(H,42,43)(H2,31,32,44)/t23-,24-/m0/s1

> <InChIKey>
OGVHLQGCHPCUQO-ZEQRLZLVSA-N

> <SMILES>
c1cc(c(cc1N(O)O)N(O)O)NCCOCCOCCOCCOCc2cn(nn2)CCCC[C@@H](C(=O)O)NC(=O)N[C@@H](CCC(=O)O)C(=O)O

> <Name>
N-({(1S)-5-[4-(13-{[2,4-BIS(DIHYDROXYAMINO)PHENYL]AMINO}-2,5,8,11-TETRAOXATRIDEC-1-YL)-1H-1,2,3-TRIAZOL-1-YL]-1-CARBOXYPENTYL}CARBAMOYL)-L-GLUTAMIC ACID

> <SubcomponentList>


> <Synonyms>


> <InsertionCode>


> <AltIds>


> <Parent>


> <OneLetterCode>


$$$$
2XEI_ARK_A_1770
                    3D
 Schrodinger Suite 2020-3.
 46 47  0  0  1  0            999 V2000
   13.8580   48.6980   40.2150 O   0  0  0  0  0  0
   13.8130   47.4440   40.0450 C   0  0  0  0  0  0
   12.9960   46.8660   39.2970 O   0  0  0  0  0  0
   14.8560   46.5360   40.8130 C   0  0  0  0  0  0
   14.5740   45.0180   41.0420 C   0  0  0  0  0  0
   15.8840   44.2070   41.3900 C   0  0  1  0  0  0
   16.8710   44.4170   40.1890 C   0  0  0  0  0  0
   16.7740   43.6240   39.1930 O   0  0  0  0  0  0
   17.7270   45.3520   40.2580 O   0  0  0  0  0  0
   16.5830   44.7700   42.5550 N   0  0  0  0  0  0
   17.8350   44.4130   42.8540 C   0  0  0  0  0  0
   18.3320   43.3920   42.3470 O   0  0  0  0  0  0
   18.4540   45.1910   43.7420 N   0  0  0  0  0  0
   19.7960   44.9610   44.2420 C   0  0  2  0  0  0
   19.8960   45.5560   45.6450 C   0  0  0  0  0  0
   19.4160   46.7110   45.8000 O   0  0  0  0  0  0
   20.5170   44.8510   46.5040 O   0  0  0  0  0  0
   20.6690   45.8260   43.2640 C   0  0  0  0  0  0
   22.1130   45.3160   43.2340 C   0  0  0  0  0  0
   23.0570   46.4900   43.0370 C   0  0  0  0  0  0
   24.0150   46.2750   41.8720 C   0  0  0  0  0  0
   24.7260   47.5610   41.6450 N   0  0  0  0  0  0
   25.1310   48.3660   42.6430 C   0  0  0  0  0  0
   25.0110   48.0450   40.5320 N   0  0  0  0  0  0
   25.5910   49.1330   40.6720 N   0  0  0  0  0  0
   25.6940   49.3760   41.9910 C   0  0  0  0  0  0
   26.2810   50.4960   42.6020 C   0  0  0  0  0  0
   25.4330   51.6030   42.9880 O   0  0  0  0  0  0
   25.3380   51.6780   44.4300 C   0  0  0  0  0  0
   25.2900   53.1410   44.9550 C   0  0  0  0  0  0
   26.6030   53.5570   45.4100 O   0  0  0  0  0  0
   26.7750   53.2150   46.8050 C   0  0  0  0  0  0
   28.0000   52.3310   47.0920 C   0  0  0  0  0  0
   29.0940   53.1810   47.5930 N   0  0  0  0  0  0
   30.1790   52.7280   48.2440 C   0  0  0  0  0  0
   30.0740   52.0780   49.4750 C   0  0  0  0  0  0
   31.2230   51.6420   50.1160 C   0  0  0  0  0  0
   32.4800   51.8650   49.5500 C   0  0  0  0  0  0
   33.6230   51.4540   50.1130 N   0  3  0  0  0  0
   34.8510   51.6570   49.4320 O   0  5  0  0  0  0
   33.6620   50.6920   51.3290 O   0  0  0  0  0  0
   32.5800   52.5240   48.3420 C   0  0  0  0  0  0
   31.4430   52.9590   47.6900 C   0  0  0  0  0  0
   31.6050   53.5650   46.5170 N   0  3  0  0  0  0
   32.9100   53.7050   45.9770 O   0  5  0  0  0  0
   30.4760   53.9710   45.7520 O   0  0  0  0  0  0
  1  2  1  0  0  0
  2  3  2  0  0  0
  2  4  1  0  0  0
  4  5  1  0  0  0
  5  6  1  0  0  0
  6  7  1  0  0  0
  6 10  1  0  0  0
  7  8  1  0  0  0
  7  9  2  0  0  0
 10 11  1  0  0  0
 11 12  2  0  0  0
 11 13  1  0  0  0
 13 14  1  0  0  0
 14 15  1  0  0  0
 14 18  1  0  0  0
 15 16  1  0  0  0
 15 17  2  0  0  0
 18 19  1  0  0  0
 19 20  1  0  0  0
 20 21  1  0  0  0
 21 22  1  0  0  0
 22 23  1  0  0  0
 22 24  1  0  0  0
 23 26  2  0  0  0
 24 25  2  0  0  0
 25 26  1  0  0  0
 26 27  1  0  0  0
 27 28  1  0  0  0
 28 29  1  0  0  0
 29 30  1  0  0  0
 30 31  1  0  0  0
 31 32  1  0  0  0
 32 33  1  0  0  0
 33 34  1  0  0  0
 34 35  1  0  0  0
 35 36  1  0  0  0
 35 43  2  0  0  0
 36 37  2  0  0  0
 37 38  1  0  0  0
 38 39  1  0  0  0
 38 42  2  0  0  0
 39 40  1  0  0  0
 39 41  2  0  0  0
 42 43  1  0  0  0
 43 44  1  0  0  0
 44 45  1  0  0  0
 44 46  2  0  0  0
M  CHG  4  39   1  40  -1  44   1  45  -1
M  END
> <s_m_entry_id>
60

> <s_m_entry_name>
2XEI.1

> <s_m_Source_Path>
P:\Chemie\Projects\GCP2\Bachelorarbeit-Inhibitoren\all

> <s_m_Source_File>
2XEI.sdf

> <i_m_Source_File_Index>
1

> <InstanceId>
2XEI_ARK_A_1770

> <ChemCompId>
ARK

> <PdbId>
2XEI

> <ChainId>
A

> <ResidueNumber>
1770

> <Model>
1

> <MissingHeavyAtoms>
0

> <ObservedFormula>
C25 N8 O13

> <SystematicName>
[4-[2-[2-[[1-[(5S)-5-[[(2S)-1,5-dihydroxy-1,5-dioxo-pentan-2-yl]carbamoylamino]-6-hydroxy-6-oxo-hexyl]-1,2,3-triazol-4-yl]methoxy]ethoxy]ethylamino]-3-(hydroxy-oxo-azaniumyl)phenyl]-hydroxy-oxo-azanium

> <Type>
non-polymer

> <Formula>
C25 H36 N8 O13

> <MolecularWeight>
656.599

> <ModifiedDate>
2011-06-04

> <AmbiguousFlag>
N

> <InChI>
InChI=1S/C25H34N8O13/c34-22(35)7-6-20(24(38)39)28-25(40)27-19(23(36)37)3-1-2-9-31-14-16(29-30-31)15-46-12-11-45-10-8-26-18-5-4-17(32(41)42)13-21(18)33(43)44/h4-5,13-14,19-20,26H,1-3,6-12,15H2,(H5-2,27,28,34,35,36,37,38,39,40,41,42,43,44)/p+2/t19-,20-/m0/s1

> <InChIKey>
LUGMXXDMBWQRGS-PMACEKPBSA-P

> <SMILES>
c1cc(c(cc1[N+](=O)O)[N+](=O)O)NCCOCCOCc2cn(nn2)CCCC[C@@H](C(=O)O)NC(=O)N[C@@H](CCC(=O)O)C(=O)O

> <Name>
N-({(1S)-5-[4-({2-[2-({2,4-BIS[HYDROXY(OXO)AMMONIO]PHENYL}AMINO)ETHOXY]ETHOXY}METHYL)-1H-1,2,3-TRIAZOL-1-YL]-1-CARBOXYPENTYL}CARBAMOYL)-L-GLUTAMIC ACID

> <SubcomponentList>


> <Synonyms>


> <InsertionCode>


> <AltIds>


> <Parent>


> <OneLetterCode>


$$$$
2XEJ_OKD_A_1768
                    3D
 Schrodinger Suite 2020-3.
 41 41  0  0  1  0            999 V2000
   28.5360   62.2460   40.7690 C   0  0  0  0  0  0
   29.0310   61.8880   39.4610 O   0  0  0  0  0  0
   28.5600   60.5670   39.0970 C   0  0  0  0  0  0
   29.7120   59.7380   38.5070 C   0  0  0  0  0  0
   29.3250   58.3530   38.3020 O   0  0  0  0  0  0
   29.9960   57.4640   39.2290 C   0  0  0  0  0  0
   29.1110   57.0170   40.4130 C   0  0  0  0  0  0
   27.6640   57.0300   40.1680 O   0  0  0  0  0  0
   27.1750   55.6770   40.0090 C   0  0  0  0  0  0
   26.5950   55.0780   41.2950 C   0  0  0  0  0  0
   26.5170   53.6570   41.0790 O   0  0  0  0  0  0
   25.2770   53.2050   41.7720 C   0  0  0  0  0  0
   25.6130   51.7300   41.4260 C   0  0  0  0  0  0
   25.2830   51.2830   40.0310 O   0  0  0  0  0  0
   25.9460   49.9750   39.5960 C   0  0  0  0  0  0
   25.5110   48.6570   39.9510 C   0  0  0  0  0  0
   25.0760   48.3000   41.1660 C   0  0  0  0  0  0
   25.4630   47.5540   39.1750 N   0  0  0  0  0  0
   25.0300   46.6100   39.8780 N   0  0  0  0  0  0
   24.7780   47.0030   41.0380 N   0  0  0  0  0  0
   24.2730   46.1940   42.1920 C   0  0  0  0  0  0
   22.8500   45.7190   41.9930 C   0  0  0  0  0  0
   22.2330   45.2740   43.3600 C   0  0  0  0  0  0
   20.7290   45.6430   43.3010 C   0  0  0  0  0  0
   19.8660   44.9500   44.3800 C   0  0  1  0  0  0
   20.1240   45.6530   45.7320 C   0  0  0  0  0  0
   20.7800   44.9820   46.5610 O   0  0  0  0  0  0
   19.5350   46.7260   45.9510 O   0  0  0  0  0  0
   18.5110   45.2280   43.9040 N   0  0  0  0  0  0
   17.8820   44.4800   43.0190 C   0  0  0  0  0  0
   18.3540   43.4410   42.5700 O   0  0  0  0  0  0
   16.6270   44.8180   42.7210 N   0  0  0  0  0  0
   16.0080   44.2380   41.5470 C   0  0  2  0  0  0
   16.9940   44.4600   40.3680 C   0  0  0  0  0  0
   16.8500   43.6860   39.3980 O   0  0  0  0  0  0
   17.8880   45.3620   40.4300 O   0  0  0  0  0  0
   14.6910   44.9800   41.1240 C   0  0  0  0  0  0
   14.8820   46.5380   41.1420 C   0  0  0  0  0  0
   13.7560   47.3390   40.4280 C   0  0  0  0  0  0
   13.7050   48.5650   40.6570 O   0  0  0  0  0  0
   12.9430   46.7190   39.7060 O   0  0  0  0  0  0
  1  2  1  0  0  0
  2  3  1  0  0  0
  3  4  1  0  0  0
  4  5  1  0  0  0
  5  6  1  0  0  0
  6  7  1  0  0  0
  7  8  1  0  0  0
  8  9  1  0  0  0
  9 10  1  0  0  0
 10 11  1  0  0  0
 11 12  1  0  0  0
 12 13  1  0  0  0
 13 14  1  0  0  0
 14 15  1  0  0  0
 15 16  1  0  0  0
 16 17  2  0  0  0
 16 18  1  0  0  0
 17 20  1  0  0  0
 18 19  2  0  0  0
 19 20  1  0  0  0
 20 21  1  0  0  0
 21 22  1  0  0  0
 22 23  1  0  0  0
 23 24  1  0  0  0
 24 25  1  0  0  0
 25 26  1  0  0  0
 25 29  1  0  0  0
 26 27  1  0  0  0
 26 28  2  0  0  0
 29 30  1  0  0  0
 30 31  2  0  0  0
 30 32  1  0  0  0
 32 33  1  0  0  0
 33 34  1  0  0  0
 33 37  1  0  0  0
 34 35  2  0  0  0
 34 36  1  0  0  0
 37 38  1  0  0  0
 38 39  1  0  0  0
 39 40  2  0  0  0
 39 41  1  0  0  0
M  END
> <s_m_entry_id>
61

> <s_m_entry_name>
2XEJ.1

> <s_m_Source_Path>
P:\Chemie\Projects\GCP2\Bachelorarbeit-Inhibitoren\all

> <s_m_Source_File>
2XEJ.sdf

> <i_m_Source_File_Index>
1

> <InstanceId>
2XEJ_OKD_A_1768

> <ChemCompId>
OKD

> <PdbId>
2XEJ

> <ChainId>
A

> <ResidueNumber>
1768

> <Model>
1

> <MissingHeavyAtoms>
0

> <ObservedFormula>
C24 N5 O12

> <SystematicName>
(2S)-2-[[(2S)-1-hydroxy-6-[4-[2-[2-[2-(2-methoxyethoxy)ethoxy]ethoxy]ethoxymethyl]-1,2,3-triazol-1-yl]-1-oxo-hexan-2-yl]carbamoylamino]pentanedioic acid

> <Type>
non-polymer

> <Formula>
C24 H41 N5 O12

> <MolecularWeight>
591.609

> <ModifiedDate>
2011-06-04

> <AmbiguousFlag>
N

> <InChI>
InChI=1S/C24H41N5O12/c1-37-8-9-38-10-11-39-12-13-40-14-15-41-17-18-16-29(28-27-18)7-3-2-4-19(22(32)33)25-24(36)26-20(23(34)35)5-6-21(30)31/h16,19-20H,2-15,17H2,1H3,(H,30,31)(H,32,33)(H,34,35)(H2,25,26,36)/t19-,20-/m0/s1

> <InChIKey>
USQOBCXXBZGYAH-PMACEKPBSA-N

> <SMILES>
COCCOCCOCCOCCOCc1cn(nn1)CCCC[C@@H](C(=O)O)NC(=O)N[C@@H](CCC(=O)O)C(=O)O

> <Name>
N-({(1S)-1-CARBOXY-5-[4-(2,5,8,11,14-PENTAOXAPENTADEC-1-YL)-1H-1,2,3-TRIAZOL-1-YL]PENTYL}CARBAMOYL)-L-GLUTAMIC ACID

> <SubcomponentList>


> <Synonyms>


> <InsertionCode>


> <AltIds>


> <Parent>


> <OneLetterCode>


$$$$
3BHX_BHX_A_1
                    3D
 Schrodinger Suite 2020-3.
 18 17  0  0  1  0            999 V2000
   19.6910   46.9650   46.2160 O   0  0  0  0  0  0
   19.8820   46.9110   44.9880 C   0  0  0  0  0  0
   20.4650   47.8730   44.4470 O   0  0  0  0  0  0
   19.3970   45.7670   44.0590 C   0  0  0  0  0  0
   18.6770   44.7510   44.8520 C   0  0  0  0  0  0
   17.5140   43.8580   43.8400 P   0  0  1  0  0  0
   18.2360   42.9430   42.8000 O   0  0  0  0  0  0
   16.7070   43.0670   44.7860 O   0  0  0  0  0  0
   16.3170   44.9200   42.9990 C   0  0  0  0  0  0
   15.9010   44.4150   41.5800 C   0  0  2  0  0  0
   17.0720   44.5110   40.5970 C   0  0  0  0  0  0
   17.9830   45.3720   40.7240 O   0  0  0  0  0  0
   17.0940   43.6960   39.5810 O   0  0  0  0  0  0
   14.6720   45.1840   40.9650 C   0  0  0  0  0  0
   14.9820   46.6890   41.0340 C   0  0  0  0  0  0
   13.9080   47.5000   40.3570 C   0  0  0  0  0  0
   13.1300   46.9540   39.5330 O   0  0  0  0  0  0
   13.9030   48.7330   40.5890 O   0  0  0  0  0  0
  1  2  2  0  0  0
  2  3  1  0  0  0
  2  4  1  0  0  0
  4  5  1  0  0  0
  5  6  1  0  0  0
  6  7  1  0  0  0
  6  8  2  0  0  0
  6  9  1  0  0  0
  9 10  1  0  0  0
 10 11  1  0  0  0
 10 14  1  0  0  0
 11 12  2  0  0  0
 11 13  1  0  0  0
 14 15  1  0  0  0
 15 16  1  0  0  0
 16 17  1  0  0  0
 16 18  2  0  0  0
M  END
> <s_m_entry_id>
62

> <s_m_entry_name>
3BHX.1

> <s_m_Source_Path>
P:\Chemie\Projects\GCP2\Bachelorarbeit-Inhibitoren\all

> <s_m_Source_File>
3BHX.sdf

> <i_m_Source_File_Index>
1

> <InstanceId>
3BHX_BHX_A_1

> <ChemCompId>
BHX

> <PdbId>
3BHX

> <ChainId>
A

> <ResidueNumber>
1

> <Model>
1

> <MissingHeavyAtoms>
0

> <ObservedFormula>
C9 O8 P

> <SystematicName>
(2S)-2-[(2-carboxyethyl-hydroxy-phosphoryl)methyl]pentanedioic acid

> <Type>
NON-POLYMER

> <Formula>
C9 H15 O8 P

> <MolecularWeight>
282.184

> <ModifiedDate>
2011-06-04

> <AmbiguousFlag>
N

> <InChI>
InChI=1S/C9H15O8P/c10-7(11)2-1-6(9(14)15)5-18(16,17)4-3-8(12)13/h6H,1-5H2,(H,10,11)(H,12,13)(H,14,15)(H,16,17)/t6-/m1/s1

> <InChIKey>
GZNKYXXCKRYSFH-ZCFIWIBFSA-N

> <SMILES>
C(CC(=O)O)[C@H](C[P@](=O)(CCC(=O)O)O)C(=O)O

> <Name>
(2S)-2-{[(S)-(2-carboxyethyl)(hydroxy)phosphoryl]methyl}pentanedioic acid

> <SubcomponentList>


> <Synonyms>


> <InsertionCode>


> <AltIds>


> <Parent>


> <OneLetterCode>


$$$$
3BI0_BIX_A_1
                    3D
 Schrodinger Suite 2020-3.
 20 19  0  0  1  0            999 V2000
   20.6530   46.6800   44.2620 C   0  0  2  0  0  0
   18.8110   44.9500   44.6870 C   0  0  0  0  0  0
   20.4040   47.0840   45.6850 C   0  0  0  0  0  0
   19.5020   45.8290   43.6730 C   0  0  0  0  0  0
   16.3820   45.1160   42.9370 C   0  0  0  0  0  0
   20.9880   46.4780   46.5960 O   0  0  0  0  0  0
   13.0800   47.1290   39.5810 O   0  0  0  0  0  0
   13.9210   47.6830   40.3260 C   0  0  0  0  0  0
   13.8880   48.9150   40.5370 O   0  0  0  0  0  0
   15.0220   46.8980   41.0680 C   0  0  0  0  0  0
   14.7730   45.3950   40.9220 C   0  0  0  0  0  0
   15.9580   44.5710   41.5140 C   0  0  1  0  0  0
   17.0890   44.6320   40.4990 C   0  0  0  0  0  0
   17.0920   43.8530   39.4850 O   0  0  0  0  0  0
   17.9720   45.4820   40.6520 O   0  0  0  0  0  0
   17.5820   43.9970   43.7870 P   0  0  1  0  0  0
   18.2850   43.1170   42.6950 O   0  0  0  0  0  0
   16.7770   43.2200   44.7730 O   0  0  0  0  0  0
   21.8660   45.8660   44.3100 N   0  0  0  0  0  0
   19.6350   47.9720   45.9510 O   0  0  0  0  0  0
  1  3  1  0  0  0
  1  4  1  0  0  0
  1 19  1  0  0  0
  2  4  1  0  0  0
  2 16  1  0  0  0
  3  6  1  0  0  0
  3 20  2  0  0  0
  5 12  1  0  0  0
  5 16  1  0  0  0
  7  8  1  0  0  0
  8  9  2  0  0  0
  8 10  1  0  0  0
 10 11  1  0  0  0
 11 12  1  0  0  0
 12 13  1  0  0  0
 13 14  1  0  0  0
 13 15  2  0  0  0
 16 17  1  0  0  0
 16 18  2  0  0  0
M  END
> <s_m_entry_id>
63

> <s_m_entry_name>
3BI0.1

> <s_m_Source_Path>
P:\Chemie\Projects\GCP2\Bachelorarbeit-Inhibitoren\all

> <s_m_Source_File>
3BI0.sdf

> <i_m_Source_File_Index>
1

> <InstanceId>
3BI0_BIX_A_1

> <ChemCompId>
BIX

> <PdbId>
3BI0

> <ChainId>
A

> <ResidueNumber>
1

> <Model>
1

> <MissingHeavyAtoms>
0

> <ObservedFormula>
C10 N O8 P

> <SystematicName>
(2S)-2-[[[(3S)-3-amino-4-hydroxy-4-oxo-butyl]-hydroxy-phosphoryl]methyl]pentanedioic acid

> <Type>
NON-POLYMER

> <Formula>
C10 H18 N O8 P

> <MolecularWeight>
311.226

> <ModifiedDate>
2011-06-04

> <AmbiguousFlag>
N

> <InChI>
InChI=1S/C10H18NO8P/c11-7(10(16)17)3-4-20(18,19)5-6(9(14)15)1-2-8(12)13/h6-7H,1-5,11H2,(H,12,13)(H,14,15)(H,16,17)(H,18,19)/t6-,7+/m1/s1

> <InChIKey>
YLHAQDFYEKJARV-RQJHMYQMSA-N

> <SMILES>
C(CC(=O)O)[C@H](C[P@](=O)(CC[C@@H](C(=O)O)N)O)C(=O)O

> <Name>
(2S)-2-{[(S)-[(3S)-3-amino-3-carboxypropyl](hydroxy)phosphoryl]methyl}pentanedioic acid

> <SubcomponentList>


> <Synonyms>


> <InsertionCode>


> <AltIds>


> <Parent>


> <OneLetterCode>


$$$$
3BI1_3BI_A_1
                    3D
 Schrodinger Suite 2020-3.
 43 45  0  0  1  0            999 V2000
   34.2870   47.8420   41.9620 N   0  0  0  0  0  0
   30.8330   50.0980   42.0170 C   0  0  0  0  0  0
   32.3270   52.0560   42.3300 N   0  0  0  0  0  0
   28.3790   48.8650   41.7450 C   0  0  0  0  0  0
   29.4890   48.0690   41.7160 N   0  0  0  0  0  0
   27.3250   51.2900   41.9690 C   0  0  0  0  0  0
   26.2570   50.4800   39.9740 C   0  0  0  0  0  0
   24.0100   49.8790   44.2200 C   0  0  0  0  0  0
   25.1340   50.2800   42.1130 C   0  0  0  0  0  0
   24.4920   49.1620   41.5850 C   0  0  0  0  0  0
   23.6220   48.3990   42.3640 C   0  0  0  0  0  0
   22.5150   47.8310   44.4990 C   0  0  0  0  0  0
   20.8340   46.1060   44.8200 C   0  0  1  0  0  0
   20.3330   46.5440   46.1740 C   0  0  0  0  0  0
   33.1390   48.5660   41.9850 C   0  0  0  0  0  0
   22.8960   47.6840   45.7910 O   0  0  0  0  0  0
   31.9080   47.9280   41.8470 N   0  0  0  0  0  0
   20.2930   45.8210   47.2240 O   0  0  0  0  0  0
   19.8940   47.6670   46.1770 O   0  0  0  0  0  0
   18.2180   42.9710   42.8430 O   0  0  0  0  0  0
   17.5280   43.9150   43.8490 P   0  0  2  0  0  0
   16.6730   42.9150   44.8820 O   0  0  0  0  0  0
   16.3960   44.9670   43.0390 C   0  0  0  0  0  0
   15.9190   44.5150   41.6250 C   0  0  2  0  0  0
   17.0740   44.5710   40.5990 C   0  0  0  0  0  0
   17.9560   45.4590   40.6960 O   0  0  0  0  0  0
   17.0570   43.7570   39.6210 O   0  0  0  0  0  0
   14.6710   45.2830   41.1080 C   0  0  0  0  0  0
   14.9460   46.7600   41.0570 C   0  0  0  0  0  0
   13.8150   47.5440   40.3990 C   0  0  0  0  0  0
   13.0670   46.9940   39.5250 O   0  0  0  0  0  0
   13.7220   48.7800   40.6690 O   0  0  0  0  0  0
   18.6980   44.8480   44.7160 C   0  0  0  0  0  0
   19.6740   45.6400   43.8960 C   0  0  0  0  0  0
   21.5870   47.0920   44.0150 N   0  0  0  0  0  0
   23.3700   48.7530   43.6730 C   0  0  0  0  0  0
   24.8670   50.6570   43.4350 C   0  0  0  0  0  0
   26.0160   51.0620   41.2970 N   0  0  0  0  0  0
   28.4810   50.2750   41.8950 C   0  0  0  0  0  0
   29.7150   50.8320   42.0270 N   0  0  0  0  0  0
   30.7240   48.6210   41.8570 C   0  0  0  0  0  0
   32.1900   50.7110   42.1700 C   0  0  0  0  0  0
   33.2730   49.9070   42.1530 N   0  0  0  0  0  0
  1 15  1  0  0  0
  2 40  2  0  0  0
  2 41  1  0  0  0
  2 42  1  0  0  0
  3 42  1  0  0  0
  4  5  1  0  0  0
  4 39  2  0  0  0
  5 41  2  0  0  0
  6 38  1  0  0  0
  6 39  1  0  0  0
  7 38  1  0  0  0
  8 36  2  0  0  0
  8 37  1  0  0  0
  9 10  1  0  0  0
  9 37  2  0  0  0
  9 38  1  0  0  0
 10 11  2  0  0  0
 11 36  1  0  0  0
 12 16  2  0  0  0
 12 35  1  0  0  0
 12 36  1  0  0  0
 13 14  1  0  0  0
 13 34  1  0  0  0
 13 35  1  0  0  0
 14 18  1  0  0  0
 14 19  2  0  0  0
 15 17  2  0  0  0
 15 43  1  0  0  0
 17 41  1  0  0  0
 20 21  2  0  0  0
 21 22  1  0  0  0
 21 23  1  0  0  0
 21 33  1  0  0  0
 23 24  1  0  0  0
 24 25  1  0  0  0
 24 28  1  0  0  0
 25 26  2  0  0  0
 25 27  1  0  0  0
 28 29  1  0  0  0
 29 30  1  0  0  0
 30 31  1  0  0  0
 30 32  2  0  0  0
 33 34  1  0  0  0
 39 40  1  0  0  0
 42 43  2  0  0  0
M  END
> <s_m_entry_id>
64

> <s_m_entry_name>
3BI1.1

> <s_m_Source_Path>
P:\Chemie\Projects\GCP2\Bachelorarbeit-Inhibitoren\all

> <s_m_Source_File>
3BI1.sdf

> <i_m_Source_File_Index>
1

> <InstanceId>
3BI1_3BI_A_1

> <ChemCompId>
3BI

> <PdbId>
3BI1

> <ChainId>
A

> <ResidueNumber>
1

> <Model>
1

> <MissingHeavyAtoms>
0

> <ObservedFormula>
C25 N8 O9 P

> <SystematicName>
(2S)-2-[[[(3R)-3-[[4-[(2,4-diaminopteridin-6-yl)methyl-methyl-amino]phenyl]carbonylamino]-4-hydroxy-4-oxo-butyl]-hydroxy-phosphoryl]methyl]pentanedioic acid

> <Type>
NON-POLYMER

> <Formula>
C25 H31 N8 O9 P

> <MolecularWeight>
618.536

> <ModifiedDate>
2011-06-04

> <AmbiguousFlag>
N

> <InChI>
InChI=1S/C25H31N8O9P/c1-33(11-15-10-28-21-19(29-15)20(26)31-25(27)32-21)16-5-2-13(3-6-16)22(36)30-17(24(39)40)8-9-43(41,42)12-14(23(37)38)4-7-18(34)35/h2-3,5-6,10,14,17H,4,7-9,11-12H2,1H3,(H,30,36)(H,34,35)(H,37,38)(H,39,40)(H,41,42)(H4,26,27,28,31,32)/t14-,17-/m1/s1

> <InChIKey>
BHCAHIKEPKIXJL-RHSMWYFYSA-N

> <SMILES>
C[N@](Cc1cnc2c(n1)c(nc(n2)N)N)c3ccc(cc3)C(=O)N[C@H](CC[P@](=O)(C[C@@H](CCC(=O)O)C(=O)O)O)C(=O)O

> <Name>
(2S)-2-{[(R)-[(3R)-3-carboxy-3-{[(4-{[(2,4-diaminopteridin-6-yl)methyl](methyl)amino}phenyl)carbonyl]amino}propyl](hydroxy)phosphoryl]methyl}pentanedioic acid

> <SubcomponentList>


> <Synonyms>


> <InsertionCode>


> <AltIds>


> <Parent>


> <OneLetterCode>


$$$$
3D7D_FBD_A_1
                    3D
 Schrodinger Suite 2020-3.
 27 27  0  0  1  0            999 V2000
   23.3590   50.3460   47.3820 F   0  0  0  0  0  0
   23.2990   49.5500   46.2740 C   0  0  0  0  0  0
   23.8850   48.2920   46.3700 C   0  0  0  0  0  0
   23.8950   47.4320   45.2760 C   0  0  0  0  0  0
   22.7150   49.9690   45.0580 C   0  0  0  0  0  0
   22.7210   49.0930   43.9480 C   0  0  0  0  0  0
   23.3160   47.8160   44.0620 C   0  0  0  0  0  0
   23.3790   46.8260   42.8950 C   0  0  0  0  0  0
   22.5380   45.3090   43.2950 S   0  0  0  0  0  0
   20.8500   45.8770   43.4020 C   0  0  0  0  0  0
   19.9710   45.0980   44.4060 C   0  0  1  0  0  0
   20.1220   45.7220   45.7830 C   0  0  0  0  0  0
   20.6320   45.0090   46.6720 O   0  0  0  0  0  0
   19.6860   46.8890   45.9740 O   0  0  0  0  0  0
   18.6570   45.4730   43.9010 N   0  0  0  0  0  0
   17.9670   44.7330   43.0320 C   0  0  0  0  0  0
   18.4020   43.6600   42.5560 O   0  0  0  0  0  0
   16.7240   45.1550   42.7020 N   0  0  0  0  0  0
   16.0380   44.4360   41.6140 C   0  0  2  0  0  0
   17.0080   44.6360   40.4370 C   0  0  0  0  0  0
   17.9050   45.5240   40.4540 O   0  0  0  0  0  0
   16.9350   43.8740   39.4100 O   0  0  0  0  0  0
   14.7710   45.2090   41.1750 C   0  0  0  0  0  0
   14.9850   46.7270   41.0920 C   0  0  0  0  0  0
   13.8570   47.4960   40.4060 C   0  0  0  0  0  0
   13.7890   48.7330   40.5830 O   0  0  0  0  0  0
   13.0100   46.8860   39.6980 O   0  0  0  0  0  0
  1  2  1  0  0  0
  2  5  2  0  0  0
  2  3  1  0  0  0
  3  4  2  0  0  0
  4  7  1  0  0  0
  5  6  1  0  0  0
  6  7  2  0  0  0
  7  8  1  0  0  0
  8  9  1  0  0  0
  9 10  1  0  0  0
 10 11  1  0  0  0
 11 15  1  0  0  0
 11 12  1  0  0  0
 12 14  2  0  0  0
 12 13  1  0  0  0
 15 16  1  0  0  0
 16 17  2  0  0  0
 16 18  1  0  0  0
 18 19  1  0  0  0
 19 20  1  0  0  0
 19 23  1  0  0  0
 20 22  2  0  0  0
 20 21  1  0  0  0
 23 24  1  0  0  0
 24 25  1  0  0  0
 25 27  2  0  0  0
 25 26  1  0  0  0
M  END
> <s_m_entry_id>
65

> <s_m_entry_name>
3D7D.1

> <s_m_Source_Path>
P:\Chemie\Projects\GCP2\Bachelorarbeit-Inhibitoren\all

> <s_m_Source_File>
3D7D.sdf

> <i_m_Source_File_Index>
1

> <InstanceId>
3D7D_FBD_A_1

> <ChemCompId>
FBD

> <PdbId>
3D7D

> <ChainId>
A

> <ResidueNumber>
1

> <Model>
1

> <MissingHeavyAtoms>
0

> <ObservedFormula>
C16 N2 O7 S F

> <SystematicName>
(2S)-2-[[(2R)-3-[(4-fluorophenyl)methylsulfanyl]-1-hydroxy-1-oxo-propan-2-yl]carbamoylamino]pentanedioic acid

> <Type>
NON-POLYMER

> <Formula>
C16 H19 F N2 O7 S

> <MolecularWeight>
402.395

> <ModifiedDate>
2011-06-04

> <AmbiguousFlag>
N

> <InChI>
InChI=1S/C16H19FN2O7S/c17-10-3-1-9(2-4-10)7-27-8-12(15(24)25)19-16(26)18-11(14(22)23)5-6-13(20)21/h1-4,11-12H,5-8H2,(H,20,21)(H,22,23)(H,24,25)(H2,18,19,26)/t11-,12-/m0/s1

> <InChIKey>
IDTMSHGCAZPVLC-RYUDHWBXSA-N

> <SMILES>
c1cc(ccc1CSC[C@@H](C(=O)O)NC(=O)N[C@@H](CCC(=O)O)C(=O)O)F

> <Name>
N-({(1R)-1-carboxy-2-[(4-fluorobenzyl)sulfanyl]ethyl}carbamoyl)-L-glutamic acid

> <SubcomponentList>


> <Synonyms>
(S)-2-(3-((R)-1-carboxy-2-(4-fluorobenzylthio)ethyl)ureido)pentanedioic acid

> <InsertionCode>


> <AltIds>


> <Parent>


> <OneLetterCode>


$$$$
3D7F_YBY_A_1
                    3D
 Schrodinger Suite 2020-3.
 26 26  0  0  1  0            999 V2000
   24.5760   49.5590   43.6540 I   0  0  0  0  0  0
   23.8790   47.5590   43.8950 C   0  0  0  0  0  0
   22.6010   47.2390   43.4270 C   0  0  0  0  0  0
   24.6430   46.5490   44.5110 C   0  0  0  0  0  0
   25.8970   46.8270   45.0130 O   0  0  0  0  0  0
   24.1490   45.2570   44.6440 C   0  0  0  0  0  0
   22.8670   44.9620   44.1470 C   0  0  0  0  0  0
   22.0970   45.9470   43.5620 C   0  0  0  0  0  0
   20.7040   45.6460   43.0500 C   0  0  0  0  0  0
   19.8060   44.9950   44.1330 C   0  0  1  0  0  0
   20.0030   45.6210   45.4870 C   0  0  0  0  0  0
   19.5510   46.7840   45.6430 O   0  0  0  0  0  0
   20.5090   44.9200   46.3870 O   0  0  0  0  0  0
   18.4710   45.3440   43.6440 N   0  0  0  0  0  0
   17.8270   44.5400   42.7970 C   0  0  0  0  0  0
   18.2340   43.4600   42.3330 O   0  0  0  0  0  0
   16.5800   44.9500   42.4410 N   0  0  0  0  0  0
   15.9050   44.2590   41.3530 C   0  0  2  0  0  0
   16.8580   44.4880   40.1630 C   0  0  0  0  0  0
   17.7830   45.3780   40.1410 O   0  0  0  0  0  0
   16.7740   43.7070   39.1590 O   0  0  0  0  0  0
   14.6180   45.0170   40.9100 C   0  0  0  0  0  0
   14.8230   46.5510   40.8400 C   0  0  0  0  0  0
   13.6940   47.3310   40.1690 C   0  0  0  0  0  0
   12.9140   46.7320   39.3920 O   0  0  0  0  0  0
   13.6530   48.5760   40.4120 O   0  0  0  0  0  0
  1  2  1  0  0  0
  2  3  2  0  0  0
  2  4  1  0  0  0
  3  8  1  0  0  0
  4  6  2  0  0  0
  4  5  1  0  0  0
  6  7  1  0  0  0
  7  8  2  0  0  0
  8  9  1  0  0  0
  9 10  1  0  0  0
 10 14  1  0  0  0
 10 11  1  0  0  0
 11 12  2  0  0  0
 11 13  1  0  0  0
 14 15  1  0  0  0
 15 16  2  0  0  0
 15 17  1  0  0  0
 17 18  1  0  0  0
 18 19  1  0  0  0
 18 22  1  0  0  0
 19 21  2  0  0  0
 19 20  1  0  0  0
 22 23  1  0  0  0
 23 24  1  0  0  0
 24 25  2  0  0  0
 24 26  1  0  0  0
M  END
> <s_m_entry_id>
66

> <s_m_entry_name>
3D7F.1

> <s_m_Source_Path>
P:\Chemie\Projects\GCP2\Bachelorarbeit-Inhibitoren\all

> <s_m_Source_File>
3D7F.sdf

> <i_m_Source_File_Index>
1

> <InstanceId>
3D7F_YBY_A_1

> <ChemCompId>
YBY

> <PdbId>
3D7F

> <ChainId>
A

> <ResidueNumber>
1

> <Model>
1

> <MissingHeavyAtoms>
0

> <ObservedFormula>
C15 N2 O8 I

> <SystematicName>
(2S)-2-[[(2S)-1-hydroxy-3-(4-hydroxy-3-iodo-phenyl)-1-oxo-propan-2-yl]carbamoylamino]pentanedioic acid

> <Type>
NON-POLYMER

> <Formula>
C15 H17 I N2 O8

> <MolecularWeight>
480.209

> <ModifiedDate>
2011-06-04

> <AmbiguousFlag>
N

> <InChI>
InChI=1S/C15H17IN2O8/c16-8-5-7(1-3-11(8)19)6-10(14(24)25)18-15(26)17-9(13(22)23)2-4-12(20)21/h1,3,5,9-10,19H,2,4,6H2,(H,20,21)(H,22,23)(H,24,25)(H2,17,18,26)/t9-,10-/m0/s1

> <InChIKey>
GUNPTUQXZIVQBT-UWVGGRQHSA-N

> <SMILES>
c1cc(c(cc1C[C@@H](C(=O)O)NC(=O)N[C@@H](CCC(=O)O)C(=O)O)I)O

> <Name>
N-{[(1S)-1-carboxy-2-(4-hydroxy-3-iodophenyl)ethyl]carbamoyl}-L-glutamic acid

> <SubcomponentList>


> <Synonyms>
(S)-2-(3-((S)-1-carboxy-2-(4-hydroxy-3-iodophenyl)ethyl)ureido)pentanedioic acid

> <InsertionCode>


> <AltIds>


> <Parent>


> <OneLetterCode>


$$$$
3D7G_MUD_A_1
                    3D
 Schrodinger Suite 2020-3.
 20 19  0  0  1  0            999 V2000
   13.7490   48.4110   40.6760 O   0  0  0  0  0  0
   13.8020   47.1700   40.4630 C   0  0  0  0  0  0
   13.0090   46.5980   39.6810 O   0  0  0  0  0  0
   14.8920   46.3870   41.1760 C   0  0  0  0  0  0
   14.7250   44.8530   41.2340 C   0  0  0  0  0  0
   16.0310   44.1220   41.6460 C   0  0  1  0  0  0
   16.9750   44.3140   40.4370 C   0  0  0  0  0  0
   16.8700   43.5680   39.3920 O   0  0  0  0  0  0
   17.8840   45.2060   40.4590 O   0  0  0  0  0  0
   16.7140   44.8350   42.7200 N   0  0  0  0  0  0
   17.9450   44.4480   43.0600 C   0  0  0  0  0  0
   18.3930   43.4060   42.5490 O   0  0  0  0  0  0
   18.6600   45.2230   43.8790 N   0  0  0  0  0  0
   19.9690   44.8800   44.3990 C   0  0  2  0  0  0
   20.1230   45.4820   45.7790 C   0  0  0  0  0  0
   20.6490   44.7780   46.6720 O   0  0  0  0  0  0
   19.6700   46.6410   45.9760 O   0  0  0  0  0  0
   20.8720   45.6850   43.4530 C   0  0  0  0  0  0
   22.5840   45.5330   43.9370 S   0  0  0  0  0  0
   23.0650   45.7260   42.2410 C   0  0  0  0  0  0
  1  2  1  0  0  0
  2  3  2  0  0  0
  2  4  1  0  0  0
  4  5  1  0  0  0
  5  6  1  0  0  0
  6  7  1  0  0  0
  6 10  1  0  0  0
  7  8  2  0  0  0
  7  9  1  0  0  0
 10 11  1  0  0  0
 11 12  2  0  0  0
 11 13  1  0  0  0
 13 14  1  0  0  0
 14 18  1  0  0  0
 14 15  1  0  0  0
 15 17  2  0  0  0
 15 16  1  0  0  0
 18 19  1  0  0  0
 19 20  1  0  0  0
M  END
> <s_m_entry_id>
67

> <s_m_entry_name>
3D7G.1

> <s_m_Source_Path>
P:\Chemie\Projects\GCP2\Bachelorarbeit-Inhibitoren\all

> <s_m_Source_File>
3D7G.sdf

> <i_m_Source_File_Index>
1

> <InstanceId>
3D7G_MUD_A_1

> <ChemCompId>
MUD

> <PdbId>
3D7G

> <ChainId>
A

> <ResidueNumber>
1

> <Model>
1

> <MissingHeavyAtoms>
0

> <ObservedFormula>
C10 N2 O7 S

> <SystematicName>
(2S)-2-[[(2R)-1-hydroxy-3-methylsulfanyl-1-oxo-propan-2-yl]carbamoylamino]pentanedioic acid

> <Type>
NON-POLYMER

> <Formula>
C10 H16 N2 O7 S

> <MolecularWeight>
308.308

> <ModifiedDate>
2011-06-04

> <AmbiguousFlag>
N

> <InChI>
InChI=1S/C10H16N2O7S/c1-20-4-6(9(17)18)12-10(19)11-5(8(15)16)2-3-7(13)14/h5-6H,2-4H2,1H3,(H,13,14)(H,15,16)(H,17,18)(H2,11,12,19)/t5-,6-/m0/s1

> <InChIKey>
AUSWZMPQDDVDBG-WDSKDSINSA-N

> <SMILES>
CSC[C@@H](C(=O)O)NC(=O)N[C@@H](CCC(=O)O)C(=O)O

> <Name>
N-{[(1R)-1-carboxy-2-(methylsulfanyl)ethyl]carbamoyl}-L-glutamic acid

> <SubcomponentList>


> <Synonyms>
(S)-2-(3-((R)-1-carboxy-2-methylthio)ethyl)ureido)pentanedioic acid

> <InsertionCode>


> <AltIds>


> <Parent>


> <OneLetterCode>


$$$$
3D7H_YC2_A_1
                    3D
 Schrodinger Suite 2020-3.
 31 31  0  0  1  0            999 V2000
   23.7600   50.2890   51.1960 I   0  0  0  0  0  0
   23.5690   50.0000   49.0670 C   0  0  0  0  0  0
   23.6870   51.0340   48.1360 C   0  0  0  0  0  0
   23.5420   50.8600   46.7400 C   0  0  0  0  0  0
   23.3050   48.7450   48.4950 C   0  0  0  0  0  0
   23.1900   48.5610   47.0960 C   0  0  0  0  0  0
   23.3040   49.5940   46.1750 C   0  0  0  0  0  0
   23.1030   49.3840   44.6770 C   0  0  0  0  0  0
   22.5410   50.2630   44.0150 O   0  0  0  0  0  0
   23.4170   48.2670   44.0280 N   0  0  0  0  0  0
   23.2190   47.9360   42.6190 C   0  0  0  0  0  0
   23.2710   46.4080   42.5100 C   0  0  0  0  0  0
   22.4200   45.6140   43.5380 C   0  0  0  0  0  0
   20.9060   45.7040   43.2820 C   0  0  0  0  0  0
   19.9410   45.0280   44.2810 C   0  0  1  0  0  0
   20.1650   45.6410   45.6330 C   0  0  0  0  0  0
   20.7790   44.9610   46.4760 O   0  0  0  0  0  0
   19.6870   46.7980   45.8880 O   0  0  0  0  0  0
   18.6300   45.4440   43.7640 N   0  0  0  0  0  0
   17.9310   44.7090   42.8680 C   0  0  0  0  0  0
   18.3220   43.6340   42.3640 O   0  0  0  0  0  0
   16.7060   45.1940   42.5140 N   0  0  0  0  0  0
   16.0570   44.5180   41.4150 C   0  0  2  0  0  0
   17.0230   44.7150   40.2500 C   0  0  0  0  0  0
   17.9670   45.5940   40.2700 O   0  0  0  0  0  0
   16.9600   43.9350   39.2550 O   0  0  0  0  0  0
   14.7590   45.2980   41.0660 C   0  0  0  0  0  0
   15.0050   46.8050   40.8980 C   0  0  0  0  0  0
   13.8790   47.5820   40.1990 C   0  0  0  0  0  0
   13.1270   46.9880   39.3810 O   0  0  0  0  0  0
   13.8050   48.8030   40.4360 O   0  0  0  0  0  0
  1  2  1  0  0  0
  2  3  2  0  0  0
  2  5  1  0  0  0
  3  4  1  0  0  0
  4  7  2  0  0  0
  5  6  2  0  0  0
  6  7  1  0  0  0
  7  8  1  0  0  0
  8  9  2  0  0  0
  8 10  1  0  0  0
 10 11  1  0  0  0
 11 12  1  0  0  0
 12 13  1  0  0  0
 13 14  1  0  0  0
 14 15  1  0  0  0
 15 19  1  0  0  0
 15 16  1  0  0  0
 16 18  2  0  0  0
 16 17  1  0  0  0
 19 20  1  0  0  0
 20 21  2  0  0  0
 20 22  1  0  0  0
 22 23  1  0  0  0
 23 24  1  0  0  0
 23 27  1  0  0  0
 24 26  2  0  0  0
 24 25  1  0  0  0
 27 28  1  0  0  0
 28 29  1  0  0  0
 29 30  2  0  0  0
 29 31  1  0  0  0
M  END
> <s_m_entry_id>
68

> <s_m_entry_name>
3D7H.1

> <s_m_Source_Path>
P:\Chemie\Projects\GCP2\Bachelorarbeit-Inhibitoren\all

> <s_m_Source_File>
3D7H.sdf

> <i_m_Source_File_Index>
1

> <InstanceId>
3D7H_YC2_A_1

> <ChemCompId>
YC2

> <PdbId>
3D7H

> <ChainId>
A

> <ResidueNumber>
1

> <Model>
1

> <MissingHeavyAtoms>
0

> <ObservedFormula>
C19 N3 O8 I

> <SystematicName>
(2S)-2-[[(2S)-1-hydroxy-6-[(4-iodophenyl)carbonylamino]-1-oxo-hexan-2-yl]carbamoylamino]pentanedioic acid

> <Type>
NON-POLYMER

> <Formula>
C19 H24 I N3 O8

> <MolecularWeight>
549.314

> <ModifiedDate>
2011-06-04

> <AmbiguousFlag>
N

> <InChI>
InChI=1S/C19H24IN3O8/c20-12-6-4-11(5-7-12)16(26)21-10-2-1-3-13(17(27)28)22-19(31)23-14(18(29)30)8-9-15(24)25/h4-7,13-14H,1-3,8-10H2,(H,21,26)(H,24,25)(H,27,28)(H,29,30)(H2,22,23,31)/t13-,14-/m0/s1

> <InChIKey>
ROXRILBFJQYPNZ-KBPBESRZSA-N

> <SMILES>
c1cc(ccc1C(=O)NCCCC[C@@H](C(=O)O)NC(=O)N[C@@H](CCC(=O)O)C(=O)O)I

> <Name>
N-{[(1S)-1-carboxy-5-{[(4-iodophenyl)carbonyl]amino}pentyl]carbamoyl}-L-glutamic acid

> <SubcomponentList>


> <Synonyms>
(S)-2-(3-((S)-1-carboxy-(4-iodobenzamido)pentyl)ureido)pentanedioic acid

> <InsertionCode>


> <AltIds>


> <Parent>


> <OneLetterCode>


$$$$
3SJE_SDR_A_1
                    3D
 Schrodinger Suite 2020-3.
 23 22  0  0  1  0            999 V2000
   20.1760   43.6540   46.2410 C   0  0  0  0  0  0
   19.8970   44.5000   47.1240 O   0  0  0  0  0  0
   21.1800   42.5290   46.5310 C   0  0  0  0  0  0
   19.7940   43.7230   44.9480 N   0  0  0  0  0  0
   18.8850   44.7780   44.4100 C   0  0  2  0  0  0
   18.0830   44.2850   43.1730 C   0  0  0  0  0  0
   18.4110   43.3110   42.4900 O   0  0  0  0  0  0
   19.7030   46.0310   43.9890 C   0  0  0  0  0  0
   20.3600   46.7390   45.2030 C   0  0  0  0  0  0
   21.5630   46.4490   45.4700 O   0  0  0  0  0  0
   19.6570   47.5500   45.8250 O   0  0  0  0  0  0
   17.0280   44.6260   40.3410 C   0  0  0  0  0  0
   16.9970   44.9700   42.8520 N   0  0  0  0  0  0
   16.6750   43.8990   39.3970 O   0  0  0  0  0  0
   16.2050   44.5530   41.6690 C   0  0  1  0  0  0
   15.0170   45.5060   41.6110 C   0  0  0  0  0  0
   11.6020   49.3510   39.7270 C   0  0  0  0  0  0
   13.0960   49.7060   39.7260 C   0  0  0  0  0  0
   13.9250   48.5420   40.2710 C   0  0  0  0  0  0
   13.6130   47.2660   39.5050 C   0  0  0  0  0  0
   12.9660   46.1810   40.3670 C   0  0  0  0  0  0
   13.9630   45.0500   40.6150 C   0  0  0  0  0  0
   18.0070   45.4060   40.2990 O   0  0  0  0  0  0
  1  3  1  0  0  0
  1  2  2  0  0  0
  1  4  1  0  0  0
  4  5  1  0  0  0
  5  8  1  0  0  0
  5  6  1  0  0  0
  6 13  1  0  0  0
  6  7  2  0  0  0
  8  9  1  0  0  0
  9 10  2  0  0  0
  9 11  1  0  0  0
 12 14  2  0  0  0
 12 23  1  0  0  0
 12 15  1  0  0  0
 13 15  1  0  0  0
 15 16  1  0  0  0
 16 22  1  0  0  0
 17 18  1  0  0  0
 18 19  1  0  0  0
 19 20  1  0  0  0
 20 21  1  0  0  0
 21 22  1  0  0  0
M  END
> <s_m_entry_id>
69

> <s_m_entry_name>
3SJE.1

> <s_m_Source_Path>
P:\Chemie\Projects\GCP2\Bachelorarbeit-Inhibitoren\all

> <s_m_Source_File>
3SJE.sdf

> <i_m_Source_File_Index>
1

> <InstanceId>
3SJE_SDR_A_1

> <ChemCompId>
SDR

> <PdbId>
3SJE

> <ChainId>
A

> <ResidueNumber>
1

> <Model>
1

> <MissingHeavyAtoms>
0

> <ObservedFormula>
C15 N2 O6

> <SystematicName>
(2S)-2-[[(2S)-2-acetamido-4-oxidanyl-4-oxidanylidene-butanoyl]amino]nonanoic acid

> <Type>
peptide-like

> <Formula>
C15 H26 N2 O6

> <MolecularWeight>
330.377

> <ModifiedDate>
2011-09-30

> <AmbiguousFlag>
N

> <InChI>
InChI=1S/C15H26N2O6/c1-3-4-5-6-7-8-11(15(22)23)17-14(21)12(9-13(19)20)16-10(2)18/h11-12H,3-9H2,1-2H3,(H,16,18)(H,17,21)(H,19,20)(H,22,23)/t11-,12-/m0/s1

> <InChIKey>
IRKQLRPKWIMPEM-RYUDHWBXSA-N

> <SMILES>
CCCCCCC[C@@H](C(=O)O)NC(=O)[C@H](CC(=O)O)NC(=O)C

> <Name>
(2S)-2-[(N-acetyl-L-alpha-aspartyl)amino]nonanoic acid

> <SubcomponentList>
ACE ASP AN8

> <Synonyms>


> <InsertionCode>


> <AltIds>


> <Parent>


> <OneLetterCode>


$$$$
3SJF_JRG_A_1
                    3D
 Schrodinger Suite 2020-3.
 30 30  0  0  1  0            999 V2000
   20.1410   45.6330   45.8170 C   0  0  0  0  0  0
   18.6580   45.3960   43.9460 N   0  0  0  0  0  0
   19.6260   46.7780   46.0570 O   0  0  0  0  0  0
   19.9730   45.0010   44.4330 C   0  0  1  0  0  0
   20.9840   45.6360   43.4270 C   0  0  0  0  0  0
   13.9150   48.8470   40.1760 C   0  0  0  0  0  0
   17.8880   45.6370   40.3950 O   0  0  0  0  0  0
   18.4290   43.6550   42.5610 O   0  0  0  0  0  0
   22.2550   49.6670   43.9380 O   0  0  0  0  0  0
   16.9490   43.9160   39.3810 O   0  0  0  0  0  0
   23.6370   50.3040   51.3770 I   0  0  0  0  0  0
   23.3800   50.9130   48.1100 C   0  0  0  0  0  0
   23.5020   48.6570   48.5380 C   0  0  0  0  0  0
   23.2520   50.6810   46.7090 C   0  0  0  0  0  0
   23.4010   48.3830   47.1280 C   0  0  0  0  0  0
   23.4200   45.9410   42.6700 C   0  0  0  0  0  0
   22.4450   45.2170   43.6730 C   0  0  0  0  0  0
   23.3970   47.4750   42.6850 C   0  0  0  0  0  0
   14.8230   46.6160   41.1390 C   0  0  0  0  0  0
   14.7380   45.1400   41.1900 C   0  0  0  0  0  0
   23.6680   47.9680   44.0550 N   0  0  0  0  0  0
   16.7460   45.1250   42.7140 N   0  0  0  0  0  0
   13.2730   47.2280   40.3730 S   0  0  0  0  0  0
   17.0410   44.7160   40.3370 C   0  0  0  0  0  0
   17.9700   44.6910   43.0490 C   0  0  0  0  0  0
   23.1040   49.0510   44.5910 C   0  0  0  0  0  0
   23.4950   49.9380   49.1520 C   0  0  0  0  0  0
   23.2950   49.3740   46.1360 C   0  0  0  0  0  0
   16.0900   44.5040   41.5590 C   0  0  2  0  0  0
   20.7520   44.9090   46.6270 O   0  0  0  0  0  0
  1  4  1  0  0  0
  1  3  2  0  0  0
  1 30  1  0  0  0
  2 25  1  0  0  0
  2  4  1  0  0  0
  4  5  1  0  0  0
  5 17  1  0  0  0
  6 23  1  0  0  0
  7 24  1  0  0  0
  8 25  2  0  0  0
  9 26  2  0  0  0
 10 24  2  0  0  0
 11 27  1  0  0  0
 12 14  2  0  0  0
 12 27  1  0  0  0
 13 15  1  0  0  0
 13 27  2  0  0  0
 14 28  1  0  0  0
 15 28  2  0  0  0
 16 18  1  0  0  0
 16 17  1  0  0  0
 18 21  1  0  0  0
 19 23  1  0  0  0
 19 20  1  0  0  0
 20 29  1  0  0  0
 21 26  1  0  0  0
 22 29  1  0  0  0
 22 25  1  0  0  0
 24 29  1  0  0  0
 26 28  1  0  0  0
M  END
> <s_m_entry_id>
70

> <s_m_entry_name>
3SJF.1

> <s_m_Source_Path>
P:\Chemie\Projects\GCP2\Bachelorarbeit-Inhibitoren\all

> <s_m_Source_File>
3SJF.sdf

> <i_m_Source_File_Index>
1

> <InstanceId>
3SJF_JRG_A_1

> <ChemCompId>
JRG

> <PdbId>
3SJF

> <ChainId>
A

> <ResidueNumber>
1

> <Model>
1

> <MissingHeavyAtoms>
0

> <ObservedFormula>
C19 N3 O6 S I

> <SystematicName>
(2S)-6-[(4-iodophenyl)carbonylamino]-2-[[(2S)-4-methylsulfanyl-1-oxidanyl-1-oxidanylidene-butan-2-yl]carbamoylamino]hexanoic acid

> <Type>
NON-POLYMER

> <Formula>
C19 H26 I N3 O6 S

> <MolecularWeight>
551.396

> <ModifiedDate>
2011-09-30

> <AmbiguousFlag>
N

> <InChI>
InChI=1S/C19H26IN3O6S/c1-30-11-9-15(18(27)28)23-19(29)22-14(17(25)26)4-2-3-10-21-16(24)12-5-7-13(20)8-6-12/h5-8,14-15H,2-4,9-11H2,1H3,(H,21,24)(H,25,26)(H,27,28)(H2,22,23,29)/t14-,15-/m0/s1

> <InChIKey>
AWPLYTCEHNMVNJ-GJZGRUSLSA-N

> <SMILES>
CSCC[C@@H](C(=O)O)NC(=O)N[C@@H](CCCCNC(=O)c1ccc(cc1)I)C(=O)O

> <Name>
N~2~-{[(1S)-1-carboxy-3-(methylsulfanyl)propyl]carbamoyl}-N~6~-(4-iodobenzoyl)-L-lysine

> <SubcomponentList>


> <Synonyms>


> <InsertionCode>


> <AltIds>


> <Parent>


> <OneLetterCode>


$$$$
3SJG_SDR_A_1
                    3D
 Schrodinger Suite 2020-3.
 22 21  0  0  1  0            999 V2000
   20.1180   43.3780   46.1930 C   0  0  0  0  0  0
   19.9100   44.3040   47.0180 O   0  0  0  0  0  0
   21.2630   42.4370   46.4260 C   0  0  0  0  0  0
   19.8320   43.5880   44.8800 N   0  0  0  0  0  0
   18.9940   44.6810   44.4020 C   0  0  2  0  0  0
   18.1740   44.2200   43.2150 C   0  0  0  0  0  0
   18.5250   43.2710   42.4910 O   0  0  0  0  0  0
   19.8110   45.9060   44.0050 C   0  0  0  0  0  0
   20.4270   46.5950   45.2050 C   0  0  0  0  0  0
   21.6540   46.3750   45.4730 O   0  0  0  0  0  0
   19.6900   47.3550   45.8750 O   0  0  0  0  0  0
   17.0740   44.5590   40.3460 C   0  0  0  0  0  0
   17.0160   44.8940   42.7350 N   0  0  0  0  0  0
   16.8310   43.7400   39.4500 O   0  0  0  0  0  0
   16.2230   44.4740   41.5720 C   0  0  1  0  0  0
   15.1560   45.5520   41.5230 C   0  0  0  0  0  0
   14.6480   49.9000   39.6360 C   0  0  0  0  0  0
   14.4660   48.4040   39.4780 C   0  0  0  0  0  0
   13.6810   47.8170   40.6260 C   0  0  0  0  0  0
   13.1100   46.4210   40.3320 C   0  0  0  0  0  0
   14.0880   45.2340   40.4990 C   0  0  0  0  0  0
   18.0100   45.4040   40.2920 O   0  0  0  0  0  0
  1  3  1  0  0  0
  1  2  2  0  0  0
  1  4  1  0  0  0
  4  5  1  0  0  0
  5  8  1  0  0  0
  5  6  1  0  0  0
  6 13  1  0  0  0
  6  7  2  0  0  0
  8  9  1  0  0  0
  9 10  2  0  0  0
  9 11  1  0  0  0
 12 14  2  0  0  0
 12 22  1  0  0  0
 12 15  1  0  0  0
 13 15  1  0  0  0
 15 16  1  0  0  0
 16 21  1  0  0  0
 17 18  1  0  0  0
 18 19  1  0  0  0
 19 20  1  0  0  0
 20 21  1  0  0  0
M  END
> <s_m_entry_id>
71

> <s_m_entry_name>
3SJG.1

> <s_m_Source_Path>
P:\Chemie\Projects\GCP2\Bachelorarbeit-Inhibitoren\all

> <s_m_Source_File>
3SJG.sdf

> <i_m_Source_File_Index>
1

> <InstanceId>
3SJG_SDR_A_1

> <ChemCompId>
SDR

> <PdbId>
3SJG

> <ChainId>
A

> <ResidueNumber>
1

> <Model>
1

> <MissingHeavyAtoms>
1

> <ObservedFormula>
C14 N2 O6

> <SystematicName>
(2S)-2-[[(2S)-2-acetamido-4-oxidanyl-4-oxidanylidene-butanoyl]amino]nonanoic acid

> <Type>
peptide-like

> <Formula>
C15 H26 N2 O6

> <MolecularWeight>
330.377

> <ModifiedDate>
2011-09-30

> <AmbiguousFlag>
N

> <InChI>
InChI=1S/C15H26N2O6/c1-3-4-5-6-7-8-11(15(22)23)17-14(21)12(9-13(19)20)16-10(2)18/h11-12H,3-9H2,1-2H3,(H,16,18)(H,17,21)(H,19,20)(H,22,23)/t11-,12-/m0/s1

> <InChIKey>
IRKQLRPKWIMPEM-RYUDHWBXSA-N

> <SMILES>
CCCCCCC[C@@H](C(=O)O)NC(=O)[C@H](CC(=O)O)NC(=O)C

> <Name>
(2S)-2-[(N-acetyl-L-alpha-aspartyl)amino]nonanoic acid

> <SubcomponentList>
ACE ASP AN8

> <Synonyms>


> <InsertionCode>


> <AltIds>


> <Parent>


> <OneLetterCode>


$$$$
3SJX_QRG_A_1
                    3D
 Schrodinger Suite 2020-3.
 20 19  0  0  1  0            999 V2000
   20.1760   43.5820   46.1320 C   0  0  0  0  0  0
   19.9380   44.4200   47.0080 O   0  0  0  0  0  0
   21.1210   42.4200   46.4440 C   0  0  0  0  0  0
   19.8450   43.7300   44.8290 N   0  0  0  0  0  0
   18.9800   44.8480   44.3660 C   0  0  2  0  0  0
   18.2740   44.4270   43.0790 C   0  0  0  0  0  0
   18.6100   43.4150   42.4520 O   0  0  0  0  0  0
   19.7640   46.1120   44.0040 C   0  0  0  0  0  0
   20.4100   46.7320   45.2660 C   0  0  0  0  0  0
   21.6490   46.4740   45.4860 O   0  0  0  0  0  0
   19.6610   47.4450   45.9660 O   0  0  0  0  0  0
   17.1950   45.1260   42.7290 N   0  0  0  0  0  0
   16.3690   44.6650   41.5660 C   0  0  2  0  0  0
   17.1610   44.6970   40.2340 C   0  0  0  0  0  0
   16.8980   43.8030   39.3950 O   0  0  0  0  0  0
   15.1930   45.6700   41.4770 C   0  0  0  0  0  0
   14.3550   45.3370   40.2740 C   0  0  0  0  0  0
   13.0220   46.6060   40.1300 S   0  0  0  0  0  0
   13.8510   47.9970   39.4450 C   0  0  0  0  0  0
   18.0270   45.5810   40.1000 O   0  0  0  0  0  0
  1  3  1  0  0  0
  1  2  2  0  0  0
  1  4  1  0  0  0
  4  5  1  0  0  0
  5  8  1  0  0  0
  5  6  1  0  0  0
  6 12  1  0  0  0
  6  7  2  0  0  0
  8  9  1  0  0  0
  9 11  1  0  0  0
  9 10  2  0  0  0
 12 13  1  0  0  0
 13 14  1  0  0  0
 13 16  1  0  0  0
 14 15  2  0  0  0
 14 20  1  0  0  0
 16 17  1  0  0  0
 17 18  1  0  0  0
 18 19  1  0  0  0
M  END
> <s_m_entry_id>
72

> <s_m_entry_name>
3SJX.1

> <s_m_Source_Path>
P:\Chemie\Projects\GCP2\Bachelorarbeit-Inhibitoren\all

> <s_m_Source_File>
3SJX.sdf

> <i_m_Source_File_Index>
1

> <InstanceId>
3SJX_QRG_A_1

> <ChemCompId>
QRG

> <PdbId>
3SJX

> <ChainId>
A

> <ResidueNumber>
1

> <Model>
1

> <MissingHeavyAtoms>
0

> <ObservedFormula>
C11 N2 O6 S

> <SystematicName>
(3S)-3-acetamido-4-[[(2S)-4-methylsulfanyl-1-oxidanyl-1-oxidanylidene-butan-2-yl]amino]-4-oxidanylidene-butanoic acid

> <Type>
peptide-like

> <Formula>
C11 H18 N2 O6 S

> <MolecularWeight>
306.335

> <ModifiedDate>
2011-09-30

> <AmbiguousFlag>
N

> <InChI>
InChI=1S/C11H18N2O6S/c1-6(14)12-8(5-9(15)16)10(17)13-7(11(18)19)3-4-20-2/h7-8H,3-5H2,1-2H3,(H,12,14)(H,13,17)(H,15,16)(H,18,19)/t7-,8-/m0/s1

> <InChIKey>
FGMUBJQYXOPMHD-YUMQZZPRSA-N

> <SMILES>
CC(=O)N[C@@H](CC(=O)O)C(=O)N[C@@H](CCSC)C(=O)O

> <Name>
N-acetyl-L-alpha-aspartyl-L-methionine

> <SubcomponentList>
ACE ASP MET

> <Synonyms>


> <InsertionCode>


> <AltIds>


> <Parent>


> <OneLetterCode>


$$$$
4LQG_CTW_A_823
                    3D
 Schrodinger Suite 2020-3.
 40 40  0  0  1  0            999 V2000
   27.6600   51.5530   44.3160 C   0  0  0  0  0  0
   27.9450   50.6170   43.5650 O   0  0  0  0  0  0
   28.2220   51.6520   45.6250 C   0  0  0  0  0  0
   29.1300   50.6580   46.0520 C   0  0  0  0  0  0
   29.7400   50.6910   47.3170 C   0  0  0  0  0  0
   29.4590   51.7460   48.2020 C   0  0  0  0  0  0
   30.1710   51.7720   49.6470 F   0  0  0  0  0  0
   28.5540   52.7550   47.8010 C   0  0  0  0  0  0
   27.9430   52.7090   46.5290 C   0  0  0  0  0  0
   26.8790   52.5690   43.8860 N   0  0  0  0  0  0
   26.2560   52.5780   42.5310 C   0  0  2  0  0  0
   26.1400   54.0160   41.9580 C   0  0  0  0  0  0
   26.3720   54.1450   40.7210 O   0  0  0  0  0  0
   24.8240   51.9910   42.5760 C   0  0  0  0  0  0
   24.8500   50.5400   43.0270 C   0  0  0  0  0  0
   23.5260   50.1890   43.6770 C   0  0  0  0  0  0
   23.0430   50.8890   44.5920 O   0  0  0  0  0  0
   25.7950   54.9370   42.7590 O   0  0  0  0  0  0
   17.5940   43.9950   43.5150 P   0  0  1  0  0  0
   18.2750   42.9910   42.4640 O   0  0  0  0  0  0
   16.9300   43.3190   44.6410 O   0  0  0  0  0  0
   18.6380   44.9360   44.1310 O   0  0  0  0  0  0
   19.5170   45.6810   43.2680 C   0  0  0  0  0  0
   20.0900   46.8800   43.9630 C   0  0  0  0  0  0
   21.4000   47.2610   43.2210 C   0  0  0  0  0  0
   21.8040   48.5580   43.8420 C   0  0  1  0  0  0
   22.2160   48.2830   45.3320 C   0  0  0  0  0  0
   21.4730   48.7490   46.2210 O   0  0  0  0  0  0
   23.2920   47.6740   45.5410 O   0  0  0  0  0  0
   22.9830   49.0660   43.2020 N   0  0  0  0  0  0
   16.5010   44.9210   42.6290 N   0  0  0  0  0  0
   16.0420   44.3860   41.3280 C   0  0  2  0  0  0
   17.1300   44.5530   40.2440 C   0  0  0  0  0  0
   17.0220   43.7900   39.2370 O   0  0  0  0  0  0
   14.7470   45.1390   40.8600 C   0  0  0  0  0  0
   15.0220   46.6890   40.8300 C   0  0  0  0  0  0
   13.8800   47.4930   40.1020 C   0  0  0  0  0  0
   13.0830   46.8800   39.3860 O   0  0  0  0  0  0
   13.8340   48.7290   40.2790 O   0  0  0  0  0  0
   18.0150   45.4490   40.4130 O   0  0  0  0  0  0
  1  2  2  0  0  0
  1 10  1  0  0  0
  1  3  1  0  0  0
  3  4  2  0  0  0
  3  9  1  0  0  0
  4  5  1  0  0  0
  5  6  2  0  0  0
  6  8  1  0  0  0
  6  7  1  0  0  0
  8  9  2  0  0  0
 10 11  1  0  0  0
 11 12  1  0  0  0
 11 14  1  0  0  0
 12 13  2  0  0  0
 12 18  1  0  0  0
 14 15  1  0  0  0
 15 16  1  0  0  0
 16 30  1  0  0  0
 16 17  2  0  0  0
 19 20  2  0  0  0
 19 31  1  0  0  0
 19 22  1  0  0  0
 19 21  1  0  0  0
 22 23  1  0  0  0
 23 24  1  0  0  0
 24 25  1  0  0  0
 25 26  1  0  0  0
 26 30  1  0  0  0
 26 27  1  0  0  0
 27 29  2  0  0  0
 27 28  1  0  0  0
 31 32  1  0  0  0
 32 33  1  0  0  0
 32 35  1  0  0  0
 33 34  2  0  0  0
 33 40  1  0  0  0
 35 36  1  0  0  0
 36 37  1  0  0  0
 37 38  2  0  0  0
 37 39  1  0  0  0
M  END
> <s_m_entry_id>
73

> <s_m_entry_name>
4LQG.1

> <s_m_Source_Path>
P:\Chemie\Projects\GCP2\Bachelorarbeit-Inhibitoren\all

> <s_m_Source_File>
4LQG.sdf

> <i_m_Source_File_Index>
1

> <InstanceId>
4LQG_CTW_A_823

> <ChemCompId>
CTW

> <PdbId>
4LQG

> <ChainId>
A

> <ResidueNumber>
823

> <Model>
1

> <MissingHeavyAtoms>
0

> <ObservedFormula>
C22 N3 O13 P F

> <SystematicName>
(2S)-2-[[[(4S)-4-[[(4S)-4-[(4-fluorophenyl)carbonylamino]-5-oxidanyl-5-oxidanylidene-pentanoyl]amino]-5-oxidanyl-5-oxidanylidene-pentoxy]-oxidanyl-phosphoryl]amino]pentanedioic acid

> <Type>
peptide-like

> <Formula>
C22 H29 F N3 O13 P

> <MolecularWeight>
593.45

> <ModifiedDate>
2014-12-26

> <AmbiguousFlag>
N

> <InChI>
InChI=1S/C22H29FN3O13P/c23-13-5-3-12(4-6-13)19(30)25-15(21(33)34)7-9-17(27)24-14(20(31)32)2-1-11-39-40(37,38)26-16(22(35)36)8-10-18(28)29/h3-6,14-16H,1-2,7-11H2,(H,24,27)(H,25,30)(H,28,29)(H,31,32)(H,33,34)(H,35,36)(H2,26,37,38)/t14-,15-,16-/m0/s1

> <InChIKey>
RHOKGKWGPOEIFI-JYJNAYRXSA-N

> <SMILES>
c1cc(ccc1C(=O)N[C@@H](CCC(=O)N[C@@H](CCCOP(=O)(N[C@@H](CCC(=O)O)C(=O)O)O)C(=O)O)C(=O)O)F

> <Name>
N-(4-fluorobenzoyl)-L-gamma-glutamyl-5-{[(S)-{[(1S)-1,3-dicarboxypropyl]amino}(hydroxy)phosphoryl]oxy}-L-norvaline

> <SubcomponentList>
1Y6 GGL 6GL GLU

> <Synonyms>


> <InsertionCode>


> <AltIds>


> <Parent>


> <OneLetterCode>


$$$$
4MCP_28Z_A_818
                    3D
 Schrodinger Suite 2020-3.
 41 43  0  0  1  0            999 V2000
   29.0470   47.5310   44.9120 O   0  0  0  0  0  0
   29.3460   48.7040   45.5460 C   0  0  0  0  0  0
   29.0680   49.9740   45.0120 C   0  0  0  0  0  0
   29.9390   48.6260   46.7510 N   0  0  0  0  0  0
   29.4170   51.0950   45.7830 C   0  0  0  0  0  0
   28.4720   50.1700   43.8030 N   0  0  0  0  0  0
   30.2600   49.7250   47.4570 C   0  0  0  0  0  0
   29.1700   52.3370   45.3390 N   0  0  0  0  0  0
   30.0010   50.9520   46.9810 N   0  0  0  0  0  0
   28.2300   51.4320   43.3650 C   0  0  0  0  0  0
   30.8450   49.5930   48.6420 N   0  0  0  0  0  0
   28.5930   52.5180   44.1610 C   0  0  0  0  0  0
   27.5810   51.7840   42.0100 C   0  0  0  0  0  0
   26.7990   50.7020   41.3790 N   0  0  0  0  0  0
   25.6600   50.2230   41.9180 C   0  0  0  0  0  0
   25.0760   50.8350   43.0290 C   0  0  0  0  0  0
   25.0720   49.0910   41.3520 C   0  0  0  0  0  0
   23.9250   50.3400   43.6070 C   0  0  0  0  0  0
   23.9060   48.5730   41.9320 C   0  0  0  0  0  0
   23.3400   49.2000   43.0440 C   0  0  0  0  0  0
   22.0870   48.6910   43.6990 C   0  0  0  0  0  0
   21.5740   49.3300   44.6150 O   0  0  0  0  0  0
   21.6200   47.5000   43.3120 N   0  0  0  0  0  0
   20.3720   47.0200   43.9490 C   0  0  2  0  0  0
   20.6080   46.7250   45.4000 C   0  0  0  0  0  0
   19.7190   47.1610   46.1500 O   0  0  0  0  0  0
   19.8820   45.7280   43.2570 C   0  0  0  0  0  0
   18.6860   45.0850   43.9600 C   0  0  0  0  0  0
   17.8970   44.3980   42.8470 C   0  0  0  0  0  0
   18.3050   43.3540   42.3290 O   0  0  0  0  0  0
   21.6630   46.1050   45.7220 O   0  0  0  0  0  0
   16.7470   44.9570   42.4640 N   0  0  0  0  0  0
   16.0580   44.3890   41.2920 C   0  0  2  0  0  0
   17.0150   44.5230   40.0750 C   0  0  0  0  0  0
   17.8950   45.4370   40.0890 O   0  0  0  0  0  0
   14.7480   45.1690   41.0090 C   0  0  0  0  0  0
   15.0460   46.6490   40.7270 C   0  0  0  0  0  0
   13.8260   47.4290   40.1860 C   0  0  0  0  0  0
   12.9850   46.8400   39.4640 O   0  0  0  0  0  0
   13.7710   48.6470   40.4720 O   0  0  0  0  0  0
   16.8650   43.6870   39.1470 O   0  0  0  0  0  0
  1  2  2  0  0  0
  2  3  1  0  0  0
  2  4  1  0  0  0
  3  6  1  0  0  0
  3  5  2  0  0  0
  4  7  1  0  0  0
  5  8  1  0  0  0
  5  9  1  0  0  0
  6 10  2  0  0  0
  7  9  2  0  0  0
  7 11  1  0  0  0
  8 12  2  0  0  0
 10 13  1  0  0  0
 10 12  1  0  0  0
 13 14  1  0  0  0
 14 15  1  0  0  0
 15 16  2  0  0  0
 15 17  1  0  0  0
 16 18  1  0  0  0
 17 19  2  0  0  0
 18 20  2  0  0  0
 19 20  1  0  0  0
 20 21  1  0  0  0
 21 23  1  0  0  0
 21 22  2  0  0  0
 23 24  1  0  0  0
 24 27  1  0  0  0
 24 25  1  0  0  0
 25 26  2  0  0  0
 25 31  1  0  0  0
 27 28  1  0  0  0
 28 29  1  0  0  0
 29 30  2  0  0  0
 29 32  1  0  0  0
 32 33  1  0  0  0
 33 34  1  0  0  0
 33 36  1  0  0  0
 34 35  2  0  0  0
 34 41  1  0  0  0
 36 37  1  0  0  0
 37 38  1  0  0  0
 38 39  2  0  0  0
 38 40  1  0  0  0
M  END
> <s_m_entry_id>
74

> <s_m_entry_name>
4MCP.1

> <s_m_Source_Path>
P:\Chemie\Projects\GCP2\Bachelorarbeit-Inhibitoren\all

> <s_m_Source_File>
4MCP.sdf

> <i_m_Source_File_Index>
1

> <InstanceId>
4MCP_28Z_A_818

> <ChemCompId>
28Z

> <PdbId>
4MCP

> <ChainId>
A

> <ResidueNumber>
818

> <Model>
1

> <MissingHeavyAtoms>
0

> <ObservedFormula>
C24 N8 O9

> <SystematicName>
(2S)-2-[[(4S)-4-[[4-[(2-azanyl-4-oxidanylidene-3H-pteridin-6-yl)methylamino]phenyl]carbonylamino]-5-oxidanyl-5-oxidanylidene-pentanoyl]amino]pentanedioic acid

> <Type>
NON-POLYMER

> <Formula>
C24 H26 N8 O9

> <MolecularWeight>
570.511

> <ModifiedDate>
2014-06-13

> <AmbiguousFlag>
N

> <InChI>
InChI=1S/C24H26N8O9/c25-24-31-19-18(21(37)32-24)28-13(10-27-19)9-26-12-3-1-11(2-4-12)20(36)30-15(23(40)41)5-7-16(33)29-14(22(38)39)6-8-17(34)35/h1-4,10,14-15,26H,5-9H2,(H,29,33)(H,30,36)(H,34,35)(H,38,39)(H,40,41)(H3,25,27,31,32,37)/t14-,15-/m0/s1

> <InChIKey>
SDUHYPXROSSGGK-GJZGRUSLSA-N

> <SMILES>
c1cc(ccc1C(=O)N[C@@H](CCC(=O)N[C@@H](CCC(=O)O)C(=O)O)C(=O)O)NCc2cnc3c(n2)C(=O)NC(=N3)N

> <Name>
N-(4-{[(2-amino-4-oxo-3,4-dihydropteridin-6-yl)methyl]amino}benzoyl)-L-gamma-glutamyl-L-glutamic acid

> <SubcomponentList>
78H GGL GGL

> <Synonyms>


> <InsertionCode>


> <AltIds>


> <Parent>


> <OneLetterCode>


$$$$
4MCQ_29C_A_818
                    3D
 Schrodinger Suite 2020-3.
 50 52  0  0  1  0            999 V2000
   35.4580   53.5720   49.2750 O   0  0  0  0  0  0
   34.6880   54.2840   48.4170 C   0  0  0  0  0  0
   33.2930   54.0800   48.3470 C   0  0  0  0  0  0
   35.2810   55.2070   47.6190 N   0  0  0  0  0  0
   32.5790   54.8630   47.4220 C   0  0  0  0  0  0
   32.6360   53.1820   49.1350 N   0  0  0  0  0  0
   34.5500   55.9410   46.7330 C   0  0  0  0  0  0
   31.2510   54.7400   47.2960 N   0  0  0  0  0  0
   33.2100   55.7690   46.6450 N   0  0  0  0  0  0
   31.3060   53.0720   48.9950 C   0  0  0  0  0  0
   35.1330   56.8450   45.9270 N   0  0  0  0  0  0
   30.6300   53.8780   48.0670 C   0  0  0  0  0  0
   30.4440   52.0990   49.8100 C   0  0  0  0  0  0
   29.0260   52.3260   49.3830 N   0  0  0  0  0  0
   28.4800   51.8610   48.2220 C   0  0  0  0  0  0
   27.2150   52.3010   47.7440 C   0  0  0  0  0  0
   29.1830   50.9180   47.4550 C   0  0  0  0  0  0
   26.6740   51.7910   46.5340 C   0  0  0  0  0  0
   28.6510   50.4220   46.2600 C   0  0  0  0  0  0
   27.4020   50.8430   45.7690 C   0  0  0  0  0  0
   26.8910   50.1830   44.4360 C   0  0  0  0  0  0
   27.2080   49.0110   44.1750 O   0  0  0  0  0  0
   26.0500   50.9000   43.6810 N   0  0  0  0  0  0
   25.4080   50.4250   42.4200 C   0  0  2  0  0  0
   25.1580   51.6450   41.4680 C   0  0  0  0  0  0
   24.9950   52.7830   42.0350 O   0  0  0  0  0  0
   24.0170   49.8840   42.7700 C   0  0  0  0  0  0
   23.8900   48.4640   43.3030 C   0  0  0  0  0  0
   22.4840   48.3000   43.9440 C   0  0  0  0  0  0
   22.0200   49.1570   44.7040 O   0  0  0  0  0  0
   25.0700   51.4070   40.2120 O   0  0  0  0  0  0
   21.8550   47.1530   43.6940 N   0  0  0  0  0  0
   20.5170   46.8480   44.2890 C   0  0  2  0  0  0
   20.7240   46.4960   45.7720 C   0  0  0  0  0  0
   21.7190   45.7920   46.0890 O   0  0  0  0  0  0
   19.8830   45.6620   43.5690 C   0  0  0  0  0  0
   18.6850   45.0250   44.3000 C   0  0  0  0  0  0
   17.8920   44.2490   43.2090 C   0  0  0  0  0  0
   18.1640   43.0730   42.8440 O   0  0  0  0  0  0
   19.9100   46.9940   46.5630 O   0  0  0  0  0  0
   16.7610   44.8720   42.8640 N   0  0  0  0  0  0
   15.9720   44.3550   41.7110 C   0  0  2  0  0  0
   16.8910   44.4340   40.4710 C   0  0  0  0  0  0
   17.8010   45.3220   40.4630 O   0  0  0  0  0  0
   14.6710   45.1620   41.3430 C   0  0  0  0  0  0
   15.0040   46.6490   41.0540 C   0  0  0  0  0  0
   13.7630   47.4310   40.5380 C   0  0  0  0  0  0
   12.8960   46.7800   39.8570 O   0  0  0  0  0  0
   13.7280   48.6650   40.8290 O   0  0  0  0  0  0
   16.6900   43.5700   39.5560 O   0  0  0  0  0  0
  1  2  2  0  0  0
  2  4  1  0  0  0
  2  3  1  0  0  0
  3  5  1  0  0  0
  3  6  2  0  0  0
  4  7  1  0  0  0
  5  9  1  0  0  0
  5  8  2  0  0  0
  6 10  1  0  0  0
  7 11  1  0  0  0
  7  9  2  0  0  0
  8 12  1  0  0  0
 10 12  2  0  0  0
 10 13  1  0  0  0
 13 14  1  0  0  0
 14 15  1  0  0  0
 15 16  2  0  0  0
 15 17  1  0  0  0
 16 18  1  0  0  0
 17 19  2  0  0  0
 18 20  2  0  0  0
 19 20  1  0  0  0
 20 21  1  0  0  0
 21 23  1  0  0  0
 21 22  2  0  0  0
 23 24  1  0  0  0
 24 25  1  0  0  0
 24 27  1  0  0  0
 25 26  2  0  0  0
 25 31  1  0  0  0
 27 28  1  0  0  0
 28 29  1  0  0  0
 29 32  1  0  0  0
 29 30  2  0  0  0
 32 33  1  0  0  0
 33 36  1  0  0  0
 33 34  1  0  0  0
 34 35  2  0  0  0
 34 40  1  0  0  0
 36 37  1  0  0  0
 37 38  1  0  0  0
 38 39  2  0  0  0
 38 41  1  0  0  0
 41 42  1  0  0  0
 42 43  1  0  0  0
 42 45  1  0  0  0
 43 44  2  0  0  0
 43 50  1  0  0  0
 45 46  1  0  0  0
 46 47  1  0  0  0
 47 48  2  0  0  0
 47 49  1  0  0  0
M  END
> <s_m_entry_id>
75

> <s_m_entry_name>
4MCQ.1

> <s_m_Source_Path>
P:\Chemie\Projects\GCP2\Bachelorarbeit-Inhibitoren\all

> <s_m_Source_File>
4MCQ.sdf

> <i_m_Source_File_Index>
1

> <InstanceId>
4MCQ_29C_A_818

> <ChemCompId>
29C

> <PdbId>
4MCQ

> <ChainId>
A

> <ResidueNumber>
818

> <Model>
1

> <MissingHeavyAtoms>
0

> <ObservedFormula>
C29 N9 O12

> <SystematicName>
(2S)-2-[[(4S)-4-[[(4S)-4-[[4-[(2-azanyl-4-oxidanylidene-3H-pteridin-6-yl)methylamino]phenyl]carbonylamino]-5-oxidanyl-5-oxidanylidene-pentanoyl]amino]-5-oxidanyl-5-oxidanylidene-pentanoyl]amino]pentanedioic acid

> <Type>
NON-POLYMER

> <Formula>
C29 H33 N9 O12

> <MolecularWeight>
699.625

> <ModifiedDate>
2014-06-13

> <AmbiguousFlag>
N

> <InChI>
InChI=1S/C29H33N9O12/c30-29-37-23-22(25(44)38-29)33-15(12-32-23)11-31-14-3-1-13(2-4-14)24(43)36-18(28(49)50)6-9-20(40)34-16(26(45)46)5-8-19(39)35-17(27(47)48)7-10-21(41)42/h1-4,12,16-18,31H,5-11H2,(H,34,40)(H,35,39)(H,36,43)(H,41,42)(H,45,46)(H,47,48)(H,49,50)(H3,30,32,37,38,44)/t16-,17-,18-/m0/s1

> <InChIKey>
WOLQREOUPKZMEX-BZSNNMDCSA-N

> <SMILES>
c1cc(ccc1C(=O)N[C@@H](CCC(=O)N[C@@H](CCC(=O)N[C@@H](CCC(=O)O)C(=O)O)C(=O)O)C(=O)O)NCc2cnc3c(n2)C(=O)NC(=N3)N

> <Name>
N-(4-{[(2-amino-4-oxo-3,4-dihydropteridin-6-yl)methyl]amino}benzoyl)-L-gamma-glutamyl-L-gamma-glutamyl-L-glutamic acid

> <SubcomponentList>
78H GGL GGL GGL

> <Synonyms>


> <InsertionCode>


> <AltIds>


> <Parent>


> <OneLetterCode>


$$$$
4MCR_29D_A_818
                    3D
 Schrodinger Suite 2020-3.
 59 61  0  0  1  0            999 V2000
   35.6440   53.3030   49.1870 O   0  0  0  0  0  0
   34.9800   54.0700   48.2750 C   0  0  0  0  0  0
   33.5920   53.9690   48.1150 C   0  0  0  0  0  0
   35.6770   54.9490   47.5110 N   0  0  0  0  0  0
   32.9780   54.7870   47.1570 C   0  0  0  0  0  0
   32.8420   53.1020   48.8590 N   0  0  0  0  0  0
   35.0550   55.7310   46.5910 C   0  0  0  0  0  0
   31.6450   54.7180   46.9720 N   0  0  0  0  0  0
   33.7120   55.6510   46.4150 N   0  0  0  0  0  0
   31.4970   53.0270   48.6750 C   0  0  0  0  0  0
   35.7810   56.5970   45.8410 N   0  0  0  0  0  0
   30.9290   53.8740   47.7180 C   0  0  0  0  0  0
   30.6240   52.0680   49.4930 C   0  0  0  0  0  0
   29.5580   51.4050   48.7220 N   0  0  0  0  0  0
   29.1010   51.9960   47.5910 C   0  0  0  0  0  0
   28.1660   53.0290   47.6960 C   0  0  0  0  0  0
   29.6030   51.6170   46.3360 C   0  0  0  0  0  0
   27.7290   53.6770   46.5450 C   0  0  0  0  0  0
   29.1640   52.2690   45.1830 C   0  0  0  0  0  0
   28.2200   53.2970   45.2910 C   0  0  0  0  0  0
   27.7300   54.0370   44.0740 C   0  0  0  0  0  0
   27.3110   55.1770   44.2530 O   0  0  0  0  0  0
   27.7880   53.4580   42.8620 N   0  0  0  0  0  0
   27.3580   54.0410   41.5710 C   0  0  2  0  0  0
   27.7540   55.4880   41.3530 C   0  0  0  0  0  0
   28.9300   55.7180   40.9910 O   0  0  0  0  0  0
   25.8430   53.8240   41.3620 C   0  0  0  0  0  0
   24.9440   53.9120   42.6030 C   0  0  0  0  0  0
   24.8310   52.5790   43.3140 C   0  0  0  0  0  0
   24.4150   52.5190   44.4670 O   0  0  0  0  0  0
   26.9150   56.4060   41.5310 O   0  0  0  0  0  0
   25.2230   51.5160   42.6140 N   0  0  0  0  0  0
   25.1730   50.1750   43.1530 C   0  0  2  0  0  0
   26.5510   49.5740   43.2010 C   0  0  0  0  0  0
   27.1610   49.3680   42.1250 O   0  0  0  0  0  0
   24.2320   49.4910   42.1700 C   0  0  0  0  0  0
   23.8100   48.1360   42.7000 C   0  0  0  0  0  0
   22.4740   48.1200   43.4390 C   0  0  0  0  0  0
   22.0780   49.0450   44.1420 O   0  0  0  0  0  0
   27.0380   49.3170   44.3280 O   0  0  0  0  0  0
   21.7770   47.0010   43.2780 N   0  0  0  0  0  0
   20.4810   46.7340   43.9150 C   0  0  2  0  0  0
   20.7200   46.3650   45.3440 C   0  0  0  0  0  0
   21.7480   45.7000   45.6200 O   0  0  0  0  0  0
   19.8750   45.5120   43.2220 C   0  0  0  0  0  0
   18.6480   44.8940   43.9210 C   0  0  0  0  0  0
   17.8830   44.1380   42.8280 C   0  0  0  0  0  0
   18.1960   42.9760   42.4350 O   0  0  0  0  0  0
   19.8770   46.7390   46.1900 O   0  0  0  0  0  0
   16.7940   44.8310   42.4000 N   0  0  0  0  0  0
   16.0460   44.2680   41.2660 C   0  0  2  0  0  0
   16.9700   44.3670   40.0750 C   0  0  0  0  0  0
   17.8700   45.2670   40.0490 O   0  0  0  0  0  0
   14.7480   45.0480   40.9490 C   0  0  0  0  0  0
   15.0410   46.5160   40.6580 C   0  0  0  0  0  0
   13.8320   47.2850   40.1520 C   0  0  0  0  0  0
   12.9420   46.7070   39.4650 O   0  0  0  0  0  0
   13.7740   48.5020   40.4300 O   0  0  0  0  0  0
   16.8130   43.5430   39.1370 O   0  0  0  0  0  0
  1  2  2  0  0  0
  2  4  1  0  0  0
  2  3  1  0  0  0
  3  5  1  0  0  0
  3  6  2  0  0  0
  4  7  1  0  0  0
  5  9  1  0  0  0
  5  8  2  0  0  0
  6 10  1  0  0  0
  7 11  1  0  0  0
  7  9  2  0  0  0
  8 12  1  0  0  0
 10 12  2  0  0  0
 10 13  1  0  0  0
 13 14  1  0  0  0
 14 15  1  0  0  0
 15 16  2  0  0  0
 15 17  1  0  0  0
 16 18  1  0  0  0
 17 19  2  0  0  0
 18 20  2  0  0  0
 19 20  1  0  0  0
 20 21  1  0  0  0
 21 23  1  0  0  0
 21 22  2  0  0  0
 23 24  1  0  0  0
 24 25  1  0  0  0
 24 27  1  0  0  0
 25 26  2  0  0  0
 25 31  1  0  0  0
 27 28  1  0  0  0
 28 29  1  0  0  0
 29 32  1  0  0  0
 29 30  2  0  0  0
 32 33  1  0  0  0
 33 36  1  0  0  0
 33 34  1  0  0  0
 34 35  2  0  0  0
 34 40  1  0  0  0
 36 37  1  0  0  0
 37 38  1  0  0  0
 38 41  1  0  0  0
 38 39  2  0  0  0
 41 42  1  0  0  0
 42 45  1  0  0  0
 42 43  1  0  0  0
 43 44  2  0  0  0
 43 49  1  0  0  0
 45 46  1  0  0  0
 46 47  1  0  0  0
 47 48  2  0  0  0
 47 50  1  0  0  0
 50 51  1  0  0  0
 51 52  1  0  0  0
 51 54  1  0  0  0
 52 53  2  0  0  0
 52 59  1  0  0  0
 54 55  1  0  0  0
 55 56  1  0  0  0
 56 57  2  0  0  0
 56 58  1  0  0  0
M  END
> <s_m_entry_id>
76

> <s_m_entry_name>
4MCR.1

> <s_m_Source_Path>
P:\Chemie\Projects\GCP2\Bachelorarbeit-Inhibitoren\all

> <s_m_Source_File>
4MCR.sdf

> <i_m_Source_File_Index>
1

> <InstanceId>
4MCR_29D_A_818

> <ChemCompId>
29D

> <PdbId>
4MCR

> <ChainId>
A

> <ResidueNumber>
818

> <Model>
1

> <MissingHeavyAtoms>
0

> <ObservedFormula>
C34 N10 O15

> <SystematicName>
(2S)-2-[[(4S)-4-[[(4S)-4-[[(4S)-4-[[4-[(2-azanyl-4-oxidanylidene-3H-pteridin-6-yl)methylamino]phenyl]carbonylamino]-5-oxidanyl-5-oxidanylidene-pentanoyl]amino]-5-oxidanyl-5-oxidanylidene-pentanoyl]amino]-5-oxidanyl-5-oxidanylidene-pentanoyl]amino]pentanedioic acid

> <Type>
NON-POLYMER

> <Formula>
C34 H40 N10 O15

> <MolecularWeight>
828.739

> <ModifiedDate>
2014-06-13

> <AmbiguousFlag>
N

> <InChI>
InChI=1S/C34H40N10O15/c35-34-43-27-26(29(51)44-34)38-17(14-37-27)13-36-16-3-1-15(2-4-16)28(50)42-21(33(58)59)7-11-24(47)40-19(31(54)55)5-9-22(45)39-18(30(52)53)6-10-23(46)41-20(32(56)57)8-12-25(48)49/h1-4,14,18-21,36H,5-13H2,(H,39,45)(H,40,47)(H,41,46)(H,42,50)(H,48,49)(H,52,53)(H,54,55)(H,56,57)(H,58,59)(H3,35,37,43,44,51)/t18-,19-,20-,21-/m0/s1

> <InChIKey>
YMUKRFYNHZWDBN-TUFLPTIASA-N

> <SMILES>
c1cc(ccc1C(=O)N[C@@H](CCC(=O)N[C@@H](CCC(=O)N[C@@H](CCC(=O)N[C@@H](CCC(=O)O)C(=O)O)C(=O)O)C(=O)O)C(=O)O)NCc2cnc3c(n2)C(=O)NC(=N3)N

> <Name>
N-(4-{[(2-amino-4-oxo-3,4-dihydropteridin-6-yl)methyl]amino}benzoyl)-L-gamma-glutamyl-L-gamma-glutamyl-L-gamma-glutamyl-L-glutamic acid

> <SubcomponentList>
78H GGL GGL GGL GGL

> <Synonyms>


> <InsertionCode>


> <AltIds>


> <Parent>


> <OneLetterCode>


$$$$
4NGM_JB7_A_821
                    3D
 Schrodinger Suite 2020-3.
 33 33  0  0  1  0            999 V2000
   17.0330   20.5070   39.1530 C   0  0  0  0  0  0
   16.1030   20.7150   38.0140 C   0  0  2  0  0  0
   14.8230   19.9650   38.3750 C   0  0  0  0  0  0
   15.0420   18.4520   38.5260 C   0  0  0  0  0  0
   13.8630   17.7400   39.1800 C   0  0  0  0  0  0
   17.9020   20.5950   36.4750 C   0  0  0  0  0  0
   26.0240   15.2650   39.4020 C   0  0  0  0  0  0
   25.1950   13.5430   37.9830 C   0  0  0  0  0  0
   24.9250   14.4820   36.9680 C   0  0  0  0  0  0
   24.0250   19.7700   40.5360 O   0  0  0  0  0  0
   24.7620   18.8310   40.3170 C   0  0  0  0  0  0
   25.3970   18.1040   41.4710 C   0  0  0  0  0  0
   25.0130   18.5090   39.0560 N   0  0  0  0  0  0
   26.0900   17.6240   38.6300 C   0  0  0  0  0  0
   25.7090   16.2090   38.4020 C   0  0  0  0  0  0
   25.1760   15.8360   37.1880 C   0  0  0  0  0  0
   24.8880   11.6510   37.7540 Br  0  0  0  0  0  0
   25.7420   13.8990   39.2090 C   0  0  0  0  0  0
   24.3670   19.1630   37.9020 C   0  0  0  0  0  0
   22.9090   18.8260   37.7020 C   0  0  0  0  0  0
   22.2630   19.6080   36.5510 C   0  0  0  0  0  0
   20.7650   19.2620   36.5220 C   0  0  0  0  0  0
   19.9740   19.9100   35.3880 C   0  0  1  0  0  0
   20.2430   19.3110   34.0420 C   0  0  0  0  0  0
   19.6740   18.1930   33.6730 O   0  0  0  0  0  0
   20.8850   19.8640   33.1650 O   0  0  0  0  0  0
   18.5890   19.7660   35.6640 N   0  0  0  0  0  0
   18.3550   21.6030   37.0230 O   0  0  0  0  0  0
   16.6810   20.1730   36.8380 N   0  0  0  0  0  0
   17.8680   19.5890   39.1610 O   0  0  0  0  0  0
   16.8480   21.3570   40.1620 O   0  0  0  0  0  0
   12.9890   18.2620   39.9220 O   0  0  0  0  0  0
   13.7650   16.4300   38.9500 O   0  0  0  0  0  0
  1  2  1  0  0  0
  1 30  2  0  0  0
  1 31  1  0  0  0
  2 29  1  0  0  0
  2  3  1  0  0  0
  3  4  1  0  0  0
  4  5  1  0  0  0
  5 33  2  0  0  0
  5 32  1  0  0  0
  6 27  1  0  0  0
  6 29  1  0  0  0
  6 28  2  0  0  0
  7 15  2  0  0  0
  7 18  1  0  0  0
  8  9  1  0  0  0
  8 17  1  0  0  0
  8 18  2  0  0  0
  9 16  2  0  0  0
 10 11  2  0  0  0
 11 13  1  0  0  0
 11 12  1  0  0  0
 13 19  1  0  0  0
 13 14  1  0  0  0
 14 15  1  0  0  0
 15 16  1  0  0  0
 19 20  1  0  0  0
 20 21  1  0  0  0
 21 22  1  0  0  0
 22 23  1  0  0  0
 23 24  1  0  0  0
 23 27  1  0  0  0
 24 26  2  0  0  0
 24 25  1  0  0  0
M  END
> <s_m_entry_id>
77

> <s_m_entry_name>
4NGM.1

> <s_m_Source_Path>
P:\Chemie\Projects\GCP2\Bachelorarbeit-Inhibitoren\all

> <s_m_Source_File>
4NGM.sdf

> <i_m_Source_File_Index>
1

> <InstanceId>
4NGM_JB7_A_821

> <ChemCompId>
JB7

> <PdbId>
4NGM

> <ChainId>
A

> <ResidueNumber>
821

> <Model>
1

> <MissingHeavyAtoms>
0

> <ObservedFormula>
C21 N3 O8 Br

> <SystematicName>
(2S)-2-[[(2S)-6-[(4-bromophenyl)methyl-ethanoyl-amino]-1-oxidanyl-1-oxidanylidene-hexan-2-yl]carbamoylamino]pentanedioic acid

> <Type>
NON-POLYMER

> <Formula>
C21 H28 Br N3 O8

> <MolecularWeight>
530.366

> <ModifiedDate>
2014-06-13

> <AmbiguousFlag>
N

> <InChI>
InChI=1S/C21H28BrN3O8/c1-13(26)25(12-14-5-7-15(22)8-6-14)11-3-2-4-16(19(29)30)23-21(33)24-17(20(31)32)9-10-18(27)28/h5-8,16-17H,2-4,9-12H2,1H3,(H,27,28)(H,29,30)(H,31,32)(H2,23,24,33)/t16-,17-/m0/s1

> <InChIKey>
ARLQMQGVVFXZCW-IRXDYDNUSA-N

> <SMILES>
CC(=O)N(CCCC[C@@H](C(=O)O)NC(=O)N[C@@H](CCC(=O)O)C(=O)O)Cc1ccc(cc1)Br

> <Name>
N-({(1S)-5-[acetyl(4-bromobenzyl)amino]-1-carboxypentyl}carbamoyl)-L-glutamic acid

> <SubcomponentList>


> <Synonyms>
(S)-2-(3-((S)-5-(N-(4-bromobenzyl)acetamido)-1-carboxypentyl)ureido)pentanedioic acid

> <InsertionCode>


> <AltIds>


> <Parent>


> <OneLetterCode>


$$$$
4NGN_J96_A_819
                    3D
 Schrodinger Suite 2020-3.
 24 23  0  0  1  0            999 V2000
  -25.3400  -16.8820  -40.9830 O   0  0  0  0  0  0
  -25.3720  -16.4730  -42.1370 C   0  0  0  0  0  0
  -24.5750  -16.9320  -43.1010 N   0  0  0  0  0  0
  -23.2330  -17.4600  -42.7830 C   0  0  0  0  0  0
  -23.1460  -18.9350  -42.3480 C   0  0  0  0  0  0
  -22.3500  -19.8630  -43.3050 C   0  0  0  0  0  0
  -20.8820  -19.5320  -43.1800 C   0  0  0  0  0  0
  -19.8960  -20.1320  -44.2020 C   0  0  2  0  0  0
  -18.5820  -19.7750  -43.7250 N   0  0  0  0  0  0
  -17.8630  -20.5210  -42.8720 C   0  0  0  0  0  0
  -18.3100  -21.5880  -42.3970 O   0  0  0  0  0  0
  -16.5900  -20.1540  -42.6210 N   0  0  0  0  0  0
  -16.0100  -20.6590  -41.3710 C   0  0  2  0  0  0
  -16.9970  -20.4520  -40.2400 C   0  0  0  0  0  0
  -17.9050  -19.5810  -40.1950 O   0  0  0  0  0  0
  -16.8880  -21.3100  -39.2220 O   0  0  0  0  0  0
  -14.6800  -19.9680  -40.9720 C   0  0  0  0  0  0
  -14.9460  -18.4370  -40.9140 C   0  0  0  0  0  0
  -13.8530  -17.6530  -40.2660 C   0  0  0  0  0  0
  -13.7130  -16.4240  -40.4570 O   0  0  0  0  0  0
  -13.0150  -18.2090  -39.4460 O   0  0  0  0  0  0
  -20.0910  -19.4650  -45.5480 C   0  0  0  0  0  0
  -19.5640  -18.3700  -45.7830 O   0  0  0  0  0  0
  -20.7270  -20.0950  -46.4670 O   0  0  0  0  0  0
  1  2  2  0  0  0
  2  3  1  0  0  0
  3  4  1  0  0  0
  4  5  1  0  0  0
  5  6  1  0  0  0
  6  7  1  0  0  0
  7  8  1  0  0  0
  8  9  1  0  0  0
  8 22  1  0  0  0
  9 10  1  0  0  0
 10 11  2  0  0  0
 10 12  1  0  0  0
 12 13  1  0  0  0
 13 14  1  0  0  0
 13 17  1  0  0  0
 14 15  2  0  0  0
 14 16  1  0  0  0
 17 18  1  0  0  0
 18 19  1  0  0  0
 19 20  2  0  0  0
 19 21  1  0  0  0
 22 23  1  0  0  0
 22 24  2  0  0  0
M  END
> <s_m_entry_id>
78

> <s_m_entry_name>
4NGN.1

> <s_m_Source_Path>
P:\Chemie\Projects\GCP2\Bachelorarbeit-Inhibitoren\all

> <s_m_Source_File>
4NGN.sdf

> <i_m_Source_File_Index>
1

> <InstanceId>
4NGN_J96_A_819

> <ChemCompId>
J96

> <PdbId>
4NGN

> <ChainId>
A

> <ResidueNumber>
819

> <Model>
1

> <MissingHeavyAtoms>
67

> <ObservedFormula>
C13 N3 O8

> <SystematicName>
(2S)-2-[[(2S)-6-[2-[2-[2-[3-[2-[2-[2-[2-[2-[2-[2-[2-[2-[2-[2-[2-[5-[(3aS,4S,6aR)-2-oxidanylidene-1,3,3a,4,6,6a-hexahydrothieno[3,4-d]imidazol-4-yl]pentanoylamino]ethoxy]ethoxy]ethoxy]ethoxy]ethoxy]ethoxy]ethoxy]ethoxy]ethoxy]ethoxy]ethoxy]ethoxy]propanoylamino]ethoxy]phenyl]ethanoylamino]-1-oxidanyl-1-oxidanylidene-hexan-2-yl]carbamoylamino]pentanedioic acid

> <Type>
NON-POLYMER

> <Formula>
C59 H99 N7 O24 S

> <MolecularWeight>
1322.52

> <ModifiedDate>
2014-06-13

> <AmbiguousFlag>
N

> <InChI>
InChI=1S/C59H99N7O24S/c67-51(11-4-3-10-50-55-48(44-91-50)65-59(77)66-55)61-16-19-79-22-24-81-26-28-83-30-32-85-34-36-87-38-40-89-42-41-88-39-37-86-35-33-84-31-29-82-27-25-80-23-21-78-18-14-52(68)62-17-20-90-49-9-2-1-7-45(49)43-53(69)60-15-6-5-8-46(56(72)73)63-58(76)64-47(57(74)75)12-13-54(70)71/h1-2,7,9,46-48,50,55H,3-6,8,10-44H2,(H,60,69)(H,61,67)(H,62,68)(H,70,71)(H,72,73)(H,74,75)(H2,63,64,76)(H2,65,66,77)/t46-,47-,48-,50-,55-/m0/s1

> <InChIKey>
GKXYXVKHEPOANF-KCKUEOPDSA-N

> <SMILES>
c1ccc(c(c1)CC(=O)NCCCC[C@@H](C(=O)O)NC(=O)N[C@@H](CCC(=O)O)C(=O)O)OCCNC(=O)CCOCCOCCOCCOCCOCCOCCOCCOCCOCCOCCOCCOCCNC(=O)CCCC[C@H]2[C@@H]3[C@H](CS2)NC(=O)N3

> <Name>
N-{[(1S)-1-carboxy-5-({[2-({4,44-dioxo-48-[(3aS,4S,6aR)-2-oxohexahydro-1H-thieno[3,4-d]imidazol-4-yl]-7,10,13,16,19,22,25,28,31,34,37,40-dodecaoxa-3,43-diazaoctatetracont-1-yl}oxy)phenyl]acetyl}amino)pentyl]carbamoyl}-L-glutamic acid

> <SubcomponentList>


> <Synonyms>


> <InsertionCode>


> <AltIds>


> <Parent>


> <OneLetterCode>


$$$$
4NGP_J31_A_817
                    3D
 Schrodinger Suite 2020-3.
 42 42  0  0  1  0            999 V2000
  -26.5320   -9.8700  -42.8420 O   0  0  0  0  0  0
  -26.3320  -10.7570  -41.9920 C   0  0  0  0  0  0
  -25.4950  -11.7860  -42.1600 N   0  0  0  0  0  0
  -24.7020  -11.9340  -43.3460 C   0  0  0  0  0  0
  -25.4430  -12.6730  -44.4270 C   0  0  0  0  0  0
  -25.5560  -14.0490  -44.0380 O   0  0  0  0  0  0
  -26.3020  -14.9420  -44.7650 C   0  0  0  0  0  0
  -27.0160  -14.5550  -45.9090 C   0  0  0  0  0  0
  -27.7600  -15.5230  -46.6120 C   0  0  0  0  0  0
  -27.7580  -16.8310  -46.1340 C   0  0  0  0  0  0
  -27.0560  -17.1950  -44.9890 C   0  0  0  0  0  0
  -26.3240  -16.2550  -44.2920 C   0  0  0  0  0  0
  -25.4900  -16.6560  -43.0790 C   0  0  0  0  0  0
  -24.3450  -17.2680  -43.3770 N   0  0  0  0  0  0
  -23.3760  -17.7620  -42.3860 C   0  0  0  0  0  0
  -23.1190  -19.2620  -42.4700 C   0  0  0  0  0  0
  -22.3470  -19.6400  -43.7480 C   0  0  0  0  0  0
  -20.8740  -19.4160  -43.5890 C   0  0  0  0  0  0
  -19.9890  -20.1080  -44.6390 C   0  0  2  0  0  0
  -18.6700  -19.8140  -44.1960 N   0  0  0  0  0  0
  -17.9360  -20.6110  -43.4270 C   0  0  0  0  0  0
  -18.4000  -21.6560  -42.9410 O   0  0  0  0  0  0
  -16.6850  -20.2330  -43.1240 N   0  0  0  0  0  0
  -16.0720  -20.7560  -41.9040 C   0  0  2  0  0  0
  -17.0100  -20.6330  -40.7160 C   0  0  0  0  0  0
  -16.8790  -21.3930  -39.7350 O   0  0  0  0  0  0
  -17.9460  -19.7240  -40.7230 O   0  0  0  0  0  0
  -14.7510  -20.0260  -41.5190 C   0  0  0  0  0  0
  -15.0310  -18.5050  -41.3610 C   0  0  0  0  0  0
  -13.8740  -17.7570  -40.7820 C   0  0  0  0  0  0
  -13.7520  -16.5250  -41.0100 O   0  0  0  0  0  0
  -13.0050  -18.3740  -40.0110 O   0  0  0  0  0  0
  -20.2010  -19.4910  -45.9990 C   0  0  0  0  0  0
  -19.5930  -18.3650  -46.3010 O   0  0  0  0  0  0
  -20.7850  -20.0640  -46.9060 O   0  0  0  0  0  0
  -25.7690  -16.3900  -41.8950 O   0  0  0  0  0  0
  -27.0470  -10.6630  -40.6650 C   0  0  0  0  0  0
  -28.4690  -10.1190  -40.8510 C   0  0  0  0  0  0
  -29.0340   -9.8040  -39.5680 O   0  0  0  0  0  0
  -30.4800   -9.7890  -39.4980 C   0  0  0  0  0  0
  -31.0130   -8.7360  -38.5170 C   0  0  0  0  0  0
  -30.1370   -7.6070  -38.4180 O   0  0  0  0  0  0
  1  2  2  0  0  0
  2  3  1  0  0  0
  2 37  1  0  0  0
  3  4  1  0  0  0
  4  5  1  0  0  0
  5  6  1  0  0  0
  6  7  1  0  0  0
  7  8  2  0  0  0
  7 12  1  0  0  0
  8  9  1  0  0  0
  9 10  2  0  0  0
 10 11  1  0  0  0
 11 12  2  0  0  0
 12 13  1  0  0  0
 13 14  1  0  0  0
 13 36  2  0  0  0
 14 15  1  0  0  0
 15 16  1  0  0  0
 16 17  1  0  0  0
 17 18  1  0  0  0
 18 19  1  0  0  0
 19 20  1  0  0  0
 19 33  1  0  0  0
 20 21  1  0  0  0
 21 22  2  0  0  0
 21 23  1  0  0  0
 23 24  1  0  0  0
 24 25  1  0  0  0
 24 28  1  0  0  0
 25 26  2  0  0  0
 25 27  1  0  0  0
 28 29  1  0  0  0
 29 30  1  0  0  0
 30 31  2  0  0  0
 30 32  1  0  0  0
 33 34  2  0  0  0
 33 35  1  0  0  0
 37 38  1  0  0  0
 38 39  1  0  0  0
 39 40  1  0  0  0
 40 41  1  0  0  0
 41 42  1  0  0  0
M  END
> <s_m_entry_id>
79

> <s_m_entry_name>
4NGP.1

> <s_m_Source_Path>
P:\Chemie\Projects\GCP2\Bachelorarbeit-Inhibitoren\all

> <s_m_Source_File>
4NGP.sdf

> <i_m_Source_File_Index>
1

> <InstanceId>
4NGP_J31_A_817

> <ChemCompId>
J31

> <PdbId>
4NGP

> <ChainId>
A

> <ResidueNumber>
817

> <Model>
1

> <MissingHeavyAtoms>
48

> <ObservedFormula>
C26 N4 O12

> <SystematicName>
(2S)-2-[[(2S)-6-[[2-[2-[3-[2-[2-[2-[2-[2-[2-[2-[2-[2-[2-[2-[2-[5-[(3aS,4S,6aR)-2-oxidanylidene-1,3,3a,4,6,6a-hexahydrothieno[3,4-d]imidazol-4-yl]pentanoylamino]ethoxy]ethoxy]ethoxy]ethoxy]ethoxy]ethoxy]ethoxy]ethoxy]ethoxy]ethoxy]ethoxy]ethoxy]propanoylamino]ethoxy]phenyl]carbonylamino]-1-oxidanyl-1-oxidanylidene-hexan-2-yl]carbamoylamino]pentanedioic acid

> <Type>
NON-POLYMER

> <Formula>
C58 H97 N7 O24 S

> <MolecularWeight>
1308.49

> <ModifiedDate>
2014-06-13

> <AmbiguousFlag>
N

> <InChI>
InChI=1S/C58H97N7O24S/c66-50(11-4-3-10-49-53-47(43-90-49)64-58(76)65-53)59-16-19-78-22-24-80-26-28-82-30-32-84-34-36-86-38-40-88-42-41-87-39-37-85-35-33-83-31-29-81-27-25-79-23-21-77-18-14-51(67)60-17-20-89-48-9-2-1-7-44(48)54(70)61-15-6-5-8-45(55(71)72)62-57(75)63-46(56(73)74)12-13-52(68)69/h1-2,7,9,45-47,49,53H,3-6,8,10-43H2,(H,59,66)(H,60,67)(H,61,70)(H,68,69)(H,71,72)(H,73,74)(H2,62,63,75)(H2,64,65,76)/t45-,46-,47-,49-,53-/m0/s1

> <InChIKey>
ULKCTSJOJRHWDD-HJXABITDSA-N

> <SMILES>
c1ccc(c(c1)C(=O)NCCCC[C@@H](C(=O)O)NC(=O)N[C@@H](CCC(=O)O)C(=O)O)OCCNC(=O)CCOCCOCCOCCOCCOCCOCCOCCOCCOCCOCCOCCOCCNC(=O)CCCC[C@H]2[C@@H]3[C@H](CS2)NC(=O)N3

> <Name>
N-{[(1S)-1-carboxy-5-{[2-({4,44-dioxo-48-[(3aS,4S,6aR)-2-oxohexahydro-1H-thieno[3,4-d]imidazol-4-yl]-7,10,13,16,19,22,25,28,31,34,37,40-dodecaoxa-3,43-diazaoctatetracont-1-yl}oxy)benzoyl]amino}pentyl]carbamoyl}-L-glutamic acid

> <SubcomponentList>


> <Synonyms>


> <InsertionCode>


> <AltIds>


> <Parent>


> <OneLetterCode>


$$$$
4NGQ_J37_A_820
                    3D
 Schrodinger Suite 2020-3.
 34 34  0  0  1  0            999 V2000
  -23.7000  -15.5120  -50.6330 Br  0  0  0  0  0  0
  -23.7080  -15.4870  -48.7010 C   0  0  0  0  0  0
  -23.9250  -16.6000  -47.8820 C   0  0  0  0  0  0
  -23.8630  -16.5130  -46.4740 C   0  0  0  0  0  0
  -23.4530  -14.3060  -48.0600 C   0  0  0  0  0  0
  -23.3890  -14.1910  -46.6810 C   0  0  0  0  0  0
  -23.5870  -15.2880  -45.8430 C   0  0  0  0  0  0
  -23.5010  -15.0790  -44.3320 C   0  0  0  0  0  0
  -23.8260  -16.3250  -43.6220 N   0  0  0  0  0  0
  -22.6670  -17.2040  -43.3870 C   0  0  0  0  0  0
  -22.9340  -18.5650  -42.6560 C   0  0  0  0  0  0
  -22.1540  -19.6930  -43.3460 C   0  0  0  0  0  0
  -20.6800  -19.5400  -43.1880 C   0  0  0  0  0  0
  -19.7630  -20.1250  -44.2730 C   0  0  2  0  0  0
  -18.4850  -19.7960  -43.6830 N   0  0  0  0  0  0
  -17.8550  -20.6210  -42.8350 C   0  0  0  0  0  0
  -18.3640  -21.6540  -42.3990 O   0  0  0  0  0  0
  -16.6690  -20.2260  -42.4330 N   0  0  0  0  0  0
  -16.0400  -20.6990  -41.2530 C   0  0  2  0  0  0
  -17.0130  -20.4940  -40.1730 C   0  0  0  0  0  0
  -17.8900  -19.5860  -40.1960 O   0  0  0  0  0  0
  -16.8830  -21.3590  -39.1970 O   0  0  0  0  0  0
  -14.7570  -19.9510  -40.9080 C   0  0  0  0  0  0
  -14.9660  -18.4090  -40.9880 C   0  0  0  0  0  0
  -13.8820  -17.6280  -40.2610 C   0  0  0  0  0  0
  -13.7340  -16.4050  -40.4230 O   0  0  0  0  0  0
  -13.0580  -18.2450  -39.4350 O   0  0  0  0  0  0
  -20.0370  -19.4440  -45.5900 C   0  0  0  0  0  0
  -19.5680  -18.2380  -45.7870 O   0  0  0  0  0  0
  -20.7800  -19.9030  -46.4280 O   0  0  0  0  0  0
  -25.1090  -16.5460  -43.2810 C   0  0  0  0  0  0
  -25.9910  -16.1540  -44.0190 O   0  0  0  0  0  0
  -25.5030  -17.2420  -41.9790 C   0  0  0  0  0  0
  -25.8450  -16.3380  -40.9210 C   0  0  0  0  0  0
  1  2  1  0  0  0
  2  3  2  0  0  0
  2  5  1  0  0  0
  3  4  1  0  0  0
  4  7  2  0  0  0
  5  6  2  0  0  0
  6  7  1  0  0  0
  7  8  1  0  0  0
  8  9  1  0  0  0
  9 10  1  0  0  0
  9 31  1  0  0  0
 10 11  1  0  0  0
 11 12  1  0  0  0
 12 13  1  0  0  0
 13 14  1  0  0  0
 14 15  1  0  0  0
 14 28  1  0  0  0
 15 16  1  0  0  0
 16 17  2  0  0  0
 16 18  1  0  0  0
 18 19  1  0  0  0
 19 20  1  0  0  0
 19 23  1  0  0  0
 20 21  2  0  0  0
 20 22  1  0  0  0
 23 24  1  0  0  0
 24 25  1  0  0  0
 25 26  2  0  0  0
 25 27  1  0  0  0
 28 29  1  0  0  0
 28 30  2  0  0  0
 31 32  2  0  0  0
 31 33  1  0  0  0
 33 34  1  0  0  0
M  END
> <s_m_entry_id>
80

> <s_m_entry_name>
4NGQ.1

> <s_m_Source_Path>
P:\Chemie\Projects\GCP2\Bachelorarbeit-Inhibitoren\all

> <s_m_Source_File>
4NGQ.sdf

> <i_m_Source_File_Index>
1

> <InstanceId>
4NGQ_J37_A_820

> <ChemCompId>
J37

> <PdbId>
4NGQ

> <ChainId>
A

> <ResidueNumber>
820

> <Model>
1

> <MissingHeavyAtoms>
53

> <ObservedFormula>
C22 N3 O8 Br

> <SystematicName>
(2S)-2-[[(2S)-6-[3-[2-[2-[2-[2-[2-[2-[2-[2-[2-[2-[2-[2-[6-[(3aS,4S,6aR)-2-oxidanylidene-1,3,3a,4,6,6a-hexahydrothieno[3,4-d]imidazol-4-yl]hexanoylamino]ethoxy]ethoxy]ethoxy]ethoxy]ethoxy]ethoxy]ethoxy]ethoxy]ethoxy]ethoxy]ethoxy]ethoxy]propanoyl-[(4-bromophenyl)methyl]amino]-1-oxidanyl-1-oxidanylidene-hexan-2-yl]carbamoylamino]pentanedioic acid

> <Type>
NON-POLYMER

> <Formula>
C57 H95 Br N6 O22 S

> <MolecularWeight>
1328.36

> <ModifiedDate>
2014-06-13

> <AmbiguousFlag>
N

> <InChI>
InChI=1S/C57H95BrN6O22S/c58-45-11-9-44(10-12-45)42-64(17-5-4-6-46(54(69)70)60-56(73)61-47(55(71)72)13-14-52(67)68)51(66)15-18-75-20-22-77-24-26-79-28-30-81-32-34-83-36-38-85-40-41-86-39-37-84-35-33-82-31-29-80-27-25-78-23-21-76-19-16-59-50(65)8-3-1-2-7-49-53-48(43-87-49)62-57(74)63-53/h9-12,46-49,53H,1-8,13-43H2,(H,59,65)(H,67,68)(H,69,70)(H,71,72)(H2,60,61,73)(H2,62,63,74)/t46-,47-,48-,49-,53-/m0/s1

> <InChIKey>
BWJXSXULCISGDF-CRIRDAMVSA-N

> <SMILES>
c1cc(ccc1CN(CCCC[C@@H](C(=O)O)NC(=O)N[C@@H](CCC(=O)O)C(=O)O)C(=O)CCOCCOCCOCCOCCOCCOCCOCCOCCOCCOCCOCCOCCNC(=O)CCCCC[C@H]2[C@@H]3[C@H](CS2)NC(=O)N3)Br

> <Name>
N-({(1S)-6-(4-bromobenzyl)-1-carboxy-7,47-dioxo-52-[(3aS,4S,6aR)-2-oxohexahydro-1H-thieno[3,4-d]imidazol-4-yl]-10,13,16,19,22,25,28,31,34,37,40,43-dodecaoxa-6,46-diazadopentacont-1-yl}carbamoyl)-L-glutamic acid

> <SubcomponentList>


> <Synonyms>


> <InsertionCode>


> <AltIds>


> <Parent>


> <OneLetterCode>


$$$$
4NGR_J21_A_814
                    3D
 Schrodinger Suite 2020-3.
 38 38  0  0  1  0            999 V2000
  -16.0550  -20.6490  -41.2720 C   0  0  2  0  0  0
  -14.7570  -19.9100  -40.8440 C   0  0  0  0  0  0
  -15.0050  -18.3930  -40.7670 C   0  0  0  0  0  0
  -13.8530  -17.6330  -40.1130 C   0  0  0  0  0  0
  -17.9140  -20.5640  -42.8330 C   0  0  0  0  0  0
  -19.9420  -20.0400  -44.0880 C   0  0  1  0  0  0
  -17.8970  -19.5490  -40.0670 O   0  0  0  0  0  0
  -13.7020  -16.4050  -40.3200 O   0  0  0  0  0  0
  -24.9890  -19.7740  -37.8850 O   0  0  0  0  0  0
  -25.2910  -19.4990  -39.0320 C   0  0  0  0  0  0
  -25.4690  -20.6440  -39.9910 C   0  0  0  0  0  0
  -25.4940  -18.2160  -39.4680 N   0  0  0  0  0  0
  -25.4030  -17.0370  -38.5790 C   0  0  0  0  0  0
  -25.7030  -15.6510  -39.1730 C   0  0  0  0  0  0
  -25.2710  -15.4200  -40.5480 O   0  0  0  0  0  0
  -25.3170  -14.1560  -41.1550 C   0  0  0  0  0  0
  -25.8260  -13.0500  -40.4670 C   0  0  0  0  0  0
  -25.8730  -11.7880  -41.0920 C   0  0  0  0  0  0
  -26.6550  -10.3740  -40.1150 Br  0  0  0  0  0  0
  -25.4030  -11.5530  -42.3750 C   0  0  0  0  0  0
  -24.9110  -12.6380  -43.0510 C   0  0  0  0  0  0
  -24.8720  -13.9280  -42.4660 C   0  0  0  0  0  0
  -24.2780  -15.0330  -43.2790 C   0  0  0  0  0  0
  -24.0080  -14.7930  -44.4700 O   0  0  0  0  0  0
  -24.0770  -16.2160  -42.6680 N   0  0  0  0  0  0
  -23.4780  -17.3820  -43.3170 C   0  0  0  0  0  0
  -23.1590  -18.5870  -42.4010 C   0  0  0  0  0  0
  -22.3080  -19.5350  -43.2520 C   0  0  0  0  0  0
  -20.8130  -19.3490  -43.0480 C   0  0  0  0  0  0
  -20.1500  -19.4710  -45.4420 C   0  0  0  0  0  0
  -19.6870  -18.2580  -45.6980 O   0  0  0  0  0  0
  -20.7080  -20.0710  -46.3060 O   0  0  0  0  0  0
  -18.6020  -19.8180  -43.6860 N   0  0  0  0  0  0
  -18.3510  -21.6250  -42.3200 O   0  0  0  0  0  0
  -16.7000  -20.1230  -42.4830 N   0  0  0  0  0  0
  -17.0220  -20.4680  -40.1240 C   0  0  0  0  0  0
  -16.8910  -21.3240  -39.1090 O   0  0  0  0  0  0
  -12.9940  -18.2550  -39.3160 O   0  0  0  0  0  0
  1 35  1  0  0  0
  1  2  1  0  0  0
  1 36  1  0  0  0
  2  3  1  0  0  0
  3  4  1  0  0  0
  4  8  2  0  0  0
  4 38  1  0  0  0
  5 33  1  0  0  0
  5 35  1  0  0  0
  5 34  2  0  0  0
  6 30  1  0  0  0
  6 33  1  0  0  0
  6 29  1  0  0  0
  7 36  2  0  0  0
  9 10  2  0  0  0
 10 11  1  0  0  0
 10 12  1  0  0  0
 12 13  1  0  0  0
 13 14  1  0  0  0
 14 15  1  0  0  0
 15 16  1  0  0  0
 16 22  1  0  0  0
 16 17  2  0  0  0
 17 18  1  0  0  0
 18 20  2  0  0  0
 18 19  1  0  0  0
 20 21  1  0  0  0
 21 22  2  0  0  0
 22 23  1  0  0  0
 23 24  2  0  0  0
 23 25  1  0  0  0
 25 26  1  0  0  0
 26 27  1  0  0  0
 27 28  1  0  0  0
 28 29  1  0  0  0
 30 32  2  0  0  0
 30 31  1  0  0  0
 36 37  1  0  0  0
M  END
> <s_m_entry_id>
81

> <s_m_entry_name>
4NGR.1

> <s_m_Source_Path>
P:\Chemie\Projects\GCP2\Bachelorarbeit-Inhibitoren\all

> <s_m_Source_File>
4NGR.sdf

> <i_m_Source_File_Index>
1

> <InstanceId>
4NGR_J21_A_814

> <ChemCompId>
J21

> <PdbId>
4NGR

> <ChainId>
A

> <ResidueNumber>
814

> <Model>
1

> <MissingHeavyAtoms>
0

> <ObservedFormula>
C23 N4 O10 Br

> <SystematicName>
(2S)-2-[[(2S)-6-[[2-(2-acetamidoethoxy)-4-bromanyl-phenyl]carbonylamino]-1-oxidanyl-1-oxidanylidene-hexan-2-yl]carbamoylamino]pentanedioic acid

> <Type>
NON-POLYMER

> <Formula>
C23 H31 Br N4 O10

> <MolecularWeight>
603.417

> <ModifiedDate>
2014-06-13

> <AmbiguousFlag>
N

> <InChI>
InChI=1S/C23H31BrN4O10/c1-13(29)25-10-11-38-18-12-14(24)5-6-15(18)20(32)26-9-3-2-4-16(21(33)34)27-23(37)28-17(22(35)36)7-8-19(30)31/h5-6,12,16-17H,2-4,7-11H2,1H3,(H,25,29)(H,26,32)(H,30,31)(H,33,34)(H,35,36)(H2,27,28,37)/t16-,17-/m0/s1

> <InChIKey>
GEZLVAJRFLXCLD-IRXDYDNUSA-N

> <SMILES>
CC(=O)NCCOc1cc(ccc1C(=O)NCCCC[C@@H](C(=O)O)NC(=O)N[C@@H](CCC(=O)O)C(=O)O)Br

> <Name>
N-{[(1S)-5-({2-[2-(acetylamino)ethoxy]-4-bromobenzoyl}amino)-1-carboxypentyl]carbamoyl}-L-glutamic acid

> <SubcomponentList>


> <Synonyms>


> <InsertionCode>


> <AltIds>


> <Parent>


> <OneLetterCode>


$$$$
4NGS_J34_A_815
                    3D
 Schrodinger Suite 2020-3.
 38 38  0  0  1  0            999 V2000
  -24.1750  -18.4860  -36.0780 O   0  0  0  0  0  0
  -24.8100  -17.4890  -36.4230 C   0  0  0  0  0  0
  -25.8130  -17.5360  -37.3480 N   0  0  0  0  0  0
  -26.2890  -18.7620  -37.9830 C   0  0  0  0  0  0
  -27.8090  -18.9050  -37.8870 C   0  0  0  0  0  0
  -28.3000  -19.3610  -36.5170 C   0  0  0  0  0  0
  -29.8420  -19.2570  -36.5150 C   0  0  0  0  0  0
  -30.6940  -19.9410  -35.4000 C   0  0  2  0  0  0
  -32.0680  -19.6790  -35.7570 N   0  0  0  0  0  0
  -32.7970  -20.4700  -36.5570 C   0  0  0  0  0  0
  -32.3170  -21.4820  -37.0460 O   0  0  0  0  0  0
  -34.0680  -20.1460  -36.8200 N   0  0  0  0  0  0
  -34.6540  -20.6790  -38.0450 C   0  0  2  0  0  0
  -33.6880  -20.4610  -39.1980 C   0  0  0  0  0  0
  -33.8460  -21.3030  -40.2110 O   0  0  0  0  0  0
  -32.8000  -19.6120  -39.2540 O   0  0  0  0  0  0
  -35.9850  -19.9690  -38.4110 C   0  0  0  0  0  0
  -35.7310  -18.4430  -38.5370 C   0  0  0  0  0  0
  -36.8730  -17.7170  -39.1980 C   0  0  0  0  0  0
  -37.7140  -18.2470  -39.9580 O   0  0  0  0  0  0
  -36.9810  -16.4230  -39.0040 O   0  0  0  0  0  0
  -30.5100  -19.3580  -34.0160 C   0  0  0  0  0  0
  -30.0100  -20.0140  -33.0820 O   0  0  0  0  0  0
  -31.0630  -18.2070  -33.7730 O   0  0  0  0  0  0
  -24.5120  -16.2790  -35.9120 N   0  0  0  0  0  0
  -23.7890  -15.9890  -34.7880 C   0  0  0  0  0  0
  -23.9490  -14.7260  -34.1940 C   0  0  0  0  0  0
  -23.2420  -14.3800  -33.0450 C   0  0  0  0  0  0
  -22.3410  -15.2980  -32.5040 C   0  0  0  0  0  0
  -22.1540  -16.5600  -33.0980 C   0  0  0  0  0  0
  -22.8750  -16.9100  -34.2380 C   0  0  0  0  0  0
  -24.8390  -13.8220  -34.7070 O   0  0  0  0  0  0
  -24.4770  -12.8550  -35.6900 C   0  0  0  0  0  0
  -25.7420  -12.1900  -36.2300 C   0  0  0  0  0  0
  -25.4880  -11.4450  -37.4480 N   0  0  0  0  0  0
  -25.0110  -11.9350  -38.6110 C   0  0  0  0  0  0
  -25.4040  -12.9770  -39.2030 O   0  0  0  0  0  0
  -23.9270  -11.0390  -39.1600 C   0  0  0  0  0  0
  1  2  2  0  0  0
  2  3  1  0  0  0
  2 25  1  0  0  0
  3  4  1  0  0  0
  4  5  1  0  0  0
  5  6  1  0  0  0
  6  7  1  0  0  0
  7  8  1  0  0  0
  8  9  1  0  0  0
  8 22  1  0  0  0
  9 10  1  0  0  0
 10 11  2  0  0  0
 10 12  1  0  0  0
 12 13  1  0  0  0
 13 14  1  0  0  0
 13 17  1  0  0  0
 14 15  2  0  0  0
 14 16  1  0  0  0
 17 18  1  0  0  0
 18 19  1  0  0  0
 19 20  2  0  0  0
 19 21  1  0  0  0
 22 23  1  0  0  0
 22 24  2  0  0  0
 25 26  1  0  0  0
 26 27  2  0  0  0
 26 31  1  0  0  0
 27 28  1  0  0  0
 27 32  1  0  0  0
 28 29  2  0  0  0
 29 30  1  0  0  0
 30 31  2  0  0  0
 32 33  1  0  0  0
 33 34  1  0  0  0
 34 35  1  0  0  0
 35 36  1  0  0  0
 36 37  2  0  0  0
 36 38  1  0  0  0
M  END
> <s_m_entry_id>
82

> <s_m_entry_name>
4NGS.1

> <s_m_Source_Path>
P:\Chemie\Projects\GCP2\Bachelorarbeit-Inhibitoren\all

> <s_m_Source_File>
4NGS.sdf

> <i_m_Source_File_Index>
1

> <InstanceId>
4NGS_J34_A_815

> <ChemCompId>
J34

> <PdbId>
4NGS

> <ChainId>
A

> <ResidueNumber>
815

> <Model>
1

> <MissingHeavyAtoms>
53

> <ObservedFormula>
C23 N5 O10

> <SystematicName>
(2S)-2-[[(2S)-6-[[2-[2-[3-[2-[2-[2-[2-[2-[2-[2-[2-[2-[2-[2-[2-[5-[(3aS,4S,6aR)-2-oxidanylidene-1,3,3a,4,6,6a-hexahydrothieno[3,4-d]imidazol-4-yl]pentanoylamino]ethoxy]ethoxy]ethoxy]ethoxy]ethoxy]ethoxy]ethoxy]ethoxy]ethoxy]ethoxy]ethoxy]ethoxy]propanoylamino]ethoxy]phenyl]carbamoylamino]-1-oxidanyl-1-oxidanylidene-hexan-2-yl]carbamoylamino]pentanedioic acid

> <Type>
NON-POLYMER

> <Formula>
C58 H98 N8 O24 S

> <MolecularWeight>
1323.5

> <ModifiedDate>
2014-06-13

> <AmbiguousFlag>
N

> <InChI>
InChI=1S/C58H98N8O24S/c67-50(11-4-3-10-49-53-47(43-91-49)65-58(77)66-53)59-16-19-79-22-24-81-26-28-83-30-32-85-34-36-87-38-40-89-42-41-88-39-37-86-35-33-84-31-29-82-27-25-80-23-21-78-18-14-51(68)60-17-20-90-48-9-2-1-7-44(48)62-56(75)61-15-6-5-8-45(54(71)72)63-57(76)64-46(55(73)74)12-13-52(69)70/h1-2,7,9,45-47,49,53H,3-6,8,10-43H2,(H,59,67)(H,60,68)(H,69,70)(H,71,72)(H,73,74)(H2,61,62,75)(H2,63,64,76)(H2,65,66,77)/t45-,46-,47-,49-,53-/m0/s1

> <InChIKey>
XRZNULQNCHFEIW-HJXABITDSA-N

> <SMILES>
c1ccc(c(c1)NC(=O)NCCCC[C@@H](C(=O)O)NC(=O)N[C@@H](CCC(=O)O)C(=O)O)OCCNC(=O)CCOCCOCCOCCOCCOCCOCCOCCOCCOCCOCCOCCOCCNC(=O)CCCC[C@H]2[C@@H]3[C@H](CS2)NC(=O)N3

> <Name>
N-{[(1S)-1-carboxy-5-({[2-({4,44-dioxo-48-[(3aS,4S,6aR)-2-oxohexahydro-1H-thieno[3,4-d]imidazol-4-yl]-7,10,13,16,19,22,25,28,31,34,37,40-dodecaoxa-3,43-diazaoctatetracont-1-yl}oxy)phenyl]carbamoyl}amino)pentyl]carbamoyl}-L-glutamic acid

> <SubcomponentList>


> <Synonyms>


> <InsertionCode>


> <AltIds>


> <Parent>


> <OneLetterCode>


$$$$
4NGT_J42_A_815
                    3D
 Schrodinger Suite 2020-3.
 39 39  0  0  1  0            999 V2000
  -24.7050  -13.5270  -43.7720 O   0  0  0  0  0  0
  -25.0480  -12.3470  -43.7320 C   0  0  0  0  0  0
  -25.3560  -11.6110  -44.8260 N   0  0  0  0  0  0
  -25.3970  -12.1270  -46.2030 C   0  0  0  0  0  0
  -26.7910  -12.6310  -46.6080 C   0  0  0  0  0  0
  -26.7290  -13.9510  -47.1690 O   0  0  0  0  0  0
  -27.6560  -14.9580  -46.8990 C   0  0  0  0  0  0
  -27.3480  -15.9730  -45.9820 C   0  0  0  0  0  0
  -26.1450  -15.9830  -45.3400 N   0  0  0  0  0  0
  -25.8520  -16.9800  -44.4880 C   0  0  0  0  0  0
  -26.6710  -17.8610  -44.2690 O   0  0  0  0  0  0
  -24.6650  -17.0060  -43.8630 N   0  0  0  0  0  0
  -24.3400  -18.0410  -42.8780 C   0  0  0  0  0  0
  -22.8490  -18.3370  -42.6970 C   0  0  0  0  0  0
  -22.2680  -19.3700  -43.6850 C   0  0  0  0  0  0
  -20.7400  -19.3820  -43.5320 C   0  0  0  0  0  0
  -19.9290  -20.1150  -44.6000 C   0  0  2  0  0  0
  -18.5180  -20.0080  -44.2380 N   0  0  0  0  0  0
  -17.8830  -20.7100  -43.3070 C   0  0  0  0  0  0
  -18.3870  -21.6090  -42.6540 O   0  0  0  0  0  0
  -16.6580  -20.3230  -43.0150 N   0  0  0  0  0  0
  -16.0330  -20.7740  -41.8030 C   0  0  2  0  0  0
  -17.0180  -20.5740  -40.7020 C   0  0  0  0  0  0
  -17.8520  -19.6640  -40.7780 O   0  0  0  0  0  0
  -16.9140  -21.3390  -39.6160 O   0  0  0  0  0  0
  -14.7420  -20.0050  -41.4450 C   0  0  0  0  0  0
  -14.9490  -18.5050  -41.4330 C   0  0  0  0  0  0
  -13.8720  -17.7220  -40.6910 C   0  0  0  0  0  0
  -13.0510  -18.2220  -39.9000 O   0  0  0  0  0  0
  -13.8250  -16.4030  -40.8840 O   0  0  0  0  0  0
  -20.1360  -19.4870  -45.9440 C   0  0  0  0  0  0
  -19.7040  -18.2530  -46.1070 O   0  0  0  0  0  0
  -20.6370  -20.0670  -46.8950 O   0  0  0  0  0  0
  -28.2770  -17.0040  -45.7310 C   0  0  0  0  0  0
  -29.5180  -17.0390  -46.3700 C   0  0  0  0  0  0
  -28.9090  -15.0030  -47.5540 C   0  0  0  0  0  0
  -29.8400  -16.0330  -47.2860 C   0  0  0  0  0  0
  -31.5350  -16.0830  -48.1460 Br  0  0  0  0  0  0
  -25.1740  -11.6370  -42.4090 C   0  0  0  0  0  0
  1  2  2  0  0  0
  2  3  1  0  0  0
  2 39  1  0  0  0
  3  4  1  0  0  0
  4  5  1  0  0  0
  5  6  1  0  0  0
  6  7  1  0  0  0
  7  8  2  0  0  0
  7 36  1  0  0  0
  8  9  1  0  0  0
  8 34  1  0  0  0
  9 10  1  0  0  0
 10 11  2  0  0  0
 10 12  1  0  0  0
 12 13  1  0  0  0
 13 14  1  0  0  0
 14 15  1  0  0  0
 15 16  1  0  0  0
 16 17  1  0  0  0
 17 18  1  0  0  0
 17 31  1  0  0  0
 18 19  1  0  0  0
 19 20  2  0  0  0
 19 21  1  0  0  0
 21 22  1  0  0  0
 22 23  1  0  0  0
 22 26  1  0  0  0
 23 24  2  0  0  0
 23 25  1  0  0  0
 26 27  1  0  0  0
 27 28  1  0  0  0
 28 29  2  0  0  0
 28 30  1  0  0  0
 31 32  2  0  0  0
 31 33  1  0  0  0
 34 35  2  0  0  0
 35 37  1  0  0  0
 36 37  2  0  0  0
 37 38  1  0  0  0
M  END
> <s_m_entry_id>
83

> <s_m_entry_name>
4NGT.1

> <s_m_Source_Path>
P:\Chemie\Projects\GCP2\Bachelorarbeit-Inhibitoren\all

> <s_m_Source_File>
4NGT.sdf

> <i_m_Source_File_Index>
1

> <InstanceId>
4NGT_J42_A_815

> <ChemCompId>
J42

> <PdbId>
4NGT

> <ChainId>
A

> <ResidueNumber>
815

> <Model>
1

> <MissingHeavyAtoms>
53

> <ObservedFormula>
C23 N5 O10 Br

> <SystematicName>
(2S)-2-[[(2S)-6-[[2-[2-[3-[2-[2-[2-[2-[2-[2-[2-[2-[2-[2-[2-[2-[5-[(3aS,4S,6aR)-2-oxidanylidene-1,3,3a,4,6,6a-hexahydrothieno[3,4-d]imidazol-4-yl]pentanoylamino]ethoxy]ethoxy]ethoxy]ethoxy]ethoxy]ethoxy]ethoxy]ethoxy]ethoxy]ethoxy]ethoxy]ethoxy]propanoylamino]ethoxy]-4-bromanyl-phenyl]carbamoylamino]-1-oxidanyl-1-oxidanylidene-hexan-2-yl]carbamoylamino]pentanedioic acid

> <Type>
NON-POLYMER

> <Formula>
C58 H97 Br N8 O24 S

> <MolecularWeight>
1402.4

> <ModifiedDate>
2014-06-13

> <AmbiguousFlag>
N

> <InChI>
InChI=1S/C58H97BrN8O24S/c59-43-8-9-44(63-56(76)62-13-4-3-5-45(54(72)73)64-57(77)65-46(55(74)75)10-11-52(70)71)48(41-43)91-18-15-61-51(69)12-16-79-19-21-81-23-25-83-27-29-85-31-33-87-35-37-89-39-40-90-38-36-88-34-32-86-30-28-84-26-24-82-22-20-80-17-14-60-50(68)7-2-1-6-49-53-47(42-92-49)66-58(78)67-53/h8-9,41,45-47,49,53H,1-7,10-40,42H2,(H,60,68)(H,61,69)(H,70,71)(H,72,73)(H,74,75)(H2,62,63,76)(H2,64,65,77)(H2,66,67,78)/t45-,46-,47-,49-,53-/m0/s1

> <InChIKey>
GEHJWUZNJRAVQB-HJXABITDSA-N

> <SMILES>
c1cc(c(cc1Br)OCCNC(=O)CCOCCOCCOCCOCCOCCOCCOCCOCCOCCOCCOCCOCCNC(=O)CCCC[C@H]2[C@@H]3[C@H](CS2)NC(=O)N3)NC(=O)NCCCC[C@@H](C(=O)O)NC(=O)N[C@@H](CCC(=O)O)C(=O)O

> <Name>
N-{[(1S)-5-({[4-bromo-2-({4,44-dioxo-48-[(3aS,4S,6aR)-2-oxohexahydro-1H-thieno[3,4-d]imidazol-4-yl]-7,10,13,16,19,22,25,28,31,34,37,40-dodecaoxa-3,43-diazaoctatetracont-1-yl}oxy)phenyl]carbamoyl}amino)-1-carboxypentyl]carbamoyl}-L-glutamic acid

> <SubcomponentList>


> <Synonyms>


> <InsertionCode>


> <AltIds>


> <Parent>


> <OneLetterCode>


$$$$
4OC0_2R7_A_818
                    3D
 Schrodinger Suite 2020-3.
 28 29  0  0  1  0            999 V2000
   15.2970   43.6630   41.3870 C   0  0  0  0  0  0
   14.7500   45.0580   41.1550 C   0  0  0  0  0  0
   16.1670   44.8730   41.1560 C   0  0  0  0  0  0
   17.0990   44.7220   40.0650 C   0  0  0  0  0  0
   16.8080   43.8550   39.1950 O   0  0  0  0  0  0
   18.1020   45.4510   40.0410 O   0  0  0  0  0  0
   16.9500   45.2590   42.3690 N   0  0  0  0  0  0
   18.0740   44.5970   42.7600 C   0  0  0  0  0  0
   18.4240   43.5100   42.2710 O   0  0  0  0  0  0
   18.7200   45.1500   43.8000 N   0  0  0  0  0  0
   19.9710   44.7070   44.3710 C   0  0  2  0  0  0
   20.1150   45.4360   45.7360 C   0  0  0  0  0  0
   20.6640   44.7280   46.6370 O   0  0  0  0  0  0
   19.6710   46.6550   45.8230 O   0  0  0  0  0  0
   20.9990   45.3150   43.3350 C   0  0  0  0  0  0
   22.4930   45.3110   43.6720 C   0  0  0  0  0  0
   23.2890   45.9600   42.4910 C   0  0  0  0  0  0
   23.4960   47.4960   42.6500 C   0  0  0  0  0  0
   23.6700   47.9020   44.0750 N   0  0  0  0  0  0
   23.2190   49.0610   44.5920 C   0  0  0  0  0  0
   22.5780   49.8730   43.9100 O   0  0  0  0  0  0
   23.3590   49.2830   46.1420 C   0  0  0  0  0  0
   23.3680   50.5890   46.6860 C   0  0  0  0  0  0
   23.4660   50.8090   48.0840 C   0  0  0  0  0  0
   23.5350   49.7620   49.0180 C   0  0  0  0  0  0
   23.6630   50.1400   51.1870 I   0  0  0  0  0  0
   23.5130   48.4640   48.4710 C   0  0  0  0  0  0
   23.4220   48.2220   47.0680 C   0  0  0  0  0  0
  1  2  1  0  0  0
  1  3  1  0  0  0
  2  3  1  0  0  0
  3  4  1  0  0  0
  3  7  1  0  0  0
  4  5  2  0  0  0
  4  6  1  0  0  0
  7  8  1  0  0  0
  8  9  2  0  0  0
  8 10  1  0  0  0
 10 11  1  0  0  0
 11 15  1  0  0  0
 11 12  1  0  0  0
 12 14  2  0  0  0
 12 13  1  0  0  0
 15 16  1  0  0  0
 16 17  1  0  0  0
 17 18  1  0  0  0
 18 19  1  0  0  0
 19 20  1  0  0  0
 20 21  2  0  0  0
 20 22  1  0  0  0
 22 23  2  0  0  0
 22 28  1  0  0  0
 23 24  1  0  0  0
 24 25  2  0  0  0
 25 27  1  0  0  0
 25 26  1  0  0  0
 27 28  2  0  0  0
M  END
> <s_m_entry_id>
84

> <s_m_entry_name>
4OC0.1

> <s_m_Source_Path>
P:\Chemie\Projects\GCP2\Bachelorarbeit-Inhibitoren\all

> <s_m_Source_File>
4OC0.sdf

> <i_m_Source_File_Index>
1

> <InstanceId>
4OC0_2R7_A_818

> <ChemCompId>
2R7

> <PdbId>
4OC0

> <ChainId>
A

> <ResidueNumber>
818

> <Model>
1

> <MissingHeavyAtoms>
0

> <ObservedFormula>
C18 N3 O6 I

> <SystematicName>
1-[[(2S)-6-[(4-iodophenyl)carbonylamino]-1-oxidanyl-1-oxidanylidene-hexan-2-yl]carbamoylamino]cyclopropane-1-carboxylic acid

> <Type>
NON-POLYMER

> <Formula>
C18 H22 I N3 O6

> <MolecularWeight>
503.288

> <ModifiedDate>
2014-05-16

> <AmbiguousFlag>
N

> <InChI>
InChI=1S/C18H22IN3O6/c19-12-6-4-11(5-7-12)14(23)20-10-2-1-3-13(15(24)25)21-17(28)22-18(8-9-18)16(26)27/h4-7,13H,1-3,8-10H2,(H,20,23)(H,24,25)(H,26,27)(H2,21,22,28)/t13-/m0/s1

> <InChIKey>
VRNHYZLBDDWTFH-ZDUSSCGKSA-N

> <SMILES>
c1cc(ccc1C(=O)NCCCC[C@@H](C(=O)O)NC(=O)NC2(CC2)C(=O)O)I

> <Name>
N~2~-[(1-carboxycyclopropyl)carbamoyl]-N~6~-(4-iodobenzoyl)-L-lysine

> <SubcomponentList>


> <Synonyms>


> <InsertionCode>


> <AltIds>


> <Parent>


> <OneLetterCode>


$$$$
4OC1_2QS_A_818
                    3D
 Schrodinger Suite 2020-3.
 30 31  0  0  1  0            999 V2000
   12.9560   47.6400   40.7000 C   0  0  0  0  0  0
   13.1960   47.0750   39.4660 O   0  0  0  0  0  0
   13.3950   46.2580   40.6990 C   0  0  1  0  0  0
   14.8010   46.2320   41.4460 C   0  0  0  0  0  0
   15.9040   45.1010   41.3540 C   0  0  1  0  0  0
   16.7610   45.0290   40.0780 C   0  0  0  0  0  0
   17.6040   45.9340   39.9080 O   0  0  0  0  0  0
   16.6760   44.0070   39.3430 O   0  0  0  0  0  0
   16.8470   45.5960   42.3690 N   0  0  0  0  0  0
   18.0300   45.0700   42.6600 C   0  0  0  0  0  0
   18.4580   44.0450   42.1080 O   0  0  0  0  0  0
   18.6940   45.7750   43.5640 N   0  0  0  0  0  0
   20.0230   45.4460   44.0810 C   0  0  2  0  0  0
   20.1500   46.0430   45.4820 C   0  0  0  0  0  0
   20.7070   45.3240   46.3400 O   0  0  0  0  0  0
   19.7070   47.2080   45.6740 O   0  0  0  0  0  0
   21.0790   46.1100   43.1810 C   0  0  0  0  0  0
   22.3670   46.3130   43.9690 C   0  0  0  0  0  0
   23.4950   46.8660   43.0800 C   0  0  0  0  0  0
   23.7470   48.3410   43.4420 C   0  0  0  0  0  0
   23.7200   48.5350   44.9110 N   0  0  0  0  0  0
   23.3280   49.6830   45.4680 C   0  0  0  0  0  0
   22.8640   50.6300   44.8410 O   0  0  0  0  0  0
   23.3140   49.7180   46.9950 C   0  0  0  0  0  0
   23.6500   50.8650   47.7090 C   0  0  0  0  0  0
   23.5970   50.8590   49.1030 C   0  0  0  0  0  0
   23.1890   49.6920   49.7340 C   0  0  0  0  0  0
   23.0330   49.5500   51.7880 I   0  0  0  0  0  0
   22.8320   48.5640   49.0160 C   0  0  0  0  0  0
   22.8980   48.5750   47.6440 C   0  0  0  0  0  0
  1  2  1  0  0  0
  1  3  1  0  0  0
  2  3  1  0  0  0
  3  4  1  0  0  0
  4  5  1  0  0  0
  5  6  1  0  0  0
  5  9  1  0  0  0
  6  8  2  0  0  0
  6  7  1  0  0  0
  9 10  1  0  0  0
 10 11  2  0  0  0
 10 12  1  0  0  0
 12 13  1  0  0  0
 13 17  1  0  0  0
 13 14  1  0  0  0
 14 16  2  0  0  0
 14 15  1  0  0  0
 17 18  1  0  0  0
 18 19  1  0  0  0
 19 20  1  0  0  0
 20 21  1  0  0  0
 21 22  1  0  0  0
 22 23  2  0  0  0
 22 24  1  0  0  0
 24 30  2  0  0  0
 24 25  1  0  0  0
 25 26  2  0  0  0
 26 27  1  0  0  0
 27 29  2  0  0  0
 27 28  1  0  0  0
 29 30  1  0  0  0
M  END
> <s_m_entry_id>
85

> <s_m_entry_name>
4OC1.1

> <s_m_Source_Path>
P:\Chemie\Projects\GCP2\Bachelorarbeit-Inhibitoren\all

> <s_m_Source_File>
4OC1.sdf

> <i_m_Source_File_Index>
1

> <InstanceId>
4OC1_2QS_A_818

> <ChemCompId>
2QS

> <PdbId>
4OC1

> <ChainId>
A

> <ResidueNumber>
818

> <Model>
1

> <MissingHeavyAtoms>
0

> <ObservedFormula>
C19 N3 O7 I

> <SystematicName>
(2S)-6-[(4-iodophenyl)carbonylamino]-2-[[(2S)-1-oxidanyl-1-oxidanylidene-3-[(2S)-oxiran-2-yl]propan-2-yl]carbamoylamino]hexanoic acid

> <Type>
NON-POLYMER

> <Formula>
C19 H24 I N3 O7

> <MolecularWeight>
533.314

> <ModifiedDate>
2014-05-16

> <AmbiguousFlag>
N

> <InChI>
InChI=1S/C19H24IN3O7/c20-12-6-4-11(5-7-12)16(24)21-8-2-1-3-14(17(25)26)22-19(29)23-15(18(27)28)9-13-10-30-13/h4-7,13-15H,1-3,8-10H2,(H,21,24)(H,25,26)(H,27,28)(H2,22,23,29)/t13-,14-,15-/m0/s1

> <InChIKey>
JIMADGCYCYENTN-KKUMJFAQSA-N

> <SMILES>
c1cc(ccc1C(=O)NCCCC[C@@H](C(=O)O)NC(=O)N[C@@H](C[C@H]2CO2)C(=O)O)I

> <Name>
(2S)-2-[({(1S)-1-carboxy-2-[(2S)-oxiran-2-yl]ethyl}carbamoyl)amino]-6-[(4-iodobenzoyl)amino]hexanoic acid (non-preferred name)

> <SubcomponentList>


> <Synonyms>


> <InsertionCode>


> <AltIds>


> <Parent>


> <OneLetterCode>


$$$$
4OC2_2QQ_A_821
                    3D
 Schrodinger Suite 2020-3.
 29 29  0  0  1  0            999 V2000
   23.4060   48.3390   47.1410 C   0  0  0  0  0  0
   23.5040   48.6100   48.5410 C   0  0  0  0  0  0
   23.4150   49.8880   49.1390 C   0  0  0  0  0  0
   23.5670   50.1990   51.3770 I   0  0  0  0  0  0
   23.2180   50.8800   48.1310 C   0  0  0  0  0  0
   23.1000   50.6340   46.7220 C   0  0  0  0  0  0
   23.2230   49.3240   46.1650 C   0  0  0  0  0  0
   23.0630   48.9510   44.6260 C   0  0  0  0  0  0
   22.2030   49.5190   43.9400 O   0  0  0  0  0  0
   23.6880   47.8730   44.1020 N   0  0  0  0  0  0
   23.4520   47.4250   42.7110 C   0  0  0  0  0  0
   23.3630   45.8930   42.5920 C   0  0  0  0  0  0
   22.4200   45.2030   43.6470 C   0  0  0  0  0  0
   20.9380   45.6070   43.4030 C   0  0  0  0  0  0
   19.9160   44.9690   44.4090 C   0  0  1  0  0  0
   20.1170   45.6100   45.7720 C   0  0  0  0  0  0
   19.6120   46.7580   45.9910 O   0  0  0  0  0  0
   20.7530   44.8950   46.5730 O   0  0  0  0  0  0
   18.5790   45.3400   43.9190 N   0  0  0  0  0  0
   17.9050   44.6000   43.0580 C   0  0  0  0  0  0
   18.3790   43.5520   42.5750 O   0  0  0  0  0  0
   16.6610   45.0090   42.7190 N   0  0  0  0  0  0
   16.0410   44.2750   41.6060 C   0  0  2  0  0  0
   16.9270   44.5360   40.3180 C   0  0  0  0  0  0
   16.7890   43.7520   39.3470 O   0  0  0  0  0  0
   17.7530   45.4950   40.3300 O   0  0  0  0  0  0
   14.6010   44.7460   41.2950 C   0  0  0  0  0  0
   14.4130   46.1490   40.9720 C   0  0  0  0  0  0
   14.2500   47.2880   40.7080 C   0  0  0  0  0  0
  1  7  1  0  0  0
  1  2  2  0  0  0
  2  3  1  0  0  0
  3  5  2  0  0  0
  3  4  1  0  0  0
  5  6  1  0  0  0
  6  7  2  0  0  0
  7  8  1  0  0  0
  8  9  2  0  0  0
  8 10  1  0  0  0
 10 11  1  0  0  0
 11 12  1  0  0  0
 12 13  1  0  0  0
 13 14  1  0  0  0
 14 15  1  0  0  0
 15 19  1  0  0  0
 15 16  1  0  0  0
 16 17  2  0  0  0
 16 18  1  0  0  0
 19 20  1  0  0  0
 20 21  2  0  0  0
 20 22  1  0  0  0
 22 23  1  0  0  0
 23 24  1  0  0  0
 23 27  1  0  0  0
 24 25  2  0  0  0
 24 26  1  0  0  0
 27 28  1  0  0  0
 28 29  3  0  0  0
M  END
> <s_m_entry_id>
86

> <s_m_entry_name>
4OC2.1

> <s_m_Source_Path>
P:\Chemie\Projects\GCP2\Bachelorarbeit-Inhibitoren\all

> <s_m_Source_File>
4OC2.sdf

> <i_m_Source_File_Index>
1

> <InstanceId>
4OC2_2QQ_A_821

> <ChemCompId>
2QQ

> <PdbId>
4OC2

> <ChainId>
A

> <ResidueNumber>
821

> <Model>
1

> <MissingHeavyAtoms>
0

> <ObservedFormula>
C19 N3 O6 I

> <SystematicName>
(2S)-6-[(4-iodophenyl)carbonylamino]-2-[[(2S)-1-oxidanyl-1-oxidanylidene-pent-4-yn-2-yl]carbamoylamino]hexanoic acid

> <Type>
NON-POLYMER

> <Formula>
C19 H22 I N3 O6

> <MolecularWeight>
515.299

> <ModifiedDate>
2014-05-16

> <AmbiguousFlag>
N

> <InChI>
InChI=1S/C19H22IN3O6/c1-2-5-14(17(25)26)22-19(29)23-15(18(27)28)6-3-4-11-21-16(24)12-7-9-13(20)10-8-12/h1,7-10,14-15H,3-6,11H2,(H,21,24)(H,25,26)(H,27,28)(H2,22,23,29)/t14-,15-/m0/s1

> <InChIKey>
RJKIJHLQIZZWQR-GJZGRUSLSA-N

> <SMILES>
C#CC[C@@H](C(=O)O)NC(=O)N[C@@H](CCCCNC(=O)c1ccc(cc1)I)C(=O)O

> <Name>
N~2~-{[(1S)-1-carboxybut-3-yn-1-yl]carbamoyl}-N~6~-(4-iodobenzoyl)-L-lysine

> <SubcomponentList>


> <Synonyms>


> <InsertionCode>


> <AltIds>


> <Parent>


> <OneLetterCode>


$$$$
4OC3_2QP_A_820
                    3D
 Schrodinger Suite 2020-3.
 32 33  0  0  1  0            999 V2000
   23.5420   48.4170   46.9890 C   0  0  0  0  0  0
   23.6350   48.6930   48.4010 C   0  0  0  0  0  0
   23.4960   49.9610   49.0240 C   0  0  0  0  0  0
   23.6330   50.3120   51.2530 I   0  0  0  0  0  0
   23.2600   50.9540   48.0470 C   0  0  0  0  0  0
   23.1480   50.7100   46.6430 C   0  0  0  0  0  0
   23.3180   49.4300   46.0500 C   0  0  0  0  0  0
   23.0690   49.3140   44.4840 C   0  0  0  0  0  0
   22.2040   50.0610   44.0340 O   0  0  0  0  0  0
   23.3180   48.3290   43.6230 N   0  0  0  0  0  0
   24.1610   47.1780   43.5600 C   0  0  0  0  0  0
   23.3880   46.1990   42.6170 C   0  0  0  0  0  0
   22.4410   45.3200   43.4960 C   0  0  0  0  0  0
   20.9780   45.8210   43.3730 C   0  0  0  0  0  0
   19.9930   45.0680   44.2890 C   0  0  1  0  0  0
   20.1320   45.6530   45.7000 C   0  0  0  0  0  0
   20.7440   44.9330   46.5430 O   0  0  0  0  0  0
   19.5890   46.7800   45.9150 O   0  0  0  0  0  0
   18.6620   45.4640   43.7910 N   0  0  0  0  0  0
   17.9510   44.7800   42.9120 C   0  0  0  0  0  0
   18.3610   43.7350   42.4370 O   0  0  0  0  0  0
   16.7260   45.1980   42.5800 N   0  0  0  0  0  0
   16.0350   44.5370   41.4640 C   0  0  2  0  0  0
   16.9810   44.6730   40.1930 C   0  0  0  0  0  0
   16.7710   43.8720   39.2410 O   0  0  0  0  0  0
   17.9360   45.5130   40.2140 O   0  0  0  0  0  0
   14.6310   45.0830   41.1990 C   0  0  0  0  0  0
   14.5230   46.5450   40.7410 C   0  0  0  0  0  0
   13.4670   47.3200   40.7650 C   0  0  0  0  0  0
   13.7530   48.5240   40.2640 C   0  0  0  0  0  0
   15.0000   48.5480   39.8370 C   0  0  0  0  0  0
   15.5370   47.2750   40.1480 O   0  0  0  0  0  0
  1  7  1  0  0  0
  1  2  2  0  0  0
  2  3  1  0  0  0
  3  5  2  0  0  0
  3  4  1  0  0  0
  5  6  1  0  0  0
  6  7  2  0  0  0
  7  8  1  0  0  0
  8 10  1  0  0  0
  8  9  2  0  0  0
 10 11  1  0  0  0
 11 12  1  0  0  0
 12 13  1  0  0  0
 13 14  1  0  0  0
 14 15  1  0  0  0
 15 19  1  0  0  0
 15 16  1  0  0  0
 16 18  2  0  0  0
 16 17  1  0  0  0
 19 20  1  0  0  0
 20 21  2  0  0  0
 20 22  1  0  0  0
 22 23  1  0  0  0
 23 24  1  0  0  0
 23 27  1  0  0  0
 24 25  2  0  0  0
 24 26  1  0  0  0
 27 28  1  0  0  0
 28 32  1  0  0  0
 28 29  2  0  0  0
 29 30  1  0  0  0
 30 31  2  0  0  0
 31 32  1  0  0  0
M  END
> <s_m_entry_id>
87

> <s_m_entry_name>
4OC3.1

> <s_m_Source_Path>
P:\Chemie\Projects\GCP2\Bachelorarbeit-Inhibitoren\all

> <s_m_Source_File>
4OC3.sdf

> <i_m_Source_File_Index>
1

> <InstanceId>
4OC3_2QP_A_820

> <ChemCompId>
2QP

> <PdbId>
4OC3

> <ChainId>
A

> <ResidueNumber>
820

> <Model>
1

> <MissingHeavyAtoms>
0

> <ObservedFormula>
C21 N3 O7 I

> <SystematicName>
(2S)-2-[[(2S)-3-(furan-2-yl)-1-oxidanyl-1-oxidanylidene-propan-2-yl]carbamoylamino]-6-[(4-iodophenyl)carbonylamino]hexanoic acid

> <Type>
NON-POLYMER

> <Formula>
C21 H24 I N3 O7

> <MolecularWeight>
557.336

> <ModifiedDate>
2014-05-16

> <AmbiguousFlag>
N

> <InChI>
InChI=1S/C21H24IN3O7/c22-14-8-6-13(7-9-14)18(26)23-10-2-1-5-16(19(27)28)24-21(31)25-17(20(29)30)12-15-4-3-11-32-15/h3-4,6-9,11,16-17H,1-2,5,10,12H2,(H,23,26)(H,27,28)(H,29,30)(H2,24,25,31)/t16-,17-/m0/s1

> <InChIKey>
XDHPABCLBICMJM-IRXDYDNUSA-N

> <SMILES>
c1cc(oc1)C[C@@H](C(=O)O)NC(=O)N[C@@H](CCCCNC(=O)c2ccc(cc2)I)C(=O)O

> <Name>
N~2~-{[(1S)-1-carboxy-2-(furan-2-yl)ethyl]carbamoyl}-N~6~-(4-iodobenzoyl)-L-lysine

> <SubcomponentList>


> <Synonyms>


> <InsertionCode>


> <AltIds>


> <Parent>


> <OneLetterCode>


$$$$
4OC4_2QN_A_818
                    3D
 Schrodinger Suite 2020-3.
 33 34  0  0  1  0            999 V2000
   23.2960   50.7440   46.6560 C   0  0  0  0  0  0
   23.4510   50.9390   48.0460 C   0  0  0  0  0  0
   23.5090   49.9010   48.9860 C   0  0  0  0  0  0
   23.6950   50.1830   51.1830 I   0  0  0  0  0  0
   23.4480   48.6220   48.4080 C   0  0  0  0  0  0
   23.3190   48.3940   47.0170 C   0  0  0  0  0  0
   23.2590   49.4490   46.1110 C   0  0  0  0  0  0
   23.0470   49.2240   44.5880 C   0  0  0  0  0  0
   22.2670   49.9660   43.9810 O   0  0  0  0  0  0
   23.5680   48.1400   44.0410 N   0  0  0  0  0  0
   23.3400   47.7820   42.6430 C   0  0  0  0  0  0
   23.2760   46.2680   42.5080 C   0  0  0  0  0  0
   22.3470   45.4970   43.5300 C   0  0  0  0  0  0
   20.8530   45.8460   43.3020 C   0  0  0  0  0  0
   19.9190   45.1240   44.3140 C   0  0  1  0  0  0
   20.0960   45.7000   45.7190 C   0  0  0  0  0  0
   20.7630   44.9740   46.4720 O   0  0  0  0  0  0
   19.5980   46.8240   45.9680 O   0  0  0  0  0  0
   18.5700   45.4360   43.8590 N   0  0  0  0  0  0
   17.9360   44.7080   42.9610 C   0  0  0  0  0  0
   18.4020   43.6300   42.5120 O   0  0  0  0  0  0
   16.7060   45.1020   42.6110 N   0  0  0  0  0  0
   16.1230   44.4280   41.4400 C   0  0  2  0  0  0
   17.0560   44.6900   40.2200 C   0  0  0  0  0  0
   16.9630   43.9100   39.2290 O   0  0  0  0  0  0
   17.9010   45.6100   40.2800 O   0  0  0  0  0  0
   14.7280   44.9290   41.0220 C   0  0  0  0  0  0
   14.5940   46.4220   40.7360 C   0  0  0  0  0  0
   15.1310   47.0210   39.5950 C   0  0  0  0  0  0
   14.9460   48.3780   39.3410 C   0  0  0  0  0  0
   14.2200   49.1220   40.1640 N   0  0  0  0  0  0
   13.6920   48.5790   41.2670 C   0  0  0  0  0  0
   13.8640   47.2310   41.6050 C   0  0  0  0  0  0
  1  7  2  0  0  0
  1  2  1  0  0  0
  2  3  2  0  0  0
  3  5  1  0  0  0
  3  4  1  0  0  0
  5  6  2  0  0  0
  6  7  1  0  0  0
  7  8  1  0  0  0
  8  9  2  0  0  0
  8 10  1  0  0  0
 10 11  1  0  0  0
 11 12  1  0  0  0
 12 13  1  0  0  0
 13 14  1  0  0  0
 14 15  1  0  0  0
 15 19  1  0  0  0
 15 16  1  0  0  0
 16 18  2  0  0  0
 16 17  1  0  0  0
 19 20  1  0  0  0
 20 21  2  0  0  0
 20 22  1  0  0  0
 22 23  1  0  0  0
 23 24  1  0  0  0
 23 27  1  0  0  0
 24 25  2  0  0  0
 24 26  1  0  0  0
 27 28  1  0  0  0
 28 29  1  0  0  0
 28 33  2  0  0  0
 29 30  2  0  0  0
 30 31  1  0  0  0
 31 32  2  0  0  0
 32 33  1  0  0  0
M  END
> <s_m_entry_id>
88

> <s_m_entry_name>
4OC4.1

> <s_m_Source_Path>
P:\Chemie\Projects\GCP2\Bachelorarbeit-Inhibitoren\all

> <s_m_Source_File>
4OC4.sdf

> <i_m_Source_File_Index>
1

> <InstanceId>
4OC4_2QN_A_818

> <ChemCompId>
2QN

> <PdbId>
4OC4

> <ChainId>
A

> <ResidueNumber>
818

> <Model>
1

> <MissingHeavyAtoms>
0

> <ObservedFormula>
C22 N4 O6 I

> <SystematicName>
(2S)-6-[(4-iodophenyl)carbonylamino]-2-[[(2S)-1-oxidanyl-1-oxidanylidene-3-pyridin-4-yl-propan-2-yl]carbamoylamino]hexanoic acid

> <Type>
NON-POLYMER

> <Formula>
C22 H25 I N4 O6

> <MolecularWeight>
568.362

> <ModifiedDate>
2014-05-16

> <AmbiguousFlag>
N

> <InChI>
InChI=1S/C22H25IN4O6/c23-16-6-4-15(5-7-16)19(28)25-10-2-1-3-17(20(29)30)26-22(33)27-18(21(31)32)13-14-8-11-24-12-9-14/h4-9,11-12,17-18H,1-3,10,13H2,(H,25,28)(H,29,30)(H,31,32)(H2,26,27,33)/t17-,18-/m0/s1

> <InChIKey>
AHYKHJQLXJPPOS-ROUUACIJSA-N

> <SMILES>
c1cc(ccc1C(=O)NCCCC[C@@H](C(=O)O)NC(=O)N[C@@H](Cc2ccncc2)C(=O)O)I

> <Name>
N~2~-{[(1S)-1-carboxy-2-(pyridin-4-yl)ethyl]carbamoyl}-N~6~-(4-iodobenzoyl)-L-lysine

> <SubcomponentList>


> <Synonyms>


> <InsertionCode>


> <AltIds>


> <Parent>


> <OneLetterCode>


$$$$
4OC5_2QM_A_818
                    3D
 Schrodinger Suite 2020-3.
 33 34  0  0  1  0            999 V2000
   14.0150   45.6150   41.2390 C   0  0  0  0  0  0
   13.0400   46.5170   40.8730 C   0  0  0  0  0  0
   13.3560   47.6370   40.1110 C   0  0  0  0  0  0
   12.3540   48.4870   39.7560 O   0  0  0  0  0  0
   14.6650   47.9080   39.7220 C   0  0  0  0  0  0
   15.6550   46.9870   40.1180 C   0  0  0  0  0  0
   15.3370   45.8690   40.8920 C   0  0  0  0  0  0
   16.3430   44.8250   41.3170 C   0  0  1  0  0  0
   17.4220   44.7020   40.2090 C   0  0  0  0  0  0
   17.2160   43.8620   39.2700 O   0  0  0  0  0  0
   18.4030   45.5000   40.2550 O   0  0  0  0  0  0
   17.0100   45.2940   42.5440 N   0  0  0  0  0  0
   18.1560   44.7510   42.9320 C   0  0  0  0  0  0
   18.5050   43.6610   42.4730 O   0  0  0  0  0  0
   18.7950   45.3650   43.9310 N   0  0  0  0  0  0
   19.9990   44.8260   44.5770 C   0  0  2  0  0  0
   20.1930   45.5610   45.9140 C   0  0  0  0  0  0
   19.6720   46.7260   46.0660 O   0  0  0  0  0  0
   20.8280   44.8840   46.7460 O   0  0  0  0  0  0
   21.2700   45.0020   43.7080 C   0  0  0  0  0  0
   21.6260   46.4260   43.4490 C   0  0  0  0  0  0
   22.9620   46.5000   42.6470 C   0  0  0  0  0  0
   23.5210   47.9020   42.7750 C   0  0  0  0  0  0
   23.7290   48.2110   44.1940 N   0  0  0  0  0  0
   23.2770   49.3360   44.7580 C   0  0  0  0  0  0
   22.6010   50.1410   44.1100 O   0  0  0  0  0  0
   23.4470   49.5480   46.3030 C   0  0  0  0  0  0
   23.5580   50.8310   46.8600 C   0  0  0  0  0  0
   23.6780   51.0340   48.2650 C   0  0  0  0  0  0
   23.6310   50.0060   49.2250 C   0  0  0  0  0  0
   23.7680   50.3270   51.3800 I   0  0  0  0  0  0
   23.4730   48.7260   48.6380 C   0  0  0  0  0  0
   23.3910   48.5030   47.2290 C   0  0  0  0  0  0
  1  2  2  0  0  0
  1  7  1  0  0  0
  2  3  1  0  0  0
  3  5  2  0  0  0
  3  4  1  0  0  0
  5  6  1  0  0  0
  6  7  2  0  0  0
  7  8  1  0  0  0
  8  9  1  0  0  0
  8 12  1  0  0  0
  9 10  2  0  0  0
  9 11  1  0  0  0
 12 13  1  0  0  0
 13 14  2  0  0  0
 13 15  1  0  0  0
 15 16  1  0  0  0
 16 20  1  0  0  0
 16 17  1  0  0  0
 17 18  2  0  0  0
 17 19  1  0  0  0
 20 21  1  0  0  0
 21 22  1  0  0  0
 22 23  1  0  0  0
 23 24  1  0  0  0
 24 25  1  0  0  0
 25 26  2  0  0  0
 25 27  1  0  0  0
 27 28  2  0  0  0
 27 33  1  0  0  0
 28 29  1  0  0  0
 29 30  2  0  0  0
 30 32  1  0  0  0
 30 31  1  0  0  0
 32 33  2  0  0  0
M  END
> <s_m_entry_id>
89

> <s_m_entry_name>
4OC5.1

> <s_m_Source_Path>
P:\Chemie\Projects\GCP2\Bachelorarbeit-Inhibitoren\all

> <s_m_Source_File>
4OC5.sdf

> <i_m_Source_File_Index>
1

> <InstanceId>
4OC5_2QM_A_818

> <ChemCompId>
2QM

> <PdbId>
4OC5

> <ChainId>
A

> <ResidueNumber>
818

> <Model>
1

> <MissingHeavyAtoms>
0

> <ObservedFormula>
C22 N3 O7 I

> <SystematicName>
(2S)-2-[[(1S)-1-(4-hydroxyphenyl)-2-oxidanyl-2-oxidanylidene-ethyl]carbamoylamino]-6-[(4-iodophenyl)carbonylamino]hexanoic acid

> <Type>
NON-POLYMER

> <Formula>
C22 H24 I N3 O7

> <MolecularWeight>
569.346

> <ModifiedDate>
2014-05-16

> <AmbiguousFlag>
N

> <InChI>
InChI=1S/C22H24IN3O7/c23-15-8-4-14(5-9-15)19(28)24-12-2-1-3-17(20(29)30)25-22(33)26-18(21(31)32)13-6-10-16(27)11-7-13/h4-11,17-18,27H,1-3,12H2,(H,24,28)(H,29,30)(H,31,32)(H2,25,26,33)/t17-,18-/m0/s1

> <InChIKey>
GVEULWULTXBFPM-ROUUACIJSA-N

> <SMILES>
c1cc(ccc1[C@@H](C(=O)O)NC(=O)N[C@@H](CCCCNC(=O)c2ccc(cc2)I)C(=O)O)O

> <Name>
N~2~-{[(S)-carboxy(4-hydroxyphenyl)methyl]carbamoyl}-N~6~-(4-iodobenzoyl)-L-lysine

> <SubcomponentList>


> <Synonyms>


> <InsertionCode>


> <AltIds>


> <Parent>


> <OneLetterCode>


$$$$
4P4B_2G2_A_820
                    3D
 Schrodinger Suite 2020-3.
 29 28  0  0  1  0            999 V2000
   27.2440   44.2430   39.9390 O   0  0  0  0  0  0
   26.1180   43.7230   39.8240 C   0  0  0  0  0  0
   25.5180   43.6430   38.7310 O   0  0  0  0  0  0
   25.4110   43.2430   41.1440 C   0  0  1  0  0  0
   26.3710   42.7420   42.1530 N   0  0  0  0  0  0
   24.5160   44.3910   41.7550 C   0  0  0  0  0  0
   23.7950   44.0640   43.0880 C   0  0  0  0  0  0
   22.9030   45.3050   43.4650 C   0  0  0  0  0  0
   23.4200   46.4160   43.5600 O   0  0  0  0  0  0
   21.5880   45.1210   43.6130 N   0  0  0  0  0  0
   20.6110   46.2580   43.8650 C   0  0  2  0  0  0
   20.4570   46.4980   45.4000 C   0  0  0  0  0  0
   20.9710   45.6750   46.1750 O   0  0  0  0  0  0
   19.7680   47.4540   45.7470 O   0  0  0  0  0  0
   19.2580   45.8520   43.3070 C   0  0  0  0  0  0
   18.7120   44.8590   44.1440 O   0  0  0  0  0  0
   17.5810   43.9320   43.5750 P   0  0  2  0  0  0
   16.8550   43.2940   44.7740 O   0  0  0  0  0  0
   18.1450   42.9590   42.5820 O   0  0  0  0  0  0
   16.5250   44.8880   42.7850 N   0  0  0  0  0  0
   15.9950   44.3870   41.4810 C   0  0  2  0  0  0
   17.0080   44.5280   40.3390 C   0  0  0  0  0  0
   16.8470   43.7610   39.3350 O   0  0  0  0  0  0
   17.8930   45.4120   40.4210 O   0  0  0  0  0  0
   14.6660   45.1570   41.0010 C   0  0  0  0  0  0
   14.9290   46.6750   40.9190 C   0  0  0  0  0  0
   13.8060   47.4570   40.1870 C   0  0  0  0  0  0
   12.9940   46.8230   39.4360 O   0  0  0  0  0  0
   13.7460   48.6970   40.4330 O   0  0  0  0  0  0
  1  2  1  0  0  0
  2  3  2  0  0  0
  2  4  1  0  0  0
  4  6  1  0  0  0
  4  5  1  0  0  0
  6  7  1  0  0  0
  7  8  1  0  0  0
  8  9  2  0  0  0
  8 10  1  0  0  0
 10 11  1  0  0  0
 11 15  1  0  0  0
 11 12  1  0  0  0
 12 14  2  0  0  0
 12 13  1  0  0  0
 15 16  1  0  0  0
 16 17  1  0  0  0
 17 19  2  0  0  0
 17 20  1  0  0  0
 17 18  1  0  0  0
 20 21  1  0  0  0
 21 22  1  0  0  0
 21 25  1  0  0  0
 22 23  2  0  0  0
 22 24  1  0  0  0
 25 26  1  0  0  0
 26 27  1  0  0  0
 27 28  2  0  0  0
 27 29  1  0  0  0
M  END
> <s_m_entry_id>
90

> <s_m_entry_name>
4P4B.1

> <s_m_Source_Path>
P:\Chemie\Projects\GCP2\Bachelorarbeit-Inhibitoren\all

> <s_m_Source_File>
4P4B.sdf

> <i_m_Source_File_Index>
1

> <InstanceId>
4P4B_2G2_A_820

> <ChemCompId>
2G2

> <PdbId>
4P4B

> <ChainId>
A

> <ResidueNumber>
820

> <Model>
1

> <MissingHeavyAtoms>
0

> <ObservedFormula>
C13 N3 O12 P

> <SystematicName>
(2S)-2-[[[(2S)-2-[[(4S)-4-azanyl-5-oxidanyl-5-oxidanylidene-pentanoyl]amino]-3-oxidanyl-3-oxidanylidene-propoxy]-oxidanyl-phosphoryl]amino]pentanedioic acid

> <Type>
NON-POLYMER

> <Formula>
C13 H22 N3 O12 P

> <MolecularWeight>
443.3

> <ModifiedDate>
2015-05-15

> <AmbiguousFlag>
N

> <InChI>
InChI=1S/C13H22N3O12P/c14-6(11(20)21)1-3-9(17)15-8(13(24)25)5-28-29(26,27)16-7(12(22)23)2-4-10(18)19/h6-8H,1-5,14H2,(H,15,17)(H,18,19)(H,20,21)(H,22,23)(H,24,25)(H2,16,26,27)/t6-,7-,8-/m0/s1

> <InChIKey>
KSAFNYJPIDGLBS-FXQIFTODSA-N

> <SMILES>
C(CC(=O)N[C@@H](COP(=O)(N[C@@H](CCC(=O)O)C(=O)O)O)C(=O)O)[C@@H](C(=O)O)N

> <Name>
L-gamma-glutamyl-O-[(S)-{[(1S)-1,3-dicarboxypropyl]amino}(hydroxy)phosphoryl]-L-serine

> <SubcomponentList>


> <Synonyms>


> <InsertionCode>


> <AltIds>


> <Parent>


> <OneLetterCode>


$$$$
4P4D_2GR_A_820
                    3D
 Schrodinger Suite 2020-3.
 25 25  0  0  1  0            999 V2000
   23.4920   49.0820   45.3590 C   0  0  0  0  0  0
   24.2740   50.2450   45.3090 C   0  0  0  0  0  0
   23.6670   51.5100   45.2860 C   0  0  0  0  0  0
   22.2690   51.6110   45.3090 C   0  0  0  0  0  0
   21.5000   50.4400   45.3470 C   0  0  0  0  0  0
   22.0930   49.1630   45.3730 C   0  0  0  0  0  0
   21.2300   47.8580   45.4260 C   0  0  0  0  0  0
   20.2610   47.7350   46.2120 O   0  0  0  0  0  0
   21.6050   46.8930   44.5530 N   0  0  0  0  0  0
   20.9160   45.5540   44.5200 C   0  0  0  0  0  0
   19.4940   45.6000   43.9030 C   0  0  0  0  0  0
   18.6250   44.7550   44.7010 O   0  0  0  0  0  0
   17.5470   43.8240   44.0370 P   0  0  2  0  0  0
   16.8760   43.0170   45.1030 O   0  0  0  0  0  0
   18.2510   42.9210   43.0180 O   0  0  0  0  0  0
   16.4320   44.8060   43.2780 N   0  0  0  0  0  0
   16.0230   44.2930   41.9290 C   0  0  2  0  0  0
   17.0800   44.4750   40.8220 C   0  0  0  0  0  0
   17.9860   45.3570   40.9490 O   0  0  0  0  0  0
   16.9480   43.6820   39.8390 O   0  0  0  0  0  0
   14.7130   45.0410   41.4810 C   0  0  0  0  0  0
   14.9360   46.5510   41.4260 C   0  0  0  0  0  0
   13.8190   47.3510   40.6960 C   0  0  0  0  0  0
   13.0490   46.7640   39.8770 O   0  0  0  0  0  0
   13.8130   48.5850   40.8930 O   0  0  0  0  0  0
  1  2  2  0  0  0
  1  6  1  0  0  0
  2  3  1  0  0  0
  3  4  2  0  0  0
  4  5  1  0  0  0
  5  6  2  0  0  0
  6  7  1  0  0  0
  7  9  1  0  0  0
  7  8  2  0  0  0
  9 10  1  0  0  0
 10 11  1  0  0  0
 11 12  1  0  0  0
 12 13  1  0  0  0
 13 15  2  0  0  0
 13 16  1  0  0  0
 13 14  1  0  0  0
 16 17  1  0  0  0
 17 18  1  0  0  0
 17 21  1  0  0  0
 18 20  2  0  0  0
 18 19  1  0  0  0
 21 22  1  0  0  0
 22 23  1  0  0  0
 23 24  2  0  0  0
 23 25  1  0  0  0
M  END
> <s_m_entry_id>
91

> <s_m_entry_name>
4P4D.1

> <s_m_Source_Path>
P:\Chemie\Projects\GCP2\Bachelorarbeit-Inhibitoren\all

> <s_m_Source_File>
4P4D.sdf

> <i_m_Source_File_Index>
1

> <InstanceId>
4P4D_2GR_A_820

> <ChemCompId>
2GR

> <PdbId>
4P4D

> <ChainId>
A

> <ResidueNumber>
820

> <Model>
1

> <MissingHeavyAtoms>
0

> <ObservedFormula>
C14 N2 O8 P

> <SystematicName>
(2S)-2-[[2-benzamidoethoxy(oxidanyl)phosphoryl]amino]pentanedioic acid

> <Type>
NON-POLYMER

> <Formula>
C14 H19 N2 O8 P

> <MolecularWeight>
374.283

> <ModifiedDate>
2015-05-15

> <AmbiguousFlag>
N

> <InChI>
InChI=1S/C14H19N2O8P/c17-12(18)7-6-11(14(20)21)16-25(22,23)24-9-8-15-13(19)10-4-2-1-3-5-10/h1-5,11H,6-9H2,(H,15,19)(H,17,18)(H,20,21)(H2,16,22,23)/t11-/m0/s1

> <InChIKey>
BBHOFRAKRKNSKD-NSHDSACASA-N

> <SMILES>
c1ccc(cc1)C(=O)NCCOP(=O)(N[C@@H](CCC(=O)O)C(=O)O)O

> <Name>
N-[(S)-[2-(benzoylamino)ethoxy](hydroxy)phosphoryl]-L-glutamic acid

> <SubcomponentList>


> <Synonyms>


> <InsertionCode>


> <AltIds>


> <Parent>


> <OneLetterCode>


$$$$
4P4E_2G4_A_822
                    3D
 Schrodinger Suite 2020-3.
 24 24  0  0  1  0            999 V2000
   23.7870   44.1940   44.2490 C   0  0  0  0  0  0
   24.7010   44.0060   45.2930 C   0  0  0  0  0  0
   25.6930   44.9540   45.5170 C   0  0  0  0  0  0
   25.8100   46.1080   44.7210 C   0  0  0  0  0  0
   24.8980   46.3060   43.6730 C   0  0  0  0  0  0
   23.8950   45.3500   43.4510 C   0  0  0  0  0  0
   22.9280   45.5750   42.2920 C   0  0  0  0  0  0
   21.7490   46.3270   42.8330 C   0  0  0  0  0  0
   20.9380   45.4550   43.8030 C   0  0  0  0  0  0
   19.4510   45.8550   43.6590 C   0  0  0  0  0  0
   18.7390   45.0330   44.5560 O   0  0  0  0  0  0
   17.6190   44.1150   43.9950 P   0  0  2  0  0  0
   16.9500   43.4530   45.1570 O   0  0  0  0  0  0
   18.2040   43.0450   43.0280 O   0  0  0  0  0  0
   16.5450   45.0930   43.2010 N   0  0  0  0  0  0
   16.0130   44.5850   41.8990 C   0  0  2  0  0  0
   17.0480   44.7220   40.7410 C   0  0  0  0  0  0
   17.9110   45.6240   40.8400 O   0  0  0  0  0  0
   16.9550   43.9080   39.7800 O   0  0  0  0  0  0
   14.6970   45.3120   41.4250 C   0  0  0  0  0  0
   14.9570   46.8160   41.3660 C   0  0  0  0  0  0
   13.8300   47.6030   40.6410 C   0  0  0  0  0  0
   13.0990   46.9980   39.8170 O   0  0  0  0  0  0
   13.7940   48.8590   40.8310 O   0  0  0  0  0  0
  1  6  1  0  0  0
  1  2  2  0  0  0
  2  3  1  0  0  0
  3  4  2  0  0  0
  4  5  1  0  0  0
  5  6  2  0  0  0
  6  7  1  0  0  0
  7  8  1  0  0  0
  8  9  1  0  0  0
  9 10  1  0  0  0
 10 11  1  0  0  0
 11 12  1  0  0  0
 12 14  2  0  0  0
 12 15  1  0  0  0
 12 13  1  0  0  0
 15 16  1  0  0  0
 16 17  1  0  0  0
 16 20  1  0  0  0
 17 19  2  0  0  0
 17 18  1  0  0  0
 20 21  1  0  0  0
 21 22  1  0  0  0
 22 23  2  0  0  0
 22 24  1  0  0  0
M  END
> <s_m_entry_id>
92

> <s_m_entry_name>
4P4E.1

> <s_m_Source_Path>
P:\Chemie\Projects\GCP2\Bachelorarbeit-Inhibitoren\all

> <s_m_Source_File>
4P4E.sdf

> <i_m_Source_File_Index>
1

> <InstanceId>
4P4E_2G4_A_822

> <ChemCompId>
2G4

> <PdbId>
4P4E

> <ChainId>
A

> <ResidueNumber>
822

> <Model>
1

> <MissingHeavyAtoms>
0

> <ObservedFormula>
C15 N O7 P

> <SystematicName>
(2S)-2-[[oxidanyl(4-phenylbutoxy)phosphoryl]amino]pentanedioic acid

> <Type>
NON-POLYMER

> <Formula>
C15 H22 N O7 P

> <MolecularWeight>
359.311

> <ModifiedDate>
2015-05-15

> <AmbiguousFlag>
N

> <InChI>
InChI=1S/C15H22NO7P/c17-14(18)10-9-13(15(19)20)16-24(21,22)23-11-5-4-8-12-6-2-1-3-7-12/h1-3,6-7,13H,4-5,8-11H2,(H,17,18)(H,19,20)(H2,16,21,22)/t13-/m0/s1

> <InChIKey>
QQDXXPMQJXSLMC-ZDUSSCGKSA-N

> <SMILES>
c1ccc(cc1)CCCCOP(=O)(N[C@@H](CCC(=O)O)C(=O)O)O

> <Name>
N-[(S)-hydroxy(4-phenylbutoxy)phosphoryl]-L-glutamic acid

> <SubcomponentList>


> <Synonyms>


> <InsertionCode>


> <AltIds>


> <Parent>


> <OneLetterCode>


$$$$
4P4F_2GB_A_820
                    3D
 Schrodinger Suite 2020-3.
 27 28  0  0  1  0            999 V2000
   16.5020   44.9430   43.1610 N   0  0  0  0  0  0
   16.0520   44.4720   41.8050 C   0  0  2  0  0  0
   17.0530   44.6210   40.6550 C   0  0  0  0  0  0
   17.9520   45.5330   40.7190 O   0  0  0  0  0  0
   14.6820   45.2270   41.3800 C   0  0  0  0  0  0
   14.9610   46.7720   41.3240 C   0  0  0  0  0  0
   16.8570   43.8300   39.6610 O   0  0  0  0  0  0
   26.4820   46.4240   44.1340 C   0  0  0  0  0  0
   27.8240   46.2190   44.5090 C   0  0  0  0  0  0
   28.2190   45.0390   45.1490 C   0  0  0  0  0  0
   27.2320   44.0770   45.3870 C   0  0  0  0  0  0
   25.8860   44.3210   45.0310 C   0  0  0  0  0  0
   25.4810   45.4780   44.3700 C   0  0  0  0  0  0
   24.1110   45.6590   44.0370 C   0  0  0  0  0  0
   23.2160   44.6990   44.5290 C   0  0  0  0  0  0
   21.8280   44.7670   44.3360 C   0  0  0  0  0  0
   23.5430   46.7340   43.3150 C   0  0  0  0  0  0
   22.1270   46.7810   43.0910 C   0  0  0  0  0  0
   21.2420   45.7860   43.5870 C   0  0  0  0  0  0
   19.6240   45.7870   43.4560 C   0  0  0  0  0  0
   18.7470   44.9040   44.5030 O   0  0  0  0  0  0
   17.6420   43.9540   43.9340 P   0  0  1  0  0  0
   16.8420   43.0790   44.9220 O   0  0  0  0  0  0
   18.2600   43.0790   42.8520 O   0  0  0  0  0  0
   13.8720   47.6020   40.5590 C   0  0  0  0  0  0
   13.0960   46.9700   39.8050 O   0  0  0  0  0  0
   13.8720   48.8550   40.7270 O   0  0  0  0  0  0
  1  2  1  0  0  0
  1 22  1  0  0  0
  2  3  1  0  0  0
  2  5  1  0  0  0
  3  7  2  0  0  0
  3  4  1  0  0  0
  5  6  1  0  0  0
  6 25  1  0  0  0
  8 13  2  0  0  0
  8  9  1  0  0  0
  9 10  2  0  0  0
 10 11  1  0  0  0
 11 12  2  0  0  0
 12 13  1  0  0  0
 13 14  1  0  0  0
 14 17  1  0  0  0
 14 15  2  0  0  0
 15 16  1  0  0  0
 16 19  2  0  0  0
 17 18  2  0  0  0
 18 19  1  0  0  0
 19 20  1  0  0  0
 20 21  1  0  0  0
 21 22  1  0  0  0
 22 24  2  0  0  0
 22 23  1  0  0  0
 25 26  2  0  0  0
 25 27  1  0  0  0
M  END
> <s_m_entry_id>
93

> <s_m_entry_name>
4P4F.1

> <s_m_Source_Path>
P:\Chemie\Projects\GCP2\Bachelorarbeit-Inhibitoren\all

> <s_m_Source_File>
4P4F.sdf

> <i_m_Source_File_Index>
1

> <InstanceId>
4P4F_2GB_A_820

> <ChemCompId>
2GB

> <PdbId>
4P4F

> <ChainId>
A

> <ResidueNumber>
820

> <Model>
1

> <MissingHeavyAtoms>
0

> <ObservedFormula>
C18 N O7 P

> <SystematicName>
(2S)-2-[[oxidanyl-[(4-phenylphenyl)methoxy]phosphoryl]amino]pentanedioic acid

> <Type>
NON-POLYMER

> <Formula>
C18 H20 N O7 P

> <MolecularWeight>
393.328

> <ModifiedDate>
2015-05-15

> <AmbiguousFlag>
N

> <InChI>
InChI=1S/C18H20NO7P/c20-17(21)11-10-16(18(22)23)19-27(24,25)26-12-13-6-8-15(9-7-13)14-4-2-1-3-5-14/h1-9,16H,10-12H2,(H,20,21)(H,22,23)(H2,19,24,25)/t16-/m0/s1

> <InChIKey>
DATQTWKKBHKLSV-INIZCTEOSA-N

> <SMILES>
c1ccc(cc1)c2ccc(cc2)COP(=O)(N[C@@H](CCC(=O)O)C(=O)O)O

> <Name>
N-[(S)-(biphenyl-4-ylmethoxy)(hydroxy)phosphoryl]-L-glutamic acid

> <SubcomponentList>


> <Synonyms>


> <InsertionCode>


> <AltIds>


> <Parent>


> <OneLetterCode>


$$$$
4P4I_2G5_A_818
                    3D
 Schrodinger Suite 2020-3.
 28 28  0  0  1  0            999 V2000
   23.7450   48.2810   42.5480 C   0  0  0  0  0  0
   24.8480   48.8640   41.8930 C   0  0  0  0  0  0
   25.3580   50.0960   42.3390 C   0  0  0  0  0  0
   24.7850   50.7550   43.4360 C   0  0  0  0  0  0
   23.6890   50.1810   44.0890 C   0  0  0  0  0  0
   23.1720   48.9500   43.6360 C   0  0  0  0  0  0
   21.9860   48.3610   44.3890 C   0  0  0  0  0  0
   21.6500   48.8640   45.4750 O   0  0  0  0  0  0
   21.3990   47.2750   43.8610 N   0  0  0  0  0  0
   20.2210   46.7040   44.5760 C   0  0  2  0  0  0
   20.6420   46.1610   45.9480 C   0  0  0  0  0  0
   19.9710   46.5030   46.9150 O   0  0  0  0  0  0
   21.6710   45.4620   45.9990 O   0  0  0  0  0  0
   19.5750   45.5740   43.7870 C   0  0  0  0  0  0
   18.6870   44.8620   44.6700 O   0  0  0  0  0  0
   17.6000   43.9430   43.9820 P   0  0  2  0  0  0
   16.9110   43.2470   45.1220 O   0  0  0  0  0  0
   18.2980   43.0360   42.9690 O   0  0  0  0  0  0
   16.5440   44.9390   43.1840 N   0  0  0  0  0  0
   16.0680   44.4150   41.8740 C   0  0  2  0  0  0
   17.1230   44.5780   40.7590 C   0  0  0  0  0  0
   16.9720   43.7930   39.7560 O   0  0  0  0  0  0
   17.9990   45.4950   40.8780 O   0  0  0  0  0  0
   14.7480   45.1520   41.3790 C   0  0  0  0  0  0
   14.9350   46.6850   41.3680 C   0  0  0  0  0  0
   13.8050   47.4700   40.6350 C   0  0  0  0  0  0
   13.7740   48.7140   40.8240 O   0  0  0  0  0  0
   13.0510   46.8430   39.8300 O   0  0  0  0  0  0
  1  2  1  0  0  0
  1  6  2  0  0  0
  2  3  2  0  0  0
  3  4  1  0  0  0
  4  5  2  0  0  0
  5  6  1  0  0  0
  6  7  1  0  0  0
  7  9  1  0  0  0
  7  8  2  0  0  0
  9 10  1  0  0  0
 10 14  1  0  0  0
 10 11  1  0  0  0
 11 13  2  0  0  0
 11 12  1  0  0  0
 14 15  1  0  0  0
 15 16  1  0  0  0
 16 18  2  0  0  0
 16 19  1  0  0  0
 16 17  1  0  0  0
 19 20  1  0  0  0
 20 21  1  0  0  0
 20 24  1  0  0  0
 21 22  2  0  0  0
 21 23  1  0  0  0
 24 25  1  0  0  0
 25 26  1  0  0  0
 26 28  2  0  0  0
 26 27  1  0  0  0
M  END
> <s_m_entry_id>
94

> <s_m_entry_name>
4P4I.1

> <s_m_Source_Path>
P:\Chemie\Projects\GCP2\Bachelorarbeit-Inhibitoren\all

> <s_m_Source_File>
4P4I.sdf

> <i_m_Source_File_Index>
1

> <InstanceId>
4P4I_2G5_A_818

> <ChemCompId>
2G5

> <PdbId>
4P4I

> <ChainId>
A

> <ResidueNumber>
818

> <Model>
1

> <MissingHeavyAtoms>
0

> <ObservedFormula>
C15 N2 O10 P

> <SystematicName>
(2S)-2-[[[(2S)-2-benzamido-3-oxidanyl-3-oxidanylidene-propoxy]-oxidanyl-phosphoryl]amino]pentanedioic acid

> <Type>
NON-POLYMER

> <Formula>
C15 H19 N2 O10 P

> <MolecularWeight>
418.293

> <ModifiedDate>
2015-05-15

> <AmbiguousFlag>
N

> <InChI>
InChI=1S/C15H19N2O10P/c18-12(19)7-6-10(14(21)22)17-28(25,26)27-8-11(15(23)24)16-13(20)9-4-2-1-3-5-9/h1-5,10-11H,6-8H2,(H,16,20)(H,18,19)(H,21,22)(H,23,24)(H2,17,25,26)/t10-,11-/m0/s1

> <InChIKey>
FMKMCQXFKJRGIQ-QWRGUYRKSA-N

> <SMILES>
c1ccc(cc1)C(=O)N[C@@H](COP(=O)(N[C@@H](CCC(=O)O)C(=O)O)O)C(=O)O

> <Name>
N-[(S)-[(2S)-2-(benzoylamino)-2-carboxyethoxy](hydroxy)phosphoryl]-L-glutamic acid

> <SubcomponentList>


> <Synonyms>


> <InsertionCode>


> <AltIds>


> <Parent>


> <OneLetterCode>


$$$$
4P4J_2H9_A_818
                    3D
 Schrodinger Suite 2020-3.
 28 28  0  0  1  0            999 V2000
   25.2190   47.4710   44.4140 C   0  0  0  0  0  0
   26.2170   48.0970   43.6410 C   0  0  0  0  0  0
   25.8860   48.6900   42.4100 C   0  0  0  0  0  0
   24.5700   48.6750   41.9040 C   0  0  0  0  0  0
   23.5680   48.0360   42.6660 C   0  0  0  0  0  0
   23.9010   47.4540   43.8980 C   0  0  0  0  0  0
   22.8240   46.7820   44.7450 C   0  0  0  0  0  0
   22.9870   46.6770   45.9570 O   0  0  0  0  0  0
   21.7650   46.3130   44.0900 N   0  0  0  0  0  0
   20.7180   45.5240   44.7790 C   0  0  1  0  0  0
   20.3110   46.0150   46.1990 C   0  0  0  0  0  0
   19.9090   47.1960   46.2730 O   0  0  0  0  0  0
   20.3760   45.1850   47.1360 O   0  0  0  0  0  0
   19.4400   45.4840   43.9070 C   0  0  0  0  0  0
   18.5480   44.6440   44.6880 O   0  0  0  0  0  0
   17.4970   43.7480   44.0060 P   0  0  2  0  0  0
   16.8320   42.9850   45.0900 O   0  0  0  0  0  0
   18.1710   42.7830   43.0030 O   0  0  0  0  0  0
   16.4080   44.7490   43.2450 N   0  0  0  0  0  0
   15.9790   44.2150   41.9010 C   0  0  2  0  0  0
   17.0550   44.3760   40.8000 C   0  0  0  0  0  0
   17.9230   45.2520   40.9630 O   0  0  0  0  0  0
   16.9210   43.6010   39.8050 O   0  0  0  0  0  0
   14.6780   44.9410   41.3890 C   0  0  0  0  0  0
   14.8940   46.4710   41.3640 C   0  0  0  0  0  0
   13.7560   47.2530   40.6590 C   0  0  0  0  0  0
   13.7030   48.4930   40.8800 O   0  0  0  0  0  0
   13.0030   46.6540   39.8510 O   0  0  0  0  0  0
  1  2  2  0  0  0
  1  6  1  0  0  0
  2  3  1  0  0  0
  3  4  2  0  0  0
  4  5  1  0  0  0
  5  6  2  0  0  0
  6  7  1  0  0  0
  7  9  1  0  0  0
  7  8  2  0  0  0
  9 10  1  0  0  0
 10 14  1  0  0  0
 10 11  1  0  0  0
 11 12  2  0  0  0
 11 13  1  0  0  0
 14 15  1  0  0  0
 15 16  1  0  0  0
 16 18  2  0  0  0
 16 19  1  0  0  0
 16 17  1  0  0  0
 19 20  1  0  0  0
 20 21  1  0  0  0
 20 24  1  0  0  0
 21 23  2  0  0  0
 21 22  1  0  0  0
 24 25  1  0  0  0
 25 26  1  0  0  0
 26 28  2  0  0  0
 26 27  1  0  0  0
M  END
> <s_m_entry_id>
95

> <s_m_entry_name>
4P4J.1

> <s_m_Source_Path>
P:\Chemie\Projects\GCP2\Bachelorarbeit-Inhibitoren\all

> <s_m_Source_File>
4P4J.sdf

> <i_m_Source_File_Index>
1

> <InstanceId>
4P4J_2H9_A_818

> <ChemCompId>
2H9

> <PdbId>
4P4J

> <ChainId>
A

> <ResidueNumber>
818

> <Model>
1

> <MissingHeavyAtoms>
0

> <ObservedFormula>
C15 N2 O10 P

> <SystematicName>
(2S)-2-[[[(2R)-2-benzamido-3-oxidanyl-3-oxidanylidene-propoxy]-oxidanyl-phosphoryl]amino]pentanedioic acid

> <Type>
NON-POLYMER

> <Formula>
C15 H19 N2 O10 P

> <MolecularWeight>
418.293

> <ModifiedDate>
2015-05-15

> <AmbiguousFlag>
N

> <InChI>
InChI=1S/C15H19N2O10P/c18-12(19)7-6-10(14(21)22)17-28(25,26)27-8-11(15(23)24)16-13(20)9-4-2-1-3-5-9/h1-5,10-11H,6-8H2,(H,16,20)(H,18,19)(H,21,22)(H,23,24)(H2,17,25,26)/t10-,11+/m0/s1

> <InChIKey>
FMKMCQXFKJRGIQ-WDEREUQCSA-N

> <SMILES>
c1ccc(cc1)C(=O)N[C@H](COP(=O)(N[C@@H](CCC(=O)O)C(=O)O)O)C(=O)O

> <Name>
N-[(S)-[(2R)-2-(benzoylamino)-2-carboxyethoxy](hydroxy)phosphoryl]-L-glutamic acid

> <SubcomponentList>


> <Synonyms>


> <InsertionCode>


> <AltIds>


> <Parent>


> <OneLetterCode>


$$$$
4P44_2F7_A_818
                    3D
 Schrodinger Suite 2020-3.
 37 37  0  0  1  0            999 V2000
   13.0140   46.9490   39.5930 O   0  0  0  0  0  0
   13.8250   47.5910   40.3140 C   0  0  0  0  0  0
   13.7790   48.8150   40.5060 O   0  0  0  0  0  0
   15.0110   46.8430   40.9840 C   0  0  0  0  0  0
   14.7270   45.3140   41.0270 C   0  0  0  0  0  0
   16.0000   44.5500   41.5270 C   0  0  1  0  0  0
   17.0980   44.6940   40.4660 C   0  0  0  0  0  0
   16.9630   43.9040   39.4840 O   0  0  0  0  0  0
   17.9970   45.5410   40.6190 O   0  0  0  0  0  0
   16.4760   45.0240   42.8800 N   0  0  0  0  0  0
   17.6570   44.1320   43.7070 P   0  0  2  0  0  0
   18.1930   43.0000   42.7010 O   0  0  0  0  0  0
   17.0420   43.5550   44.8630 O   0  0  0  0  0  0
   18.8260   45.0970   44.2050 O   0  0  0  0  0  0
   19.1770   46.1340   43.3690 C   0  0  0  0  0  0
   20.1410   47.0980   44.0560 C   0  0  1  0  0  0
   19.9100   47.3190   45.5490 C   0  0  0  0  0  0
   20.3010   46.4680   46.3720 O   0  0  0  0  0  0
   19.3790   48.3650   45.8420 O   0  0  0  0  0  0
   21.3460   46.3920   43.8040 N   0  0  0  0  0  0
   22.2870   46.1150   44.6510 C   0  0  0  0  0  0
   22.3210   46.3540   45.8620 O   0  0  0  0  0  0
   23.2290   45.2920   43.8630 C   0  0  2  0  0  0
   23.8640   44.0470   44.5290 C   0  0  2  0  0  0
   24.1690   44.2150   46.0430 C   0  0  0  0  0  0
   25.0880   43.5870   43.7200 C   0  0  0  0  0  0
   24.7320   43.5000   42.2390 C   0  0  0  0  0  0
   23.9240   46.1440   42.8520 N   0  0  0  0  0  0
   24.5150   47.3540   42.8330 C   0  0  0  0  0  0
   24.9320   48.0260   43.7870 O   0  0  0  0  0  0
   24.7430   47.6820   41.4840 C   0  0  0  0  0  0
   24.4630   46.6390   40.5850 C   0  0  0  0  0  0
   24.6040   46.7770   39.2140 C   0  0  0  0  0  0
   25.0210   48.0150   38.7400 C   0  0  0  0  0  0
   25.1320   48.1290   37.4650 F   0  0  0  0  0  0
   25.2930   49.0860   39.6130 C   0  0  0  0  0  0
   25.1440   48.9360   41.0040 C   0  0  0  0  0  0
  1  2  2  0  0  0
  2  3  1  0  0  0
  2  4  1  0  0  0
  4  5  1  0  0  0
  5  6  1  0  0  0
  6  7  1  0  0  0
  6 10  1  0  0  0
  7  8  2  0  0  0
  7  9  1  0  0  0
 10 11  1  0  0  0
 11 12  2  0  0  0
 11 14  1  0  0  0
 11 13  1  0  0  0
 14 15  1  0  0  0
 15 16  1  0  0  0
 16 20  1  0  0  0
 16 17  1  0  0  0
 17 19  2  0  0  0
 17 18  1  0  0  0
 20 21  1  0  0  0
 21 23  1  0  0  0
 21 22  2  0  0  0
 23 28  1  0  0  0
 23 24  1  0  0  0
 24 26  1  0  0  0
 24 25  1  0  0  0
 26 27  1  0  0  0
 28 29  1  0  0  0
 29 31  1  0  0  0
 29 30  2  0  0  0
 31 32  2  0  0  0
 31 37  1  0  0  0
 32 33  1  0  0  0
 33 34  2  0  0  0
 34 35  1  0  0  0
 34 36  1  0  0  0
 36 37  2  0  0  0
M  END
> <s_m_entry_id>
96

> <s_m_entry_name>
4P44.1

> <s_m_Source_Path>
P:\Chemie\Projects\GCP2\Bachelorarbeit-Inhibitoren\all

> <s_m_Source_File>
4P44.sdf

> <i_m_Source_File_Index>
1

> <InstanceId>
4P44_2F7_A_818

> <ChemCompId>
2F7

> <PdbId>
4P44

> <ChainId>
A

> <ResidueNumber>
818

> <Model>
1

> <MissingHeavyAtoms>
0

> <ObservedFormula>
C21 N3 O11 P F

> <SystematicName>
(2S)-2-[[[(2S)-2-[[(2S,3R)-2-[(4-fluorophenyl)carbonylamino]-3-methyl-pentanoyl]amino]-3-oxidanyl-3-oxidanylidene-propoxy]-oxidanyl-phosphoryl]amino]pentanedioic acid

> <Type>
NON-POLYMER

> <Formula>
C21 H29 F N3 O11 P

> <MolecularWeight>
549.441

> <ModifiedDate>
2015-05-15

> <AmbiguousFlag>
N

> <InChI>
InChI=1S/C21H29FN3O11P/c1-3-11(2)17(24-18(28)12-4-6-13(22)7-5-12)19(29)23-15(21(32)33)10-36-37(34,35)25-14(20(30)31)8-9-16(26)27/h4-7,11,14-15,17H,3,8-10H2,1-2H3,(H,23,29)(H,24,28)(H,26,27)(H,30,31)(H,32,33)(H2,25,34,35)/t11-,14+,15+,17+/m1/s1

> <InChIKey>
RRPCLWZKRJZYQY-ZUFFMMDNSA-N

> <SMILES>
CC[C@@H](C)[C@@H](C(=O)N[C@@H](COP(=O)(N[C@@H](CCC(=O)O)C(=O)O)O)C(=O)O)NC(=O)c1ccc(cc1)F

> <Name>
N-(4-fluorobenzoyl)-L-alloisoleucyl-O-[(S)-{[(1S)-1,3-dicarboxypropyl]amino}(hydroxy)phosphoryl]-L-serine

> <SubcomponentList>


> <Synonyms>


> <InsertionCode>


> <AltIds>


> <Parent>


> <OneLetterCode>


$$$$
4P45_2F9_A_822
                    3D
 Schrodinger Suite 2020-3.
 36 36  0  0  1  0            999 V2000
   13.7540   48.7200   40.4140 O   0  0  0  0  0  0
   13.8190   47.4990   40.2340 C   0  0  0  0  0  0
   12.9850   46.9070   39.4930 O   0  0  0  0  0  0
   14.9700   46.7530   40.9200 C   0  0  0  0  0  0
   14.7130   45.2130   41.0650 C   0  0  0  0  0  0
   16.0040   44.4630   41.5410 C   0  0  1  0  0  0
   17.0630   44.6020   40.4290 C   0  0  0  0  0  0
   17.9760   45.4790   40.4690 O   0  0  0  0  0  0
   16.8730   43.8030   39.4370 O   0  0  0  0  0  0
   16.4880   44.9000   42.8990 N   0  0  0  0  0  0
   17.5640   44.0130   43.6520 P   0  0  2  0  0  0
   18.1920   42.9230   42.6830 O   0  0  0  0  0  0
   16.9420   43.4190   44.8690 O   0  0  0  0  0  0
   18.6520   44.9500   44.2250 O   0  0  0  0  0  0
   19.4130   45.7410   43.2970 C   0  0  0  0  0  0
   20.2100   46.8240   43.9660 C   0  0  1  0  0  0
   20.4750   46.5290   45.3930 C   0  0  0  0  0  0
   21.4280   45.7670   45.6650 O   0  0  0  0  0  0
   19.9090   47.2770   46.1410 O   0  0  0  0  0  0
   21.5330   46.9720   43.3100 N   0  0  0  0  0  0
   22.1570   48.2000   43.2110 C   0  0  0  0  0  0
   21.7740   49.2370   43.7840 O   0  0  0  0  0  0
   23.4960   48.2220   42.4510 C   0  0  2  0  0  0
   24.4520   47.2800   43.2100 C   0  0  0  0  0  0
   24.9620   47.9870   44.5130 C   0  0  0  0  0  0
   25.6260   46.8990   42.2600 C   0  0  0  0  0  0
   23.9870   49.6540   42.3700 N   0  0  0  0  0  0
   24.5780   50.2220   41.2660 C   0  0  0  0  0  0
   24.8960   49.5560   40.2660 O   0  0  0  0  0  0
   24.9430   51.6020   41.3700 C   0  0  0  0  0  0
   24.6530   52.3570   42.5250 C   0  0  0  0  0  0
   25.0440   53.7010   42.6540 C   0  0  0  0  0  0
   25.7360   54.3070   41.6030 C   0  0  0  0  0  0
   26.1930   55.7790   41.7500 F   0  0  0  0  0  0
   26.0470   53.5720   40.4570 C   0  0  0  0  0  0
   25.6150   52.2320   40.3280 C   0  0  0  0  0  0
  1  2  1  0  0  0
  2  3  2  0  0  0
  2  4  1  0  0  0
  4  5  1  0  0  0
  5  6  1  0  0  0
  6  7  1  0  0  0
  6 10  1  0  0  0
  7  9  2  0  0  0
  7  8  1  0  0  0
 10 11  1  0  0  0
 11 12  2  0  0  0
 11 14  1  0  0  0
 11 13  1  0  0  0
 14 15  1  0  0  0
 15 16  1  0  0  0
 16 20  1  0  0  0
 16 17  1  0  0  0
 17 18  2  0  0  0
 17 19  1  0  0  0
 20 21  1  0  0  0
 21 23  1  0  0  0
 21 22  2  0  0  0
 23 27  1  0  0  0
 23 24  1  0  0  0
 24 26  1  0  0  0
 24 25  1  0  0  0
 27 28  1  0  0  0
 28 29  2  0  0  0
 28 30  1  0  0  0
 30 36  1  0  0  0
 30 31  2  0  0  0
 31 32  1  0  0  0
 32 33  2  0  0  0
 33 35  1  0  0  0
 33 34  1  0  0  0
 35 36  2  0  0  0
M  END
> <s_m_entry_id>
97

> <s_m_entry_name>
4P45.1

> <s_m_Source_Path>
P:\Chemie\Projects\GCP2\Bachelorarbeit-Inhibitoren\all

> <s_m_Source_File>
4P45.sdf

> <i_m_Source_File_Index>
1

> <InstanceId>
4P45_2F9_A_822

> <ChemCompId>
2F9

> <PdbId>
4P45

> <ChainId>
A

> <ResidueNumber>
822

> <Model>
1

> <MissingHeavyAtoms>
0

> <ObservedFormula>
C20 N3 O11 P F

> <SystematicName>
(2S)-2-[[[(2S)-2-[[(2S)-2-[(4-fluorophenyl)carbonylamino]-3-methyl-butanoyl]amino]-3-oxidanyl-3-oxidanylidene-propoxy]-oxidanyl-phosphoryl]amino]pentanedioic acid

> <Type>
NON-POLYMER

> <Formula>
C20 H27 F N3 O11 P

> <MolecularWeight>
535.414

> <ModifiedDate>
2015-05-15

> <AmbiguousFlag>
N

> <InChI>
InChI=1S/C20H27FN3O11P/c1-10(2)16(23-17(27)11-3-5-12(21)6-4-11)18(28)22-14(20(31)32)9-35-36(33,34)24-13(19(29)30)7-8-15(25)26/h3-6,10,13-14,16H,7-9H2,1-2H3,(H,22,28)(H,23,27)(H,25,26)(H,29,30)(H,31,32)(H2,24,33,34)/t13-,14-,16-/m0/s1

> <InChIKey>
OEWFGJXRSPYZTR-DZKIICNBSA-N

> <SMILES>
CC(C)[C@@H](C(=O)N[C@@H](COP(=O)(N[C@@H](CCC(=O)O)C(=O)O)O)C(=O)O)NC(=O)c1ccc(cc1)F

> <Name>
N-(4-fluorobenzoyl)-L-valyl-O-[(S)-{[(1S)-1,3-dicarboxypropyl]amino}(hydroxy)phosphoryl]-L-serine

> <SubcomponentList>


> <Synonyms>


> <InsertionCode>


> <AltIds>


> <Parent>


> <OneLetterCode>


$$$$
5D29_5Q1_A_818
                    3D
 Schrodinger Suite 2020-3.
 20 20  0  0  1  0            999 V2000
   22.9210   46.3720   41.1920 C   0  0  0  0  0  0
   23.6900   45.8380   40.1380 C   0  0  0  0  0  0
   24.4330   44.6890   40.3990 C   0  0  0  0  0  0
   25.3230   44.0380   39.2920 C   0  0  0  0  0  0
   25.3450   44.5750   38.1670 O   0  0  0  0  0  0
   25.9830   43.0190   39.6410 O   0  0  0  0  0  0
   24.3910   44.0440   41.6220 C   0  0  0  0  0  0
   23.5850   44.5480   42.6690 C   0  0  0  0  0  0
   22.8860   45.7210   42.4220 C   0  0  0  0  0  0
   22.0580   46.3040   43.5720 C   0  0  0  0  0  0
   20.6410   45.6570   43.6710 C   0  0  1  0  0  0
   20.0350   46.2110   44.9980 C   0  0  0  0  0  0
   20.0290   45.4090   45.9870 O   0  0  0  0  0  0
   19.6390   47.4150   44.9540 O   0  0  0  0  0  0
   19.8300   46.1190   42.4590 C   0  0  0  0  0  0
   18.3320   45.7030   42.4570 C   0  0  0  0  0  0
   18.0450   44.2030   42.7360 C   0  0  0  0  0  0
   18.5440   43.1950   42.1290 O   0  0  0  0  0  0
   17.1240   44.0470   43.6780 N   0  0  0  0  0  0
   16.7870   42.7540   44.0780 O   0  0  0  0  0  0
  1  2  1  0  0  0
  1  9  2  0  0  0
  2  3  2  0  0  0
  3  4  1  0  0  0
  3  7  1  0  0  0
  4  5  2  0  0  0
  4  6  1  0  0  0
  7  8  2  0  0  0
  8  9  1  0  0  0
  9 10  1  0  0  0
 10 11  1  0  0  0
 11 15  1  0  0  0
 11 12  1  0  0  0
 12 14  2  0  0  0
 12 13  1  0  0  0
 15 16  1  0  0  0
 16 17  1  0  0  0
 17 18  2  0  0  0
 17 19  1  0  0  0
 19 20  1  0  0  0
M  END
> <s_m_entry_id>
98

> <s_m_entry_name>
5D29.1

> <s_m_Source_Path>
P:\Chemie\Projects\GCP2\Bachelorarbeit-Inhibitoren\all

> <s_m_Source_File>
5D29.sdf

> <i_m_Source_File_Index>
1

> <InstanceId>
5D29_5Q1_A_818

> <ChemCompId>
5Q1

> <PdbId>
5D29

> <ChainId>
A

> <ResidueNumber>
818

> <Model>
1

> <MissingHeavyAtoms>
0

> <ObservedFormula>
C13 N O6

> <SystematicName>
4-[(2~{S})-2-carboxy-5-(oxidanylamino)-5-oxidanylidene-pentyl]benzoic acid

> <Type>
NON-POLYMER

> <Formula>
C13 H15 N O6

> <MolecularWeight>
281.261

> <ModifiedDate>
2016-04-22

> <AmbiguousFlag>
N

> <InChI>
InChI=1S/C13H15NO6/c15-11(14-20)6-5-10(13(18)19)7-8-1-3-9(4-2-8)12(16)17/h1-4,10,20H,5-7H2,(H,14,15)(H,16,17)(H,18,19)/t10-/m0/s1

> <InChIKey>
VUDGMYIWOPKVSL-JTQLQIEISA-N

> <SMILES>
c1cc(ccc1C[C@H](CCC(=O)NO)C(=O)O)C(=O)O

> <Name>
4-[(2~{S})-2-carboxy-5-(oxidanylamino)-5-oxidanylidene-pentyl]benzoic acid

> <SubcomponentList>


> <Synonyms>


> <InsertionCode>


> <AltIds>


> <Parent>


> <OneLetterCode>


$$$$
5ELY_5PU_A_817
                    3D
 Schrodinger Suite 2020-3.
 20 20  0  0  1  0            999 V2000
   23.1410   46.9490   41.4860 C   0  0  0  0  0  0
   23.8430   46.3120   40.4210 C   0  0  0  0  0  0
   24.3990   45.0650   40.6780 C   0  0  0  0  0  0
   25.2440   44.2830   39.6150 C   0  0  0  0  0  0
   25.3360   44.8170   38.5430 O   0  0  0  0  0  0
   25.8490   43.2300   39.9730 O   0  0  0  0  0  0
   24.3160   44.4760   41.9120 C   0  0  0  0  0  0
   23.6300   45.0700   42.9690 C   0  0  0  0  0  0
   23.0520   46.3170   42.7340 C   0  0  0  0  0  0
   22.3000   46.9600   43.9440 C   0  0  0  0  0  0
   20.7670   47.1240   43.6950 C   0  0  2  0  0  0
   20.1980   47.8770   44.9330 C   0  0  0  0  0  0
   19.8180   47.2020   45.8920 O   0  0  0  0  0  0
   20.3320   49.1060   44.9080 O   0  0  0  0  0  0
   20.1220   45.7300   43.5920 C   0  0  0  0  0  0
   18.6420   45.7430   43.0740 C   0  0  0  0  0  0
   18.0950   44.3070   43.2380 C   0  0  0  0  0  0
   18.5620   43.3280   42.6150 O   0  0  0  0  0  0
   17.0910   44.1830   44.0810 N   0  0  0  0  0  0
   16.6950   42.9370   44.5000 O   0  0  0  0  0  0
  1  2  1  0  0  0
  1  9  2  0  0  0
  2  3  2  0  0  0
  3  4  1  0  0  0
  3  7  1  0  0  0
  4  5  2  0  0  0
  4  6  1  0  0  0
  7  8  2  0  0  0
  8  9  1  0  0  0
  9 10  1  0  0  0
 10 11  1  0  0  0
 11 15  1  0  0  0
 11 12  1  0  0  0
 12 14  2  0  0  0
 12 13  1  0  0  0
 15 16  1  0  0  0
 16 17  1  0  0  0
 17 18  2  0  0  0
 17 19  1  0  0  0
 19 20  1  0  0  0
M  END
> <s_m_entry_id>
99

> <s_m_entry_name>
5ELY.1

> <s_m_Source_Path>
P:\Chemie\Projects\GCP2\Bachelorarbeit-Inhibitoren\all

> <s_m_Source_File>
5ELY.sdf

> <i_m_Source_File_Index>
1

> <InstanceId>
5ELY_5PU_A_817

> <ChemCompId>
5PU

> <PdbId>
5ELY

> <ChainId>
A

> <ResidueNumber>
817

> <Model>
1

> <MissingHeavyAtoms>
0

> <ObservedFormula>
C13 N O6

> <SystematicName>
4-[(2~{R})-2-carboxy-5-(oxidanylamino)-5-oxidanylidene-pentyl]benzoic acid

> <Type>
NON-POLYMER

> <Formula>
C13 H15 N O6

> <MolecularWeight>
281.261

> <ModifiedDate>
2016-04-22

> <AmbiguousFlag>
N

> <InChI>
InChI=1S/C13H15NO6/c15-11(14-20)6-5-10(13(18)19)7-8-1-3-9(4-2-8)12(16)17/h1-4,10,20H,5-7H2,(H,14,15)(H,16,17)(H,18,19)/t10-/m1/s1

> <InChIKey>
VUDGMYIWOPKVSL-SNVBAGLBSA-N

> <SMILES>
c1cc(ccc1C[C@@H](CCC(=O)NO)C(=O)O)C(=O)O

> <Name>
4-[(2~{R})-2-carboxy-5-(oxidanylamino)-5-oxidanylidene-pentyl]benzoic acid

> <SubcomponentList>


> <Synonyms>
JHU242

> <InsertionCode>


> <AltIds>


> <Parent>


> <OneLetterCode>


$$$$
5OF0_9TB_A_822
                    3D
 Schrodinger Suite 2020-3.
 31 31  0  0  1  0            999 V2000
   13.8050   48.7310   40.7520 O   0  0  0  0  0  0
   13.8750   47.5040   40.4980 C   0  0  0  0  0  0
   13.0620   46.9090   39.7410 O   0  0  0  0  0  0
   15.0530   46.7620   41.1180 C   0  0  0  0  0  0
   14.8530   45.2620   41.3030 C   0  0  0  0  0  0
   16.1960   44.5490   41.6300 C   0  0  1  0  0  0
   17.0950   44.6260   40.4250 C   0  0  0  0  0  0
   17.9890   45.5280   40.3010 O   0  0  0  0  0  0
   16.9110   43.7700   39.5460 O   0  0  0  0  0  0
   16.8880   45.2220   42.7040 N   0  0  0  0  0  0
   18.1050   44.8080   43.1100 C   0  0  0  0  0  0
   18.4990   43.7340   42.6930 O   0  0  0  0  0  0
   18.7270   45.5880   43.9550 N   0  0  0  0  0  0
   19.9790   45.1810   44.6080 C   0  0  2  0  0  0
   20.0700   45.8830   45.9450 C   0  0  0  0  0  0
   20.5950   45.1620   46.8050 O   0  0  0  0  0  0
   19.6580   47.0470   46.1240 O   0  0  0  0  0  0
   21.1700   45.4220   43.6730 C   0  0  0  0  0  0
   22.2730   46.3300   44.2220 C   0  0  0  0  0  0
   22.4590   47.5560   43.3590 C   0  0  0  0  0  0
   23.1630   48.7280   44.0120 C   0  0  0  0  0  0
   23.6740   49.5110   43.2490 O   0  0  0  0  0  0
   23.1900   48.8830   45.3390 N   0  0  0  0  0  0
   23.7100   49.8550   45.9790 C   0  0  0  0  0  0
   23.6380   49.8390   47.4620 C   0  0  0  0  0  0
   24.1490   50.8690   48.2230 C   0  0  0  0  0  0
   24.0800   50.8240   49.6210 C   0  0  0  0  0  0
   23.4750   49.7600   50.2860 C   0  0  0  0  0  0
   23.3690   49.6940   51.6370 F   0  0  0  0  0  0
   22.9690   48.7300   49.5150 C   0  0  0  0  0  0
   23.0430   48.7610   48.1270 C   0  0  0  0  0  0
  1  2  1  0  0  0
  2  3  2  0  0  0
  2  4  1  0  0  0
  4  5  1  0  0  0
  5  6  1  0  0  0
  6  7  1  0  0  0
  6 10  1  0  0  0
  7  9  2  0  0  0
  7  8  1  0  0  0
 10 11  1  0  0  0
 11 12  2  0  0  0
 11 13  1  0  0  0
 13 14  1  0  0  0
 14 18  1  0  0  0
 14 15  1  0  0  0
 15 17  2  0  0  0
 15 16  1  0  0  0
 18 19  1  0  0  0
 19 20  1  0  0  0
 20 21  1  0  0  0
 21 22  2  0  0  0
 21 23  1  0  0  0
 23 24  1  0  0  0
 24 25  1  0  0  0
 25 31  2  0  0  0
 25 26  1  0  0  0
 26 27  2  0  0  0
 27 28  1  0  0  0
 28 30  2  0  0  0
 28 29  1  0  0  0
 30 31  1  0  0  0
M  END
> <s_m_entry_id>
100

> <s_m_entry_name>
5OF0.1

> <s_m_Source_Path>
P:\Chemie\Projects\GCP2\Bachelorarbeit-Inhibitoren\all

> <s_m_Source_File>
5OF0.sdf

> <i_m_Source_File_Index>
1

> <InstanceId>
5OF0_9TB_A_822

> <ChemCompId>
9TB

> <PdbId>
5OF0

> <ChainId>
A

> <ResidueNumber>
822

> <Model>
1

> <MissingHeavyAtoms>
0

> <ObservedFormula>
C19 N3 O8 F

> <SystematicName>
(2~{S})-2-[[(2~{S})-6-[(4-fluorophenyl)methylamino]-1-oxidanyl-1,6-bis(oxidanylidene)hexan-2-yl]carbamoylamino]pentanedioic acid

> <Type>
NON-POLYMER

> <Formula>
C19 H24 F N3 O8

> <MolecularWeight>
441.408

> <ModifiedDate>
2018-07-27

> <AmbiguousFlag>
N

> <InChI>
InChI=1S/C19H24FN3O8/c20-12-6-4-11(5-7-12)10-21-15(24)3-1-2-13(17(27)28)22-19(31)23-14(18(29)30)8-9-16(25)26/h4-7,13-14H,1-3,8-10H2,(H,21,24)(H,25,26)(H,27,28)(H,29,30)(H2,22,23,31)/t13-,14-/m0/s1

> <InChIKey>
ZCBCSGACSCSXNO-KBPBESRZSA-N

> <SMILES>
c1cc(ccc1CNC(=O)CCC[C@@H](C(=O)O)NC(=O)N[C@@H](CCC(=O)O)C(=O)O)F

> <Name>
(2~{S})-2-[[(2~{S})-6-[(4-fluorophenyl)methylamino]-1-oxidanyl-1,6-bis(oxidanylidene)hexan-2-yl]carbamoylamino]pentanedioic acid

> <SubcomponentList>


> <Synonyms>
CFBzOG

> <InsertionCode>


> <AltIds>


> <Parent>


> <OneLetterCode>


$$$$
6ETY_BXK_A_820
                    3D
 Schrodinger Suite 2020-3.
 21 20  0  0  1  0            999 V2000
   13.9850   48.8570   40.3310 O   0  0  0  0  0  0
   14.0050   47.6160   40.0930 C   0  0  0  0  0  0
   13.2350   47.0230   39.3000 O   0  0  0  0  0  0
   15.0910   46.7960   40.8090 C   0  0  0  0  0  0
   14.8560   45.2660   40.7710 C   0  0  0  0  0  0
   16.1900   44.5670   41.1060 C   0  0  1  0  0  0
   17.1880   44.7850   39.9360 C   0  0  0  0  0  0
   18.0430   45.7090   39.9990 O   0  0  0  0  0  0
   17.0940   43.9740   38.9950 O   0  0  0  0  0  0
   16.7070   45.0620   42.3570 O   0  0  0  0  0  0
   18.0220   44.8230   42.6390 C   0  0  0  0  0  0
   18.6320   43.8460   42.1540 O   0  0  0  0  0  0
   18.6010   45.6720   43.5040 N   0  0  0  0  0  0
   19.9580   45.6100   44.0200 C   0  0  1  0  0  0
   20.2740   47.0000   44.6430 C   0  0  0  0  0  0
   21.2870   47.5790   44.2010 O   0  0  0  0  0  0
   19.5230   47.4320   45.5450 O   0  0  0  0  0  0
   20.0450   44.4720   45.0650 C   0  0  0  0  0  0
   21.4120   44.4150   45.7670 C   0  0  0  0  0  0
   22.5450   44.0990   44.7620 C   0  0  0  0  0  0
   21.3700   43.3210   46.8280 C   0  0  0  0  0  0
  1  2  1  0  0  0
  2  3  2  0  0  0
  2  4  1  0  0  0
  4  5  1  0  0  0
  5  6  1  0  0  0
  6  7  1  0  0  0
  6 10  1  0  0  0
  7  9  2  0  0  0
  7  8  1  0  0  0
 10 11  1  0  0  0
 11 12  2  0  0  0
 11 13  1  0  0  0
 13 14  1  0  0  0
 14 15  1  0  0  0
 14 18  1  0  0  0
 15 16  2  0  0  0
 15 17  1  0  0  0
 18 19  1  0  0  0
 19 20  1  0  0  0
 19 21  1  0  0  0
M  END
> <s_m_entry_id>
101

> <s_m_entry_name>
6ETY.1

> <s_m_Source_Path>
P:\Chemie\Projects\GCP2\Bachelorarbeit-Inhibitoren\all

> <s_m_Source_File>
6ETY.sdf

> <i_m_Source_File_Index>
1

> <InstanceId>
6ETY_BXK_A_820

> <ChemCompId>
BXK

> <PdbId>
6ETY

> <ChainId>
A

> <ResidueNumber>
820

> <Model>
1

> <MissingHeavyAtoms>
0

> <ObservedFormula>
C12 N O8

> <SystematicName>
(2~{S})-2-[[(2~{R})-4-methyl-1-oxidanyl-1-oxidanylidene-pentan-2-yl]carbamoyloxy]pentanedioic acid

> <Type>
NON-POLYMER

> <Formula>
C12 H19 N O8

> <MolecularWeight>
305.281

> <ModifiedDate>
2018-11-02

> <AmbiguousFlag>
N

> <InChI>
InChI=1S/C12H19NO8/c1-6(2)5-7(10(16)17)13-12(20)21-8(11(18)19)3-4-9(14)15/h6-8H,3-5H2,1-2H3,(H,13,20)(H,14,15)(H,16,17)(H,18,19)/t7-,8+/m1/s1

> <InChIKey>
WQDZXAWSGIQGKR-SFYZADRCSA-N

> <SMILES>
CC(C)C[C@H](C(=O)O)NC(=O)O[C@@H](CCC(=O)O)C(=O)O

> <Name>
(2~{S})-2-[[(2~{R})-4-methyl-1-oxidanyl-1-oxidanylidene-pentan-2-yl]carbamoyloxy]pentanedioic acid

> <SubcomponentList>


> <Synonyms>


> <InsertionCode>


> <AltIds>


> <Parent>


> <OneLetterCode>


$$$$
6EZ9_C68_A_820
                    3D
 Schrodinger Suite 2020-3.
 21 20  0  0  1  0            999 V2000
   13.8170   48.7010   40.9080 O   0  0  0  0  0  0
   13.8910   47.5060   40.6200 C   0  0  0  0  0  0
   13.0740   46.9000   39.8960 O   0  0  0  0  0  0
   15.1730   46.7800   41.0760 C   0  0  0  0  0  0
   14.9130   45.3230   41.4820 C   0  0  0  0  0  0
   16.2640   44.5960   41.7560 C   0  0  1  0  0  0
   17.1320   44.6390   40.4860 C   0  0  0  0  0  0
   18.0870   45.4630   40.4240 O   0  0  0  0  0  0
   16.8530   43.7790   39.6300 O   0  0  0  0  0  0
   16.9960   45.2400   42.8530 N   0  0  0  0  0  0
   18.1810   44.7770   43.2700 C   0  0  0  0  0  0
   18.6540   43.7560   42.7710 O   0  0  0  0  0  0
   18.7790   45.4590   44.2650 O   0  0  0  0  0  0
   20.1650   45.2980   44.5900 C   0  0  2  0  0  0
   20.3040   45.8330   46.0240 C   0  0  0  0  0  0
   19.8580   46.9880   46.2450 O   0  0  0  0  0  0
   20.8110   45.0550   46.8620 O   0  0  0  0  0  0
   20.9820   46.1300   43.5940 C   0  0  0  0  0  0
   22.4740   46.2230   43.9760 C   0  0  0  0  0  0
   23.1970   47.0480   42.9140 C   0  0  0  0  0  0
   23.1080   44.8240   44.0550 C   0  0  0  0  0  0
  1  2  1  0  0  0
  2  3  2  0  0  0
  2  4  1  0  0  0
  4  5  1  0  0  0
  5  6  1  0  0  0
  6  7  1  0  0  0
  6 10  1  0  0  0
  7  9  2  0  0  0
  7  8  1  0  0  0
 10 11  1  0  0  0
 11 12  2  0  0  0
 11 13  1  0  0  0
 13 14  1  0  0  0
 14 18  1  0  0  0
 14 15  1  0  0  0
 15 16  2  0  0  0
 15 17  1  0  0  0
 18 19  1  0  0  0
 19 20  1  0  0  0
 19 21  1  0  0  0
M  END
> <s_m_entry_id>
102

> <s_m_entry_name>
6EZ9.1

> <s_m_Source_Path>
P:\Chemie\Projects\GCP2\Bachelorarbeit-Inhibitoren\all

> <s_m_Source_File>
6EZ9.sdf

> <i_m_Source_File_Index>
1

> <InstanceId>
6EZ9_C68_A_820

> <ChemCompId>
C68

> <PdbId>
6EZ9

> <ChainId>
A

> <ResidueNumber>
820

> <Model>
1

> <MissingHeavyAtoms>
0

> <ObservedFormula>
C12 N O8

> <SystematicName>
(2~{S})-2-[[(2~{S})-4-methyl-1-oxidanyl-1-oxidanylidene-pentan-2-yl]oxycarbonylamino]pentanedioic acid

> <Type>
NON-POLYMER

> <Formula>
C12 H19 N O8

> <MolecularWeight>
305.281

> <ModifiedDate>
2018-12-07

> <AmbiguousFlag>
N

> <InChI>
InChI=1S/C12H19NO8/c1-6(2)5-8(11(18)19)21-12(20)13-7(10(16)17)3-4-9(14)15/h6-8H,3-5H2,1-2H3,(H,13,20)(H,14,15)(H,16,17)(H,18,19)/t7-,8-/m0/s1

> <InChIKey>
GCAXQXOSZUNUBK-YUMQZZPRSA-N

> <SMILES>
CC(C)C[C@@H](C(=O)O)OC(=O)N[C@@H](CCC(=O)O)C(=O)O

> <Name>
(2~{S})-2-[[(2~{S})-4-methyl-1-oxidanyl-1-oxidanylidene-pentan-2-yl]oxycarbonylamino]pentanedioic acid

> <SubcomponentList>


> <Synonyms>


> <InsertionCode>


> <AltIds>


> <Parent>


> <OneLetterCode>


$$$$
6F5L_CQB_A_823
                    3D
 Schrodinger Suite 2020-3.
 21 20  0  0  1  0            999 V2000
   13.8030   48.6400   40.5460 O   0  0  0  0  0  0
   13.8510   47.4130   40.3000 C   0  0  0  0  0  0
   13.1350   46.8430   39.4510 O   0  0  0  0  0  0
   14.9490   46.6070   41.0240 C   0  0  0  0  0  0
   14.7170   45.0730   40.9840 C   0  0  0  0  0  0
   16.0370   44.3210   41.2670 C   0  0  1  0  0  0
   17.0340   44.5340   40.0980 C   0  0  0  0  0  0
   16.8710   43.7620   39.1450 O   0  0  0  0  0  0
   17.9350   45.4220   40.1780 O   0  0  0  0  0  0
   16.5510   44.8030   42.5190 O   0  0  0  0  0  0
   17.8580   44.5480   42.7780 C   0  0  0  0  0  0
   18.3830   43.5360   42.2930 O   0  0  0  0  0  0
   18.4860   45.4040   43.5900 N   0  0  0  0  0  0
   19.8850   45.2630   44.0190 C   0  0  2  0  0  0
   20.0440   45.8180   45.4490 C   0  0  0  0  0  0
   19.5810   46.9700   45.6950 O   0  0  0  0  0  0
   20.6120   45.0820   46.2940 O   0  0  0  0  0  0
   20.7570   46.0080   42.9780 C   0  0  0  0  0  0
   22.2240   46.1570   43.4360 C   0  0  0  0  0  0
   22.9740   46.9840   42.3870 C   0  0  0  0  0  0
   22.8840   44.7570   43.4950 C   0  0  0  0  0  0
  1  2  1  0  0  0
  2  3  2  0  0  0
  2  4  1  0  0  0
  4  5  1  0  0  0
  5  6  1  0  0  0
  6  7  1  0  0  0
  6 10  1  0  0  0
  7  8  2  0  0  0
  7  9  1  0  0  0
 10 11  1  0  0  0
 11 12  2  0  0  0
 11 13  1  0  0  0
 13 14  1  0  0  0
 14 18  1  0  0  0
 14 15  1  0  0  0
 15 16  2  0  0  0
 15 17  1  0  0  0
 18 19  1  0  0  0
 19 20  1  0  0  0
 19 21  1  0  0  0
M  END
> <s_m_entry_id>
103

> <s_m_entry_name>
6F5L.1

> <s_m_Source_Path>
P:\Chemie\Projects\GCP2\Bachelorarbeit-Inhibitoren\all

> <s_m_Source_File>
6F5L.sdf

> <i_m_Source_File_Index>
1

> <InstanceId>
6F5L_CQB_A_823

> <ChemCompId>
CQB

> <PdbId>
6F5L

> <ChainId>
A

> <ResidueNumber>
823

> <Model>
1

> <MissingHeavyAtoms>
0

> <ObservedFormula>
C12 N O8

> <SystematicName>
(2~{S})-2-[[(2~{S})-4-methyl-1-oxidanyl-1-oxidanylidene-pentan-2-yl]carbamoyloxy]pentanedioic acid

> <Type>
NON-POLYMER

> <Formula>
C12 H19 N O8

> <MolecularWeight>
305.281

> <ModifiedDate>
2018-12-07

> <AmbiguousFlag>
N

> <InChI>
InChI=1S/C12H19NO8/c1-6(2)5-7(10(16)17)13-12(20)21-8(11(18)19)3-4-9(14)15/h6-8H,3-5H2,1-2H3,(H,13,20)(H,14,15)(H,16,17)(H,18,19)/t7-,8-/m0/s1

> <InChIKey>
WQDZXAWSGIQGKR-YUMQZZPRSA-N

> <SMILES>
CC(C)C[C@@H](C(=O)O)NC(=O)O[C@@H](CCC(=O)O)C(=O)O

> <Name>
(2~{S})-2-[[(2~{S})-4-methyl-1-oxidanyl-1-oxidanylidene-pentan-2-yl]carbamoyloxy]pentanedioic acid

> <SubcomponentList>


> <Synonyms>


> <InsertionCode>


> <AltIds>


> <Parent>


> <OneLetterCode>


$$$$
6FE5_D6E_A_821
                    3D
 Schrodinger Suite 2020-3.
 21 20  0  0  1  0            999 V2000
   13.1030   46.9940   39.8140 O   0  0  0  0  0  0
   13.8640   47.5640   40.6240 C   0  0  0  0  0  0
   13.8560   48.7940   40.8410 O   0  0  0  0  0  0
   15.0650   46.7920   41.1590 C   0  0  0  0  0  0
   14.8010   45.2630   41.3540 C   0  0  0  0  0  0
   16.1530   44.5590   41.6920 C   0  0  1  0  0  0
   17.1090   44.6850   40.4570 C   0  0  0  0  0  0
   16.9800   43.8240   39.5470 O   0  0  0  0  0  0
   17.9920   45.5850   40.4310 O   0  0  0  0  0  0
   16.8350   45.2030   42.8170 N   0  0  0  0  0  0
   18.0990   44.8640   43.1620 C   0  0  0  0  0  0
   18.5930   43.8100   42.7300 O   0  0  0  0  0  0
   18.6780   45.6370   44.0590 N   0  0  0  0  0  0
   20.0620   45.4250   44.5220 C   0  0  2  0  0  0
   20.2220   46.0070   45.9090 C   0  0  0  0  0  0
   19.7790   47.1630   46.1180 O   0  0  0  0  0  0
   20.7420   45.2280   46.7370 O   0  0  0  0  0  0
   20.9430   46.1700   43.4770 C   0  0  0  0  0  0
   22.4100   46.2990   43.9050 C   0  0  0  0  0  0
   23.1790   47.1410   42.8670 C   0  0  0  0  0  0
   23.0390   44.8840   43.9490 C   0  0  0  0  0  0
  1  2  2  0  0  0
  2  3  1  0  0  0
  2  4  1  0  0  0
  4  5  1  0  0  0
  5  6  1  0  0  0
  6  7  1  0  0  0
  6 10  1  0  0  0
  7  8  2  0  0  0
  7  9  1  0  0  0
 10 11  1  0  0  0
 11 12  2  0  0  0
 11 13  1  0  0  0
 13 14  1  0  0  0
 14 18  1  0  0  0
 14 15  1  0  0  0
 15 16  2  0  0  0
 15 17  1  0  0  0
 18 19  1  0  0  0
 19 20  1  0  0  0
 19 21  1  0  0  0
M  END
> <s_m_entry_id>
104

> <s_m_entry_name>
6FE5.1

> <s_m_Source_Path>
P:\Chemie\Projects\GCP2\Bachelorarbeit-Inhibitoren\all

> <s_m_Source_File>
6FE5.sdf

> <i_m_Source_File_Index>
1

> <InstanceId>
6FE5_D6E_A_821

> <ChemCompId>
D6E

> <PdbId>
6FE5

> <ChainId>
A

> <ResidueNumber>
821

> <Model>
1

> <MissingHeavyAtoms>
0

> <ObservedFormula>
C12 N2 O7

> <SystematicName>
(2~{S})-2-[[(2~{S})-4-methyl-1-oxidanyl-1-oxidanylidene-pentan-2-yl]carbamoylamino]pentanedioic acid

> <Type>
NON-POLYMER

> <Formula>
C12 H20 N2 O7

> <MolecularWeight>
304.296

> <ModifiedDate>
2019-01-25

> <AmbiguousFlag>
N

> <InChI>
InChI=1S/C12H20N2O7/c1-6(2)5-8(11(19)20)14-12(21)13-7(10(17)18)3-4-9(15)16/h6-8H,3-5H2,1-2H3,(H,15,16)(H,17,18)(H,19,20)(H2,13,14,21)/t7-,8-/m0/s1

> <InChIKey>
BSGWCSGMXAVYRT-YUMQZZPRSA-N

> <SMILES>
CC(C)C[C@@H](C(=O)O)NC(=O)N[C@@H](CCC(=O)O)C(=O)O

> <Name>
(2~{S})-2-[[(2~{S})-4-methyl-1-oxidanyl-1-oxidanylidene-pentan-2-yl]carbamoylamino]pentanedioic acid

> <SubcomponentList>


> <Synonyms>


> <InsertionCode>


> <AltIds>


> <Parent>


> <OneLetterCode>


$$$$
6H7Y_FVZ_A_833
                    3D
 Schrodinger Suite 2020-3.
 30 30  0  0  1  0            999 V2000
   13.1830   47.2470   39.6330 O   0  0  0  0  0  0
   13.9650   47.8970   40.3730 C   0  0  0  0  0  0
   13.8740   49.1330   40.6230 O   0  0  0  0  0  0
   15.1300   47.1420   41.0670 C   0  0  0  0  0  0
   14.8810   45.6220   41.1470 C   0  0  0  0  0  0
   16.2230   44.8740   41.5430 C   0  0  1  0  0  0
   17.2000   44.9900   40.3520 C   0  0  0  0  0  0
   17.0240   44.1690   39.3710 O   0  0  0  0  0  0
   18.1100   45.8960   40.4100 O   0  0  0  0  0  0
   16.9130   45.4180   42.7340 N   0  0  0  0  0  0
   18.1500   44.9370   43.0880 C   0  0  0  0  0  0
   18.5610   43.8380   42.6510 O   0  0  0  0  0  0
   18.8450   45.7080   43.8920 N   0  0  0  0  0  0
   20.1590   45.3190   44.4860 C   0  0  2  0  0  0
   20.3240   45.9870   45.8290 C   0  0  0  0  0  0
   20.9340   45.3140   46.6960 O   0  0  0  0  0  0
   19.8840   47.1830   45.9770 O   0  0  0  0  0  0
   21.2500   45.6940   43.4650 C   0  0  0  0  0  0
   22.5550   45.0590   43.9240 C   0  0  0  0  0  0
   23.6420   44.9900   42.7870 C   0  0  0  0  0  0
   24.3900   46.3680   42.5980 C   0  0  0  0  0  0
   24.5520   47.0950   43.5490 O   0  0  0  0  0  0
   24.7420   46.6970   41.3620 N   0  0  0  0  0  0
   25.5360   47.7360   40.9630 C   0  0  0  0  0  0
   26.6550   48.2190   41.6700 C   0  0  0  0  0  0
   27.4920   49.2220   41.1270 C   0  0  0  0  0  0
   27.2450   49.7080   39.8310 C   0  0  0  0  0  0
   28.1120   50.7550   39.2450 F   0  0  0  0  0  0
   26.1710   49.1770   39.1060 C   0  0  0  0  0  0
   25.3680   48.1810   39.6580 C   0  0  0  0  0  0
  1  2  2  0  0  0
  2  3  1  0  0  0
  2  4  1  0  0  0
  4  5  1  0  0  0
  5  6  1  0  0  0
  6  7  1  0  0  0
  6 10  1  0  0  0
  7  8  2  0  0  0
  7  9  1  0  0  0
 10 11  1  0  0  0
 11 12  2  0  0  0
 11 13  1  0  0  0
 13 14  1  0  0  0
 14 18  1  0  0  0
 14 15  1  0  0  0
 15 17  2  0  0  0
 15 16  1  0  0  0
 18 19  1  0  0  0
 19 20  1  0  0  0
 20 21  1  0  0  0
 21 23  1  0  0  0
 21 22  2  0  0  0
 23 24  1  0  0  0
 24 30  1  0  0  0
 24 25  2  0  0  0
 25 26  1  0  0  0
 26 27  2  0  0  0
 27 29  1  0  0  0
 27 28  1  0  0  0
 29 30  2  0  0  0
M  END
> <s_m_entry_id>
105

> <s_m_entry_name>
6H7Y.1

> <s_m_Source_Path>
P:\Chemie\Projects\GCP2\Bachelorarbeit-Inhibitoren\all

> <s_m_Source_File>
6H7Y.sdf

> <i_m_Source_File_Index>
1

> <InstanceId>
6H7Y_FVZ_A_833

> <ChemCompId>
FVZ

> <PdbId>
6H7Y

> <ChainId>
A

> <ResidueNumber>
833

> <Model>
1

> <MissingHeavyAtoms>
0

> <ObservedFormula>
C18 N3 O8 F

> <SystematicName>
(2~{S})-2-[[(2~{S})-6-[(4-fluorophenyl)amino]-1-oxidanyl-1,6-bis(oxidanylidene)hexan-2-yl]carbamoylamino]pentanedioic acid

> <Type>
NON-POLYMER

> <Formula>
C18 H22 F N3 O8

> <MolecularWeight>
427.381

> <ModifiedDate>
2018-11-30

> <AmbiguousFlag>
N

> <InChI>
InChI=1S/C18H22FN3O8/c19-10-4-6-11(7-5-10)20-14(23)3-1-2-12(16(26)27)21-18(30)22-13(17(28)29)8-9-15(24)25/h4-7,12-13H,1-3,8-9H2,(H,20,23)(H,24,25)(H,26,27)(H,28,29)(H2,21,22,30)/t12-,13-/m0/s1

> <InChIKey>
CKNIHKIYCHYOOG-STQMWFEESA-N

> <SMILES>
c1cc(ccc1NC(=O)CCC[C@@H](C(=O)O)NC(=O)N[C@@H](CCC(=O)O)C(=O)O)F

> <Name>
(2~{S})-2-[[(2~{S})-6-[(4-fluorophenyl)amino]-1-oxidanyl-1,6-bis(oxidanylidene)hexan-2-yl]carbamoylamino]pentanedioic acid

> <SubcomponentList>


> <Synonyms>


> <InsertionCode>


> <AltIds>


> <Parent>


> <OneLetterCode>


$$$$
6H7Z_FVW_A_832
                    3D
 Schrodinger Suite 2020-3.
 31 31  0  0  1  0            999 V2000
   13.0120   46.9510   39.2630 O   0  0  0  0  0  0
   13.8200   47.4770   40.0940 C   0  0  0  0  0  0
   13.8360   48.7140   40.3610 O   0  0  0  0  0  0
   15.0330   46.6970   40.6550 C   0  0  0  0  0  0
   14.7780   45.2220   40.8720 C   0  0  0  0  0  0
   16.1150   44.5170   41.2080 C   0  0  1  0  0  0
   17.0750   44.6450   40.0360 C   0  0  0  0  0  0
   17.9230   45.5960   40.0580 O   0  0  0  0  0  0
   16.8780   43.8950   39.0220 O   0  0  0  0  0  0
   16.7890   45.1010   42.3430 N   0  0  0  0  0  0
   17.9720   44.6730   42.7370 C   0  0  0  0  0  0
   18.4360   43.6030   42.2430 O   0  0  0  0  0  0
   18.5760   45.4590   43.6060 N   0  0  0  0  0  0
   19.7890   45.0560   44.2410 C   0  0  2  0  0  0
   20.0060   45.8110   45.5630 C   0  0  0  0  0  0
   20.7220   45.2480   46.4030 O   0  0  0  0  0  0
   19.4860   46.9610   45.6460 O   0  0  0  0  0  0
   20.9730   45.3500   43.2550 C   0  0  0  0  0  0
   21.3700   46.8410   43.1930 C   0  0  0  0  0  0
   22.6180   47.0230   42.3180 C   0  0  0  0  0  0
   23.9120   47.0830   43.0830 C   0  0  0  0  0  0
   23.8460   47.0210   44.2980 O   0  0  0  0  0  0
   25.0540   47.3700   42.4080 N   0  0  0  0  0  0
   26.2850   47.4210   43.2080 C   0  0  0  0  0  0
   25.1200   47.4510   41.0520 C   0  0  0  0  0  0
   25.2650   48.6630   40.3780 C   0  0  0  0  0  0
   25.3130   48.6760   38.9960 C   0  0  0  0  0  0
   25.2250   47.4570   38.3210 C   0  0  0  0  0  0
   25.2500   47.4290   37.1050 F   0  0  0  0  0  0
   25.0930   46.2910   38.9520 N   0  0  0  0  0  0
   25.0410   46.2810   40.3210 C   0  0  0  0  0  0
  1  2  2  0  0  0
  2  3  1  0  0  0
  2  4  1  0  0  0
  4  5  1  0  0  0
  5  6  1  0  0  0
  6  7  1  0  0  0
  6 10  1  0  0  0
  7  9  2  0  0  0
  7  8  1  0  0  0
 10 11  1  0  0  0
 11 12  2  0  0  0
 11 13  1  0  0  0
 13 14  1  0  0  0
 14 18  1  0  0  0
 14 15  1  0  0  0
 15 17  2  0  0  0
 15 16  1  0  0  0
 18 19  1  0  0  0
 19 20  1  0  0  0
 20 21  1  0  0  0
 21 23  1  0  0  0
 21 22  2  0  0  0
 23 25  1  0  0  0
 23 24  1  0  0  0
 25 31  2  0  0  0
 25 26  1  0  0  0
 26 27  2  0  0  0
 27 28  1  0  0  0
 28 29  1  0  0  0
 28 30  2  0  0  0
 30 31  1  0  0  0
M  END
> <s_m_entry_id>
106

> <s_m_entry_name>
6H7Z.1

> <s_m_Source_Path>
P:\Chemie\Projects\GCP2\Bachelorarbeit-Inhibitoren\all

> <s_m_Source_File>
6H7Z.sdf

> <i_m_Source_File_Index>
1

> <InstanceId>
6H7Z_FVW_A_832

> <ChemCompId>
FVW

> <PdbId>
6H7Z

> <ChainId>
A

> <ResidueNumber>
832

> <Model>
1

> <MissingHeavyAtoms>
0

> <ObservedFormula>
C18 N4 O8 F

> <SystematicName>
(2~{S})-2-[[(2~{S})-6-[(6-fluoranylpyridin-3-yl)-methyl-amino]-1-oxidanyl-1,6-bis(oxidanylidene)hexan-2-yl]carbamoylamino]pentanedioic acid

> <Type>
NON-POLYMER

> <Formula>
C18 H23 F N4 O8

> <MolecularWeight>
442.396

> <ModifiedDate>
2018-11-30

> <AmbiguousFlag>
N

> <InChI>
InChI=1S/C18H23FN4O8/c1-23(10-5-7-13(19)20-9-10)14(24)4-2-3-11(16(27)28)21-18(31)22-12(17(29)30)6-8-15(25)26/h5,7,9,11-12H,2-4,6,8H2,1H3,(H,25,26)(H,27,28)(H,29,30)(H2,21,22,31)/t11-,12-/m0/s1

> <InChIKey>
UUDMXDXHNXMSOT-RYUDHWBXSA-N

> <SMILES>
CN(c1ccc(nc1)F)C(=O)CCC[C@@H](C(=O)O)NC(=O)N[C@@H](CCC(=O)O)C(=O)O

> <Name>
(2~{S})-2-[[(2~{S})-6-[(6-fluoranylpyridin-3-yl)-methyl-amino]-1-oxidanyl-1,6-bis(oxidanylidene)hexan-2-yl]carbamoylamino]pentanedioic acid

> <SubcomponentList>


> <Synonyms>


> <InsertionCode>


> <AltIds>


> <Parent>


> <OneLetterCode>


$$$$
6HKJ_G8W_A_818
                    3D
 Schrodinger Suite 2020-3.
 30 30  0  0  1  0            999 V2000
   13.8700   49.1660   40.7150 O   0  0  0  0  0  0
   13.9440   47.9180   40.4530 C   0  0  0  0  0  0
   13.1700   47.2850   39.6600 O   0  0  0  0  0  0
   15.1300   47.1810   41.1010 C   0  0  0  0  0  0
   14.8590   45.6880   41.2680 C   0  0  0  0  0  0
   16.1820   44.8980   41.6150 C   0  0  1  0  0  0
   17.1900   45.0370   40.4250 C   0  0  0  0  0  0
   17.0790   44.2430   39.4360 O   0  0  0  0  0  0
   18.0500   45.9680   40.5380 O   0  0  0  0  0  0
   16.9020   45.4250   42.7510 N   0  0  0  0  0  0
   18.1310   44.9760   43.1380 C   0  0  0  0  0  0
   18.5750   43.8890   42.7360 O   0  0  0  0  0  0
   18.7980   45.7720   44.0270 N   0  0  0  0  0  0
   20.1170   45.4310   44.6100 C   0  0  2  0  0  0
   20.3130   46.1320   45.9570 C   0  0  0  0  0  0
   19.8640   47.3130   46.0700 O   0  0  0  0  0  0
   20.9970   45.5120   46.8180 O   0  0  0  0  0  0
   21.1830   45.9200   43.5720 C   0  0  0  0  0  0
   22.4990   45.3650   44.0510 C   0  0  0  0  0  0
   23.5870   45.3400   42.9360 C   0  0  0  0  0  0
   24.1250   46.7420   42.6120 C   0  0  0  0  0  0
   24.2460   47.5130   43.5390 O   0  0  0  0  0  0
   24.6120   46.9820   41.3650 N   0  0  0  0  0  0
   25.0640   48.2040   40.9860 C   0  0  0  0  0  0
   25.7220   48.3320   39.7550 C   0  0  0  0  0  0
   26.1590   49.5830   39.3110 C   0  0  0  0  0  0
   25.9110   50.7420   40.0870 C   0  0  0  0  0  0
   26.3380   52.0810   39.6320 F   0  0  0  0  0  0
   25.2540   50.6520   41.2720 N   0  0  0  0  0  0
   24.8130   49.3870   41.7260 C   0  0  0  0  0  0
  1  2  1  0  0  0
  2  3  2  0  0  0
  2  4  1  0  0  0
  4  5  1  0  0  0
  5  6  1  0  0  0
  6  7  1  0  0  0
  6 10  1  0  0  0
  7  8  2  0  0  0
  7  9  1  0  0  0
 10 11  1  0  0  0
 11 12  2  0  0  0
 11 13  1  0  0  0
 13 14  1  0  0  0
 14 18  1  0  0  0
 14 15  1  0  0  0
 15 16  2  0  0  0
 15 17  1  0  0  0
 18 19  1  0  0  0
 19 20  1  0  0  0
 20 21  1  0  0  0
 21 23  1  0  0  0
 21 22  2  0  0  0
 23 24  1  0  0  0
 24 25  1  0  0  0
 24 30  2  0  0  0
 25 26  2  0  0  0
 26 27  1  0  0  0
 27 28  1  0  0  0
 27 29  2  0  0  0
 29 30  1  0  0  0
M  END
> <s_m_entry_id>
107

> <s_m_entry_name>
6HKJ.1

> <s_m_Source_Path>
P:\Chemie\Projects\GCP2\Bachelorarbeit-Inhibitoren\all

> <s_m_Source_File>
6HKJ.sdf

> <i_m_Source_File_Index>
1

> <InstanceId>
6HKJ_G8W_A_818

> <ChemCompId>
G8W

> <PdbId>
6HKJ

> <ChainId>
A

> <ResidueNumber>
818

> <Model>
1

> <MissingHeavyAtoms>
0

> <ObservedFormula>
C17 N4 O8 F

> <SystematicName>
(2~{S})-2-[[(2~{S})-6-[(6-fluoranylpyridin-3-yl)amino]-1-oxidanyl-1,6-bis(oxidanylidene)hexan-2-yl]carbamoylamino]pentanedioic acid

> <Type>
NON-POLYMER

> <Formula>
C17 H21 F N4 O8

> <MolecularWeight>
428.369

> <ModifiedDate>
2018-11-30

> <AmbiguousFlag>
N

> <InChI>
InChI=1S/C17H21FN4O8/c18-12-6-4-9(8-19-12)20-13(23)3-1-2-10(15(26)27)21-17(30)22-11(16(28)29)5-7-14(24)25/h4,6,8,10-11H,1-3,5,7H2,(H,20,23)(H,24,25)(H,26,27)(H,28,29)(H2,21,22,30)/t10-,11-/m0/s1

> <InChIKey>
OAJLMFWIFAWMDP-QWRGUYRKSA-N

> <SMILES>
c1cc(ncc1NC(=O)CCC[C@@H](C(=O)O)NC(=O)N[C@@H](CCC(=O)O)C(=O)O)F

> <Name>
(2~{S})-2-[[(2~{S})-6-[(6-fluoranylpyridin-3-yl)amino]-1-oxidanyl-1,6-bis(oxidanylidene)hexan-2-yl]carbamoylamino]pentanedioic acid

> <SubcomponentList>


> <Synonyms>


> <InsertionCode>


> <AltIds>


> <Parent>


> <OneLetterCode>


$$$$
6HKZ_GBZ_A_818
                    3D
 Schrodinger Suite 2020-3.
 41 42  0  0  1  0            999 V2000
   13.8670   49.3600   41.2940 O   0  0  0  0  0  0
   13.9530   48.1270   41.0510 C   0  0  0  0  0  0
   13.1630   47.4800   40.3130 O   0  0  0  0  0  0
   15.1480   47.4080   41.6950 C   0  0  0  0  0  0
   14.8840   45.9070   41.8180 C   0  0  0  0  0  0
   16.2110   45.1380   42.1970 C   0  0  1  0  0  0
   17.2140   45.2460   40.9970 C   0  0  0  0  0  0
   17.1430   44.4240   40.0620 O   0  0  0  0  0  0
   18.0190   46.2010   41.0370 O   0  0  0  0  0  0
   16.9340   45.7190   43.3300 N   0  0  0  0  0  0
   18.1420   45.2570   43.7040 C   0  0  0  0  0  0
   18.5190   44.1720   43.2690 O   0  0  0  0  0  0
   18.8650   46.0490   44.5460 N   0  0  0  0  0  0
   20.1400   45.6910   45.2340 C   0  0  2  0  0  0
   20.2940   46.4170   46.5940 C   0  0  0  0  0  0
   19.8130   47.5820   46.7050 O   0  0  0  0  0  0
   20.9710   45.8050   47.4600 O   0  0  0  0  0  0
   21.3920   46.0190   44.4360 C   0  0  0  0  0  0
   21.5150   47.5130   44.1490 C   0  0  0  0  0  0
   22.7020   47.6890   43.1460 C   0  0  0  0  0  0
   24.0670   47.6870   43.9300 C   0  0  0  0  0  0
   24.0350   47.4620   45.1260 O   0  0  0  0  0  0
   25.2750   47.8780   43.2910 N   0  0  0  0  0  0
   25.3230   47.9930   41.9360 C   0  0  0  0  0  0
   25.1590   46.8370   41.1650 C   0  0  0  0  0  0
   25.1840   46.8880   39.7680 C   0  0  0  0  0  0
   25.3720   48.1110   39.1240 C   0  0  0  0  0  0
   25.5350   49.2680   39.8780 C   0  0  0  0  0  0
   25.5100   49.2070   41.2780 C   0  0  0  0  0  0
   26.4920   47.7860   44.1060 C   0  0  0  0  0  0
   27.2550   49.0820   44.1060 C   0  0  0  0  0  0
   26.7070   50.0870   45.0610 N   0  0  0  0  0  0
   26.3670   51.3050   44.5830 C   0  0  0  0  0  0
   26.4270   51.5930   43.3890 O   0  0  0  0  0  0
   25.9720   52.3210   45.4410 C   0  0  0  0  0  0
   24.9380   53.1570   44.9940 C   0  0  0  0  0  0
   24.5180   54.2300   45.7750 C   0  0  0  0  0  0
   25.1520   54.4850   46.9910 C   0  0  0  0  0  0
   24.7040   55.5310   47.7030 F   0  0  0  0  0  0
   26.1780   53.7010   47.4300 N   0  0  0  0  0  0
   26.6280   52.5980   46.6520 C   0  0  0  0  0  0
  1  2  1  0  0  0
  2  3  2  0  0  0
  2  4  1  0  0  0
  4  5  1  0  0  0
  5  6  1  0  0  0
  6  7  1  0  0  0
  6 10  1  0  0  0
  7  8  2  0  0  0
  7  9  1  0  0  0
 10 11  1  0  0  0
 11 12  2  0  0  0
 11 13  1  0  0  0
 13 14  1  0  0  0
 14 18  1  0  0  0
 14 15  1  0  0  0
 15 16  2  0  0  0
 15 17  1  0  0  0
 18 19  1  0  0  0
 19 20  1  0  0  0
 20 21  1  0  0  0
 21 23  1  0  0  0
 21 22  2  0  0  0
 23 24  1  0  0  0
 23 30  1  0  0  0
 24 25  2  0  0  0
 24 29  1  0  0  0
 25 26  1  0  0  0
 26 27  2  0  0  0
 27 28  1  0  0  0
 28 29  2  0  0  0
 30 31  1  0  0  0
 31 32  1  0  0  0
 32 33  1  0  0  0
 33 34  2  0  0  0
 33 35  1  0  0  0
 35 36  2  0  0  0
 35 41  1  0  0  0
 36 37  1  0  0  0
 37 38  2  0  0  0
 38 40  1  0  0  0
 38 39  1  0  0  0
 40 41  2  0  0  0
M  END
> <s_m_entry_id>
108

> <s_m_entry_name>
6HKZ.1

> <s_m_Source_Path>
P:\Chemie\Projects\GCP2\Bachelorarbeit-Inhibitoren\all

> <s_m_Source_File>
6HKZ.sdf

> <i_m_Source_File_Index>
1

> <InstanceId>
6HKZ_GBZ_A_818

> <ChemCompId>
GBZ

> <PdbId>
6HKZ

> <ChainId>
A

> <ResidueNumber>
818

> <Model>
1

> <MissingHeavyAtoms>
0

> <ObservedFormula>
C26 N5 O9 F

> <SystematicName>
(2~{S})-2-[[(2~{S})-6-[2-[(6-fluoranylpyridin-3-yl)carbonylamino]ethyl-phenyl-amino]-1-oxidanyl-1,6-bis(oxidanylidene)hexan-2-yl]carbamoylamino]pentanedioic acid

> <Type>
NON-POLYMER

> <Formula>
C26 H30 F N5 O9

> <MolecularWeight>
575.543

> <ModifiedDate>
2018-11-30

> <AmbiguousFlag>
N

> <InChI>
InChI=1S/C26H30FN5O9/c27-20-11-9-16(15-29-20)23(36)28-13-14-32(17-5-2-1-3-6-17)21(33)8-4-7-18(24(37)38)30-26(41)31-19(25(39)40)10-12-22(34)35/h1-3,5-6,9,11,15,18-19H,4,7-8,10,12-14H2,(H,28,36)(H,34,35)(H,37,38)(H,39,40)(H2,30,31,41)/t18-,19-/m0/s1

> <InChIKey>
AFDHXMJDHQVEHD-OALUTQOASA-N

> <SMILES>
c1ccc(cc1)N(CCNC(=O)c2ccc(nc2)F)C(=O)CCC[C@@H](C(=O)O)NC(=O)N[C@@H](CCC(=O)O)C(=O)O

> <Name>
(2~{S})-2-[[(2~{S})-6-[2-[(6-fluoranylpyridin-3-yl)carbonylamino]ethyl-phenyl-amino]-1-oxidanyl-1,6-bis(oxidanylidene)hexan-2-yl]carbamoylamino]pentanedioic acid

> <SubcomponentList>


> <Synonyms>


> <InsertionCode>


> <AltIds>


> <Parent>


> <OneLetterCode>


$$$$
