# Supplementary material for: Combination of In Silico and In Vitro Screening to Identify Novel Glutamate Carboxypeptidase II Inhibitors
Source: J Chem Inf Model. 2023 Feb 17;63(4):1249–59. doi: 10.1021/acs.jcim.2c01269 (PMC9976286; doi:10.1021/acs.jcim.2c01269)
Supplement: Supplementary file 2 — ci2c01269_si_002.zip [file ci2c01269_si_002.zip › SMILES_GCPII_submission version.csv]

SMILES	Compound ID in manuscript	IC50[nM]	Ki[nM]	SPECS ID	Inhibition [%]
50 experimentally measured compounds
O=C(O)CCNC(=O)C(F)(F)C(F)(F)C(=O)NCCC(=O)O	1	n.a.		AG-690/36543021	0
O=C(O)c1c(O)cc(cc1)NC(=O)c2c(C(=O)O)cccc2	2	n.a.		AG-205/09230056	0
s1c(C)c(C)c(C(=O)O)c1NC(=O)CC(C)(C)CC(=O)Nc2c(C(=O)O)c(C)c(s2)C	3	n.a.		AE-848/37236064	11
c1cc(OC)c(OC)cc1N(CCC(=O)O)CCC(=O)O	4	n.a.		AQ-099/42181991	2
O=C(O)CSc(nnn1)n1-c2ccc(C(=O)O)cc2	5	n.a.		AP-853/43445396	3
s1c(C)c(C)c(C#N)c1NC(=O)c2c(C(=O)O)ccc(c2)C(=O)O	6	n.a.		AP-263/40778381	4
O=C(O)CCN(CCC(=O)O)c1c(O)cccc1	7	n.a.		AE-473/30080064	12
O=C(O)c(c1)ccc(C(=O)O)c1C(=O)N[C@@H](C)c2ccc(cc2)OC	8	n.a.		AP-263/43479126	1
Brc1ccc(C(=O)O)cc1NC(=O)CCC(=O)O	9	n.a.		AK-918/12902970	0
O=C(O)c1ccc(cc1)NC(=O)CCCC(=O)O	10	n.a.		AK-918/37196003	0
C1C=CC[C@@H](C(=O)O)[C@H]1C(=O)Nc2cc(C(=O)O)ccc2	11	n.a.		AK-918/11641024	0
c1cc(C(=O)O)cc(C(=O)O)c1C(=O)Nc2cc(OC)ccc2OC	12	n.a.		AG-690/12245693	0
c1cc(C(=O)O)cc(C(=O)O)c1C(=O)Nc2cc(Cl)ccc2OC	13	n.a.		AP-263/40917807	0
c1cccc(c12)c(c[nH]2)C[C@@H](C(=O)O)NCc3c(C(=O)O)cccc3	14	n.a.		AN-465/43411093	0
C1CCCc(c12)sc(c2C#N)NC(=O)c3c(C(=O)O)cc(cc3)C(=O)O	15	n.a.		AG-690/12242412	13
O=C(O)c(c1)ccc(C(=O)O)c1C(=O)Nc2ccc(cc2)OCC	16	n.a.		AP-263/14677255	0
O=C(O)CSC1=C(SCC(=O)O)C(=O)C(SCC(=O)O)=C(C1=O)SCC(=O)O	17	4515		AN-967/15490027	88
[nH]1nnnc1CCC(c2nnn[nH]2)(c3ccc([N+]([O-])=O)cc3)CCc4nnn[nH]4	18	14970		AL-291/37110008	61
O=C(O)CNS(=O)(=O)c1ccc(C(=O)O)cc1	19	n.a.		AQ-390/42869246	0
c1cccc(c12)n(CC(=O)O)c(n2)COCc(n3CC(=O)O)nc(c34)cccc4	20	n.a.		AQ-086/43383919	8
O=C(O)Cn1c(SCC(=O)O)nc(c12)cccc2	21	n.a.		AR-422/43115151	1
c1ccsc1-c2csc(c2C(=O)O)NC(=O)CC(C)(C)CC(=O)Nc3c(C(=O)O)c(cs3)-c4sccc4	22	n.a.		AE-848/37236070	38
c1ccnc(c1C(=O)O)SCC(=O)O	23	n.a.		AI-204/31703001	11
O=C(O)c1c(C(=O)O)cc(C(=O)O)c(c1)C(=O)O	24	n.a.		AE-562/43282615	33
O=C(O)C1CCN(CC1)CC(=O)O	25	n.a.		AH-262/02650039	0
c1ccccc1-c2csc(c2C(=O)O)NC(=O)CC(C)(C)CC(=O)Nc3c(C(=O)O)c(cs3)-c4ccccc4	26	n.a.		AE-848/37236067	18
c1cccc(c12)nccc2/C=C/c3ccc(cc3)N(CCC(=O)O)CCC(=O)O	27	n.a.		AT-051/43422486	18
O=C(O)c1cc(C(=O)O)c(N)cc1N	28	n.a.		AN-465/43098644	29
O=C(O)CCC(=O)Nc1c(C)cc(cc1)-c2cc(C)c(cc2)NC(=O)CCC(=O)O	29	n.a.		AE-848/32324022	0
C1CCC[C@@H](C(=O)O)[C@H]1C(=O)NCCCCCCNC(=O)[C@@H]2[C@H](C(=O)O)CCCC2	30	n.a.		AN-329/40942995	0
c1cccc(c1C(=O)O)CNCc2ccc(C(=O)O)cc2	31	n.a.		AN-465/43411236	8
O=C(O)CNS(=O)(=O)c1cc(C(=O)O)ccc1	32	n.a.		AP-866/40876198	1
O=C(O)c1ccc(cc1)NCC(=O)O	33	n.a.		AG-690/36951091	0
O=C(O)[C@@H](O)[C@H](O)C(=O)Nc1c(C(=O)O)cccc1	34	n.a.		AU-059/43517551	2
O=C(O)c1cc(ccc1)NC(=O)CCCC(=O)O	35	n.a.		AG-205/07465023	1
O=C(O)c(c1)ccc(c1C(=O)O)C(=O)NCCc2ccccc2	36	n.a.		AP-263/41686904	3
O=C(O)c(c1)ccc(c1C(=O)O)C(=O)NCc2ccccc2	37	n.a.		AP-263/12245698	1
O=C(O)c(c1)ccc(c1C(=O)O)C(=O)Nc2ccc(C(=O)C)cc2	38	n.a.		AF-399/15335468	0
O=C(O)c(c1)ccc(c1C(=O)O)C(=O)Nc2ccc(cc2)CCCC	39	n.a.		AP-845/41686908	10
c1cc(C(=O)O)cc(C(=O)O)c1C(=O)Nc2cc(Cl)ccc2Cl	40	n.a.		AP-263/41686907	4
O=C(O)c(c1)ccc(c1C(=O)O)C(=O)Nc2ccc(cc2)Oc3ccccc3	41	n.a.		AP-263/40971777	0
c1cc(OC)ccc1S(=O)(=O)Oc2ccc(C(=O)O)cc2	42	n.a.		AQ-390/40847774	1
[O-][N+](=O)c(cc1)ccc1S(=O)(=O)Oc2cc(ccc2)OS(=O)(=O)c3ccc([N+]([O-])=O)cc3	43	n.a.		AG-690/32524014	1
c1cc(F)ccc1S(=O)(=O)Oc2c(OC)cc(C(=O)O)cc2	44	n.a.		AO-548/41044785	0
O=C(O)C(C1)CC(=O)N1Cc2ccc(C(=O)O)cc2	45	n.a.		AP-970/42983384	1
c1cccc(C(=O)O)c1-c(c(c23)ccc(=O)c3I)c4c(o2)c(I)c(cc4)OS(=O)(=O)c5ccc(Br)cc5	46	353		AN-652/13064001	99
O=C(O)C(C(=O)O)Cc1c(C)c(C)c(c(C)c1C)CC(C(=O)O)C(=O)O	47	n.a.		AP-406/42800686	24
c1cc(S(=O)(=O)O)cc(c12)cc(S(=O)(=O)O)cc2OC(=O)/C=C/c3ccccc3	48	n.a.		AN-652/12812004	16
CCCCc1nc(Cl)c(C(=O)O)n1Cc2sc(cc2)-c3c(cccc3)-c4nnn[nH]4	49	n.a.		AU-059/43515307	15
[O-][N+](=O)c(cc1)ccc1S(=O)(=O)Oc2c(Br)cc(cc2)OS(=O)(=O)c3ccc([N+]([O-])=O)cc3	50	n.a.		AG-205/33006036	1
54 actives	PDB ID
O=C(O)CC[C@@H](C(=O)O)CP(=O)(O)O	2JBJ	???
O=C(O)[C@@H](N)Cn(c1=O)oc(=O)[nH]1	2JBK	9500
O=C(O)C(N)COS(=O)(=O)O	2PVV	438000
OC(=O)CC[C@@H](C(=O)O)NC(=O)N[C@H](C(=O)O)CCCCn1cc(nn1)COCCOCCOCCOCCOCCOCCOCCOCCNc2ccc([N+]([O-])=O)cc2[N+]([O-])=O	2XEF	3.29
OC(=O)CC[C@@H](C(=O)O)NC(=O)N[C@H](C(=O)O)CCCCn1cc(nn1)COCCOCCOCCOCCNc2ccc([N+]([O-])=O)cc2[N+]([O-])=O	2XEG	0.46
OC(=O)CC[C@@H](C(=O)O)NC(=O)N[C@H](C(=O)O)CCCCn1cc(nn1)COCCOCCNc2ccc([N+]([O-])=O)cc2[N+]([O-])=O	2XEI	0.54
COCCOCCOCCOCCOCc1cn(nn1)CCCC[C@@H](C(=O)O)NC(=O)N[C@H](C(=O)O)CCC(=O)O	2XEJ	30.2
O=C(O)CC[P@](=O)(O)C[C@H](C(=O)O)CCC(=O)O	3BHX	0.7
OC(=O)[C@@H](N)CC[P@](=O)(O)C[C@H](C(=O)O)CCC(=O)O	3BI0	14
Nc1nc(N)nc(c12)ncc(n2)CN(C)c3ccc(cc3)C(=O)N[C@@H](C(=O)O)CC[P@@](=O)(O)C[C@H](C(=O)O)CCC(=O)O	3BI1	0.12
Fc1ccc(cc1)CSC[C@@H](C(=O)O)NC(=O)N[C@H](C(=O)O)CCC(=O)O	3D7D	14
Oc1ccc(cc1I)C[C@@H](C(=O)O)NC(=O)N[C@H](C(=O)O)CCC(=O)O	3D7F	0.5
OC(=O)CC[C@@H](C(=O)O)NC(=O)N[C@H](C(=O)O)CSC	3D7G	17
Ic1ccc(cc1)C(=O)NCCCC[C@@H](C(=O)O)NC(=O)N[C@H](C(=O)O)CCC(=O)O	3D7H	0.06
O=C(C)N[C@@H](CC(=O)O)C(=O)N[C@H](C(=O)O)CCCCCCC	3SJE	substrate
CSCC[C@@H](C(=O)O)NC(=O)N[C@H](C(=O)O)CCCCNC(=O)c(cc1)ccc1I	3SJF	23
O=C(C)N[C@@H](CC(=O)O)C(=O)N[C@H](C(=O)O)CCCCCC	3SJG	substrate
O=C(C)N[C@@H](CC(=O)O)C(=O)N[C@H](C(=O)O)CCSC	3SJX	substrate
c1cc(F)ccc1C(=O)N[C@H](C(=O)O)CCC(=O)N[C@H](C(=O)O)CCCO[P@@](=O)(O)N[C@H](C(=O)O)CCC(=O)O	4LQG	1.3
O=c1[nH]c(N)nc(c12)ncc(n2)CNc3ccc(cc3)C(=O)N[C@H](C(=O)O)CCC(=O)N[C@H](C(=O)O)CCC(=O)O	4MCP	substrate
O=c1[nH]c(N)nc(c12)ncc(n2)CNc3ccc(cc3)C(=O)N[C@H](C(=O)O)CCC(=O)N[C@H](C(=O)O)CCC(=O)N[C@H](C(=O)O)CCC(=O)O	4MCQ	substrate
O=c1[nH]c(N)nc(c12)ncc(n2)CNc3ccc(cc3)C(=O)N[C@H](C(=O)O)CCC(=O)N[C@H](C(=O)O)CCC(=O)N[C@H](C(=O)O)CCC(=O)N[C@H](C(=O)O)CCC(=O)O	4MCR	substrate
OC(=O)CC[C@@H](C(=O)O)NC(=O)N[C@H](C(=O)O)CCCCN(C(=O)C)Cc(cc1)ccc1Br	4NGM		0.0449
O=CNCCCC[C@@H](C(=O)O)NC(=O)N[C@H](C(=O)O)CCC(=O)O	4NGN		0.268
OCCOCCC(=O)NCCOc1ccccc1C(=O)NCCCC[C@@H](C(=O)O)NC(=O)N[C@H](C(=O)O)CCC(=O)O	4NGP		10.97
Brc1ccc(cc1)CN(C(=O)CC)CCCC[C@@H](C(=O)O)NC(=O)N[C@H](C(=O)O)CCC(=O)O	4NGQ		1.57
O=C(O)CC[C@@H](C(=O)O)NC(=O)N[C@H](C(=O)O)CCCCNC(=O)c1ccc(Br)cc1OCCNC(=O)C	4NGR		28.1
O=C(C)NCCOc(cccc1)c1NC(=O)NCCCC[C@@H](C(=O)O)NC(=O)N[C@H](C(=O)O)CCC(=O)O	4NGS		7.6
O=C(C)NCCOc1c(ccc(Br)c1)NC(=O)NCCCC[C@@H](C(=O)O)NC(=O)N[C@H](C(=O)O)CCC(=O)O	4NGT		3.88
C1CC1(C(=O)O)NC(=O)N[C@H](C(=O)O)CCCCNC(=O)c2ccc(I)cc2	4OC0		318
O1C[C@@H]1C[C@@H](C(=O)O)NC(=O)N[C@H](C(=O)O)CCCCNC(=O)c2ccc(I)cc2	4OC1		254
Ic1ccc(cc1)C(=O)NCCCC[C@@H](C(=O)O)NC(=O)N[C@H](C(=O)O)CC#C	4OC2		5.3
Ic1ccc(cc1)C(=O)NCCCC[C@@H](C(=O)O)NC(=O)N[C@H](C(=O)O)Cc2ccco2	4OC3		5.3
Ic1ccc(cc1)C(=O)NCCCC[C@@H](C(=O)O)NC(=O)N[C@H](C(=O)O)Cc2ccncc2	4OC4		105
Oc1ccc(cc1)[C@@H](C(=O)O)NC(=O)N[C@H](C(=O)O)CCCCNC(=O)c2ccc(I)cc2	4OC5		85
OC(=O)[C@@H](N)CCC(=O)N[C@H](C(=O)O)CO[P@@](=O)(O)N[C@H](C(=O)O)CCC(=O)O	4P4B	14
c1ccccc1C(=O)NCCO[P@@](=O)(O)N[C@H](C(=O)O)CCC(=O)O	4P4D	1800
c1ccccc1CCCCO[P@@](=O)(O)N[C@H](C(=O)O)CCC(=O)O	4P4E	180
O=C(O)CC[C@@H](C(=O)O)N[P@](=O)(O)OCc(cc1)ccc1-c2ccccc2	4P4F	168
c1ccccc1C(=O)N[C@H](C(=O)O)CO[P@@](=O)(O)N[C@H](C(=O)O)CCC(=O)O	4P4I	35
c1ccccc1C(=O)N[C@@H](C(=O)O)CO[P@@](=O)(O)N[C@H](C(=O)O)CCC(=O)O	4P4J	700
O=C(O)CC[C@@H](C(=O)O)N[P@](=O)(O)OC[C@@H](C(=O)O)NC(=O)[C@H]([C@H](C)CC)NC(=O)c1ccc(F)cc1	4P44	16
OC(=O)CC[C@@H](C(=O)O)N[P@](=O)(O)OC[C@@H](C(=O)O)NC(=O)[C@H](C(C)C)NC(=O)c1ccc(F)cc1	4P45	16
O=C(O)c1ccc(cc1)C[C@@H](C(=O)O)CCC(=O)NO	5D29	97
O=C(O)c1ccc(cc1)C[C@H](C(=O)O)CCC(=O)NO	5ELY	44
OC(=O)CC[C@@H](C(=O)O)NC(=O)N[C@H](C(=O)O)CCCC(=O)NCc1ccc(F)cc1	5OF0	2.32
OC(=O)CC[C@@H](C(=O)O)OC(=O)N[C@@H](C(=O)O)CC(C)C	6ETY	8.9
OC(=O)CC[C@@H](C(=O)O)NC(=O)O[C@H](C(=O)O)CC(C)C	6EZ9	16.9
OC(=O)CC[C@@H](C(=O)O)OC(=O)N[C@H](C(=O)O)CC(C)C	6F5L	0.65
O=C(O)CC[C@@H](C(=O)O)NC(=O)N[C@H](C(=O)O)CC(C)C	6FE5	0.5
O=C(O)CC[C@@H](C(=O)O)NC(=O)N[C@H](C(=O)O)CCCC(=O)Nc1ccc(F)cc1	6H7Y	0.35
O=C(O)CC[C@@H](C(=O)O)NC(=O)N[C@H](C(=O)O)CCCC(=O)N(C)c1ccc(F)nc1	6H7Z	0.13
OC(=O)CC[C@@H](C(=O)O)NC(=O)N[C@H](C(=O)O)CCCC(=O)Nc1ccc(F)nc1	6HKJ	0.99
OC(=O)CC[C@@H](C(=O)O)NC(=O)N[C@H](C(=O)O)CCCC(=O)N(c1ccccc1)CCNC(=O)c2ccc(F)nc2	6HKZ	0.075
